# Supplementary material for: Routine Pediatric Enterovirus 71 Vaccination in China: a Cost-Effectiveness Analysis
Source: PLoS Med. 2016 Mar 15;13(3):e1001975. doi: 10.1371/journal.pmed.1001975 (PMC4792415; doi:10.1371/journal.pmed.1001975)
Supplement: S1 Data — (CSV) [file pmed.1001975.s001.csv]

province	prov_idx	year	year_negative	year_ev71	year_ca16	year_other	year_death	year_death_ev71	year_death_ca16	year_death_other	year_severe	year_severe_ev71	year_severe_ca16	year_severe_other	year_mild	year_mild_ev71	year_mild_ca16	year_mild_other
Anhui	34	2010	1829	1330	688	424	20	11	0	0	543	370	19	21	77576	698	618	328
Anhui	34	2011	2615	2002	511	456	14	3	0	0	406	209	3	28	75959	1304	342	319
Anhui	34	2012	2514	1243	1080	718	4	2	0	1	231	64	3	19	96069	868	752	534
Anhui	34	2013	2841	1640	230	1118	18	9	0	0	210	96	0	8	83305	1255	157	906
Beijing	11	2010	1888	950	717	602	39	15	0	4	893	175	18	117	43046	765	531	291
Beijing	11	2011	1671	608	666	223	7	3	0	0	441	61	8	12	29031	512	526	160
Beijing	11	2012	1841	736	1187	232	10	2	0	0	581	86	30	35	35002	701	993	292
Beijing	11	2013	1174	448	517	791	6	3	0	0	234	27	6	51	29614	468	520	1278
Chongqing	50	2010	539	267	557	97	26	12	0	0	17	16	0	0	18031	195	449	78
Chongqing	50	2011	991	746	624	447	29	18	1	0	41	20	3	4	18183	561	473	362
Chongqing	50	2012	757	413	547	638	8	6	0	0	18	9	1	5	26534	331	422	490
Chongqing	50	2013	916	533	223	1120	26	15	0	2	56	27	0	13	27355	386	169	713
Fujian	35	2010	2446	2769	806	150	38	33	0	0	560	369	26	6	51962	1920	644	85
Fujian	35	2011	1332	725	490	744	10	6	0	0	413	167	16	4	55008	410	378	361
Fujian	35	2012	1713	1745	796	1283	20	19	0	0	741	348	26	159	81737	1438	595	989
Fujian	35	2013	1624	712	413	2389	5	5	0	0	287	107	18	66	69995	602	313	2045
Gansu	62	2010	429	144	387	90	5	0	0	0	9	4	0	1	10326	100	308	78
Gansu	62	2011	460	454	93	113	5	3	0	0	16	12	1	1	5540	362	67	94
Gansu	62	2012	540	379	491	149	10	7	0	0	98	45	5	7	11113	231	339	98
Gansu	62	2013	628	267	305	374	1	0	0	0	13	6	2	2	5827	162	197	267
Guangdong	44	2010	1712	2528	762	1175	61	52	0	3	1267	889	37	124	201854	1793	980	1128
Guangdong	44	2011	1806	1653	902	1362	33	32	0	0	810	490	32	90	247699	1214	1474	1906
Guangdong	44	2012	1459	2086	1334	1518	36	33	0	0	958	579	33	133	293810	2007	1784	2382
Guangdong	44	2013	1048	694	472	3080	13	9	0	0	369	131	5	136	322097	818	604	5299
Guangxi	45	2010	1219	2284	225	963	158	132	1	10	2345	997	17	210	146186	506	97	304
Guangxi	45	2011	1570	996	1838	1319	32	21	2	3	320	115	34	73	132228	560	1283	821
Guangxi	45	2012	1730	4233	599	2406	121	108	1	2	2026	1241	29	183	207910	1697	406	1246
Guangxi	45	2013	2141	511	1748	3503	14	6	2	1	398	49	24	116	196321	262	1033	2152
Guizhou	52	2010	888	287	360	213	22	15	1	3	288	72	23	51	27126	176	213	72
Guizhou	52	2011	1537	894	428	523	25	14	2	1	488	196	21	40	20415	446	251	287
Guizhou	52	2012	3737	1545	1238	1385	48	31	1	4	1115	416	62	192	48154	867	806	693
Guizhou	52	2013	3107	896	355	2072	8	4	2	1	960	231	24	242	37800	544	301	1444
Hainan	46	2010	653	194	197	177	5	2	0	0	260	53	6	11	23163	123	157	125
Hainan	46	2011	1502	261	382	52	30	7	1	0	893	132	26	10	45566	79	305	66
Hainan	46	2012	1072	382	83	303	7	3	0	1	490	91	7	6	43469	143	49	185
Hainan	46	2013	815	126	207	470	0	0	0	0	29	4	2	1	47179	73	143	256
Hebei	13	2010	1860	2168	701	858	68	49	1	2	1179	666	23	149	78517	1108	591	581
Hebei	13	2011	1823	1615	919	594	15	12	0	1	320	245	20	20	60040	1365	746	542
Hebei	13	2012	2615	1757	1974	1020	11	9	1	0	469	295	19	52	67667	2988	1497	926
Hebei	13	2013	2270	1462	287	1581	20	13	0	1	100	73	1	11	44581	1187	208	1143
Heilongjiang	23	2010	891	390	356	194	5	5	0	0	89	78	1	6	6357	191	163	81
Heilongjiang	23	2011	1130	1073	157	266	16	14	0	0	220	131	0	7	13514	643	57	116
Heilongjiang	23	2012	1169	39	962	352	2	1	1	0	39	20	10	6	11247	1207	1514	63
Heilongjiang	23	2013	1236	143	60	192	4	4	0	0	3	1	0	2	5842	328	190	155
Henan	41	2010	2906	5231	437	1881	40	8	0	3	8471	3105	45	621	82048	1743	348	1082
Henan	41	2011	1709	2662	947	711	18	6	0	2	3519	888	58	120	52296	1426	784	654
Henan	41	2012	2101	3320	895	1063	11	4	0	0	3765	1047	39	117	60370	1920	743	960
Henan	41	2013	1718	1652	1117	1451	8	2	0	0	1722	351	28	137	55061	1278	814	1223
Hubei	42	2010	1467	1115	634	642	22	17	0	0	105	63	6	20	61082	752	450	441
Hubei	42	2011	1856	1484	995	553	24	17	0	2	152	104	1	34	58405	1235	710	437
Hubei	42	2012	2460	1498	1704	1322	22	17	0	0	179	117	0	4	85006	10688	1754	860
Hubei	42	2013	2364	1749	745	2146	7	7	0	0	99	88	3	0	60161	7304	590	2063
Hunan	43	2010	2462	2431	712	1333	117	90	0	8	1533	632	26	125	100986	1669	604	988
Hunan	43	2011	3254	1518	1514	1384	32	21	1	4	220	84	19	23	95057	827	944	818
Hunan	43	2012	3247	3655	780	2023	94	79	0	1	2840	1126	36	401	170355	2929	585	1109
Hunan	43	2013	3270	759	772	3180	19	12	1	3	351	61	15	59	101015	1392	572	2012
Inner Mongolia	15	2010	2233	208	102	211	10	1	1	0	193	52	4	15	15136	157	44	136
Inner Mongolia	15	2011	2145	485	201	154	5	2	0	0	314	142	10	11	17329	245	147	69
Inner Mongolia	15	2012	2093	199	542	329	1	1	0	0	121	55	4	19	12352	169	348	177
Inner Mongolia	15	2013	1774	642	441	429	4	2	0	0	71	28	8	8	12148	243	205	210
Jiangsu	32	2010	2873	2394	1490	882	22	12	0	2	1294	646	26	120	76158	1683	1405	779
Jiangsu	32	2011	4158	2596	1464	1025	20	10	0	0	2143	803	78	115	101826	1623	1294	832
Jiangsu	32	2012	3304	2224	2236	980	14	8	1	0	1512	552	87	57	99472	1244	1673	705
Jiangsu	32	2013	3279	455	1367	1979	12	6	0	1	1083	283	5	135	83091	904	374	1615
Jiangxi	36	2010	1108	514	523	1000	39	31	1	3	456	252	16	41	28213	464	338	292
Jiangxi	36	2011	1733	1670	433	729	29	17	0	0	542	217	10	32	35343	856	246	438
Jiangxi	36	2012	1729	571	1086	2206	14	13	0	0	384	265	19	32	52555	785	619	476
Jiangxi	36	2013	2161	538	644	2091	3	3	0	0	149	72	1	41	30367	348	312	868
Jilin	22	2010	714	550	537	404	6	4	0	1	290	150	32	35	24705	306	416	264
Jilin	22	2011	545	563	142	230	3	1	0	0	223	130	3	14	16471	422	277	188
Jilin	22	2012	711	259	703	353	1	0	0	0	92	26	6	3	9713	180	480	252
Jilin	22	2013	674	225	136	629	0	0	0	0	18	2	0	0	6299	173	84	359
Liaoning	21	2010	408	567	385	205	18	6	0	2	358	212	2	31	33179	329	395	158
Liaoning	21	2011	613	315	365	306	3	3	0	0	179	36	3	20	16618	234	220	267
Liaoning	21	2012	1144	945	1485	526	1	0	0	0	133	27	16	15	33840	694	1316	494
Liaoning	21	2013	885	351	388	374	2	1	0	0	218	46	6	96	25610	404	669	1344
Ningxia	64	2010	426	240	295	91	3	3	0	0	24	15	1	0	7745	194	232	84
Ningxia	64	2011	404	343	118	141	6	3	0	1	90	25	1	6	5341	265	97	100
Ningxia	64	2012	366	170	301	136	2	2	0	0	27	13	1	0	6098	130	233	114
Ningxia	64	2013	422	91	379	269	0	0	0	0	4	0	0	1	4968	81	322	244
Qinghai	63	2010	214	18	74	0	0	0	0	0	1	1	0	0	3865	7	48	17
Qinghai	63	2011	58	25	8	0	0	0	0	0	0	0	0	0	507	15	3	1
Qinghai	63	2012	140	149	10	0	0	0	0	0	0	0	0	0	655	79	2	5
Qinghai	63	2013	291	225	65	63	1	1	0	0	0	0	0	0	1335	176	28	37
Shaanxi	61	2010	1184	723	579	384	31	23	0	0	299	163	12	22	52511	278	352	168
Shaanxi	61	2011	662	634	158	223	14	4	0	1	625	265	10	64	28189	247	86	117
Shaanxi	61	2012	1671	1446	479	443	35	13	1	1	1334	429	59	112	50538	527	223	291
Shaanxi	61	2013	1974	689	427	1630	12	3	0	0	536	205	21	177	47016	333	320	1241
Shandong	37	2010	3560	1707	1536	1304	9	5	0	0	2559	420	91	96	127039	1297	1707	1254
Shandong	37	2011	2772	3535	2149	1277	10	3	0	0	2026	628	54	112	83357	2625	1954	1160
Shandong	37	2012	1646	2246	2803	1247	2	1	0	1	484	97	35	26	77393	1546	2165	1235
Shandong	37	2013	2140	2732	1083	2883	5	4	0	0	592	205	16	137	62380	2168	905	2560
Shanghai	31	2010	1096	1371	696	348	13	13	0	0	398	334	12	21	35666	619	547	196
Shanghai	31	2011	1005	1374	488	354	2	2	0	0	347	270	4	9	32199	723	349	285
Shanghai	31	2012	860	963	737	418	2	2	0	0	259	224	3	3	42935	242	379	215
Shanghai	31	2013	387	381	136	868	0	0	0	0	103	94	1	4	34322	102	87	405
Shanxi	14	2010	162	167	228	71	9	0	0	1	273	82	5	15	21650	112	180	97
Shanxi	14	2011	1053	757	874	244	5	0	0	0	313	68	3	6	26807	473	500	164
Shanxi	14	2012	943	1188	830	234	13	5	0	0	266	42	1	1	26013	526	396	150
Shanxi	14	2013	755	257	449	746	3	1	0	0	208	13	0	1	20622	182	233	323
Sichuan	51	2010	944	295	455	243	23	8	0	3	107	42	6	24	39963	231	412	201
Sichuan	51	2011	2551	1469	501	347	24	12	0	0	447	240	8	23	36538	1104	464	300
Sichuan	51	2012	2443	685	1187	779	18	12	1	1	201	35	38	30	47039	545	1221	935
Sichuan	51	2013	2353	1728	282	1455	28	15	0	2	896	271	5	175	48317	1795	283	2109
Tianjin	12	2010	551	607	538	166	1	0	0	0	45	2	0	0	24199	109	75	35
Tianjin	12	2011	490	656	293	372	5	5	0	0	16	3	0	1	19364	570	303	234
Tianjin	12	2012	343	620	561	352	3	0	0	0	14	4	0	1	16917	463	469	217
Tianjin	12	2013	313	275	201	889	2	0	0	0	1	0	0	0	11200	100	112	357
Tibet	54	2010	96	126	38	0	0	0	0	0	10	1	0	0	1462	28	14	0
Tibet	54	2011	0	0	0	0	0	0	0	0	1	0	0	0	216	1	1	0
Tibet	54	2012	2	0	0	0	0	0	0	0	5	1	0	0	923	6	10	0
Tibet	54	2013	5	7	0	0	0	0	0	0	0	0	0	0	358	3	0	0
Xinjiang	65	2010	26	267	204	73	3	2	0	0	36	35	0	0	5653	179	224	47
Xinjiang	65	2011	178	452	436	87	2	1	0	0	6	3	0	1	5004	365	385	69
Xinjiang	65	2012	244	289	844	82	2	1	0	0	11	6	1	1	7266	200	612	80
Xinjiang	65	2013	293	475	127	444	0	0	0	0	4	2	0	0	4093	283	69	256
Yunnan	53	2010	21	32	37	0	18	9	0	0	727	190	45	1	42247	787	1925	33
Yunnan	53	2011	917	790	414	5	42	21	1	0	1389	610	32	13	32537	1314	651	46
Yunnan	53	2012	3431	1035	2074	343	15	6	0	0	693	185	51	3	54384	1546	3495	89
Yunnan	53	2013	3006	1071	374	805	19	8	0	0	721	356	17	98	49198	1557	468	620
Zhejiang	33	2010	0	2307	1323	651	35	28	0	1	923	520	13	61	101548	1633	1184	532
Zhejiang	33	2011	0	2076	748	883	23	20	0	1	204	145	2	30	78890	1723	676	777
Zhejiang	33	2012	2342	1715	1340	1273	17	16	0	0	79	29	5	13	130468	1481	1177	1154
Zhejiang	33	2013	1624	556	285	1563	3	2	0	0	35	15	1	10	97271	846	345	2734
