# Supplementary material for: Routine Pediatric Enterovirus 71 Vaccination in China: a Cost-Effectiveness Analysis
Source: PLoS Med. 2016 Mar 15;13(3):e1001975. doi: 10.1371/journal.pmed.1001975 (PMC4792415; doi:10.1371/journal.pmed.1001975)
Supplement: S2 Data — (CSV) [file pmed.1001975.s002.csv]

sex	age_by_fbdate	zhongzheng	death	diagnosis	addcode	fbyear	dur_disease	out_inpatient	num_outpatient	outpatient_total_1	outpatient_total_2	outpatient_total_3	outpatient_total_4	outpat_categ_total_1	outpat_categ_total_2	outpat_categ_total_3	outpat_categ_total_4	outpat_trans_1	outpat_trans_2	outpat_trans_3	outpat_trans_4	outpat_categ_trans_1	outpat_categ_trans_2	outpat_categ_trans_3	outpat_categ_trans_4	outpat_trans_driving_1	outpat_trans_driving_2	outpat_trans_driving_3	outpat_trans_driving_4	outpat_num_accompany_1	outpat_num_accompany_2	outpat_num_accompany_3	outpat_num_accompany_4	outpat_num_leave_day_1	outpat_num_leave_day_2	outpat_num_leave_day_3	outpat_num_leave_day_4	num_inpatient	num_hosp_days_1	num_hosp_days_2	inpatient_total_1	inpatient_total_2	inpat_categ_total_1	inpat_categ_total_2	inpat_num_accompany_1	inpat_num_accompany_2	inpat_num_accomp_day_1	inpat_num_accomp_day_2	inpat_num_leave_day_1
2	4.002739726	1	0	1	450821	2012	8	3	-999	-999	-999	-999	-999	-999	-999	-999	-999	-999	-999	-999	-999	-999	-999	-999	-999	-999	-999	-999	-999	-999	-999	-999	-999	-999	-999	-999	-999	1	8	-999	12000	-999	-999	-999	3	-999	8	-999	7
1	1.479452055	0	0	1	321023	2012	7	3	-999	-999	-999	-999	-999	-999	-999	-999	-999	-999	-999	-999	-999	-999	-999	-999	-999	-999	-999	-999	-999	-999	-999	-999	-999	-999	-999	-999	-999	1	10	-999	3750	-999	-999	-999	2	-999	10	-999	10
2	3.575342466	0	0	1	410402	2012	7	1	1	-999	-999	-999	-999	1	-999	-999	-999	20	-999	-999	-999	-999	-999	-999	-999	-999	-999	-999	-999	2	-999	-999	-999	15	-999	-999	-999	-999	-999	-999	-999	-999	-999	-999	-999	-999	-999	-999	-999
1	2.079452055	1	0	1	410481	2011	10	3	-999	-999	-999	-999	-999	-999	-999	-999	-999	-999	-999	-999	-999	-999	-999	-999	-999	-999	-999	-999	-999	-999	-999	-999	-999	-999	-999	-999	-999	1	10	-999	13500	-999	-999	-999	4	-999	6	-999	7
1	1.756164384	1	0	1	450721	2012	30	3	-999	-999	-999	-999	-999	-999	-999	-999	-999	-999	-999	-999	-999	-999	-999	-999	-999	-999	-999	-999	-999	-999	-999	-999	-999	-999	-999	-999	-999	2	1.5	20	3500	25000	-999	-999	2	4	1.5	16.25	0
1	3.652054795	0	0	1	410402	2012	7	1	1	-999	-999	-999	-999	2	-999	-999	-999	-999	-999	-999	-999	-999	-999	-999	-999	15	-999	-999	-999	2	-999	-999	-999	1	-999	-999	-999	-999	-999	-999	-999	-999	-999	-999	-999	-999	-999	-999	-999
1	4.583561644	1	0	1	410482	2012	7	3	-999	-999	-999	-999	-999	-999	-999	-999	-999	-999	-999	-999	-999	-999	-999	-999	-999	-999	-999	-999	-999	-999	-999	-999	-999	-999	-999	-999	-999	1	6	-999	-999	-999	6	-999	2	-999	6	-999	6
1	1.58630137	1	0	1	410403	2012	6	3	-999	-999	-999	-999	-999	-999	-999	-999	-999	-999	-999	-999	-999	-999	-999	-999	-999	-999	-999	-999	-999	-999	-999	-999	-999	-999	-999	-999	-999	1	6	-999	10000	-999	-999	-999	1	-999	6	-999	0
1	4.791780822	0	0	1	320105	2012	7	1	1	-999	-999	-999	-999	3	-999	-999	-999	0	-999	-999	-999	-999	-999	-999	-999	-999	-999	-999	-999	1	-999	-999	-999	0	-999	-999	-999	-999	-999	-999	-999	-999	-999	-999	-999	-999	-999	-999	-999
2	2.323287671	0	0	1	410311	2012	7	1	1	-999	-999	-999	-999	2	-999	-999	-999	-999	-999	-999	-999	-999	-999	-999	-999	15	-999	-999	-999	1	-999	-999	-999	0	-999	-999	-999	-999	-999	-999	-999	-999	-999	-999	-999	-999	-999	-999	-999
2	1.991780822	0	0	1	320705	2012	10	1	2	300	300	-999	-999	-999	-999	-999	-999	0	0	-999	-999	-999	-999	-999	-999	-999	-999	-999	-999	2	2	-999	-999	2	2	-999	-999	-999	-999	-999	-999	-999	-999	-999	-999	-999	-999	-999	-999
1	2.482191781	1	0	1	410108	2012	10	3	-999	-999	-999	-999	-999	-999	-999	-999	-999	-999	-999	-999	-999	-999	-999	-999	-999	-999	-999	-999	-999	-999	-999	-999	-999	-999	-999	-999	-999	1	7	-999	12000	-999	-999	-999	1	-999	3	-999	0
1	3.465753425	0	0	1	320684	2012	7	2	1	300	-999	-999	-999	-999	-999	-999	-999	0	-999	-999	-999	-999	-999	-999	-999	-999	-999	-999	-999	3	-999	-999	-999	1	-999	-999	-999	1	7	-999	3500	-999	-999	-999	3	-999	7	-999	14
1	1.761643836	1	0	1	410403	2012	7	2	1	-999	-999	-999	-999	2	-999	-999	-999	20	-999	-999	-999	-999	-999	-999	-999	-999	-999	-999	-999	3	-999	-999	-999	1	-999	-999	-999	1	7	-999	8100	-999	-999	-999	3	-999	7	-999	7
1	2.912328767	1	0	1	410422	2012	7	3	-999	-999	-999	-999	-999	-999	-999	-999	-999	-999	-999	-999	-999	-999	-999	-999	-999	-999	-999	-999	-999	-999	-999	-999	-999	-999	-999	-999	-999	1	7	-999	11000	-999	-999	-999	2	-999	7	-999	0
2	3.282191781	1	0	1	410425	2012	13	3	-999	-999	-999	-999	-999	-999	-999	-999	-999	-999	-999	-999	-999	-999	-999	-999	-999	-999	-999	-999	-999	-999	-999	-999	-999	-999	-999	-999	-999	1	7	-999	18000	-999	-999	-999	2	-999	7	-999	14
1	2.545205479	1	0	1	610112	2012	10	3	-999	-999	-999	-999	-999	-999	-999	-999	-999	-999	-999	-999	-999	-999	-999	-999	-999	-999	-999	-999	-999	-999	-999	-999	-999	-999	-999	-999	-999	1	9	-999	13000	-999	-999	-999	2	-999	9	-999	5
1	1.052054795	1	0	1	410422	2012	10	3	-999	-999	-999	-999	-999	-999	-999	-999	-999	-999	-999	-999	-999	-999	-999	-999	-999	-999	-999	-999	-999	-999	-999	-999	-999	-999	-999	-999	-999	1	10	-999	11500	-999	-999	-999	2	-999	10	-999	10
1	1.745205479	1	0	1	410724	2012	10	3	-999	-999	-999	-999	-999	-999	-999	-999	-999	-999	-999	-999	-999	-999	-999	-999	-999	-999	-999	-999	-999	-999	-999	-999	-999	-999	-999	-999	-999	1	7	-999	35000	-999	-999	-999	4	-999	7	-999	14
1	1.054794521	1	0	1	410184	2012	22	3	-999	-999	-999	-999	-999	-999	-999	-999	-999	-999	-999	-999	-999	-999	-999	-999	-999	-999	-999	-999	-999	-999	-999	-999	-999	-999	-999	-999	-999	1	22	-999	34000	-999	-999	-999	2	-999	22	-999	22
2	2.832876712	1	0	1	410482	2012	9	3	-999	-999	-999	-999	-999	-999	-999	-999	-999	-999	-999	-999	-999	-999	-999	-999	-999	-999	-999	-999	-999	-999	-999	-999	-999	-999	-999	-999	-999	1	9	-999	16000	-999	-999	-999	2	-999	9	-999	9
1	1.443835616	1	0	1	410421	2012	15	2	1	-999	-999	-999	-999	1	-999	-999	-999	0	-999	-999	-999	-999	-999	-999	-999	-999	-999	-999	-999	2	-999	-999	-999	0	-999	-999	-999	1	15	-999	-999	-999	7	-999	2	-999	15	-999	15
2	0.969863014	0	0	1	450521	2012	5	1	1	1000	-999	-999	-999	-999	-999	-999	-999	-999	-999	-999	-999	2	-999	-999	-999	-999	-999	-999	-999	2	-999	-999	-999	0	-999	-999	-999	-999	-999	-999	-999	-999	-999	-999	-999	-999	-999	-999	-999
1	1.490410959	1	0	1	411122	2012	10	3	-999	-999	-999	-999	-999	-999	-999	-999	-999	-999	-999	-999	-999	-999	-999	-999	-999	-999	-999	-999	-999	-999	-999	-999	-999	-999	-999	-999	-999	1	8	-999	16000	-999	-999	-999	2	-999	8	-999	12
1	2	1	0	1	450821	2012	7	2	1	100	-999	-999	-999	-999	-999	-999	-999	0	-999	-999	-999	-999	-999	-999	-999	-999	-999	-999	-999	3	-999	-999	-999	0	-999	-999	-999	1	5	-999	5000	-999	-999	-999	3	-999	1.6	-999	5
1	1.923287671	1	0	1	410422	2012	10	2	1	-999	-999	-999	-999	1	-999	-999	-999	-999	-999	-999	-999	2	-999	-999	-999	-999	-999	-999	-999	2	-999	-999	-999	0	-999	-999	-999	1	10	-999	-999	-999	7	-999	3	-999	10	-999	10
2	2.882191781	0	0	1	450204	2012	7	1	1	800	-999	-999	-999	-999	-999	-999	-999	100	-999	-999	-999	-999	-999	-999	-999	-999	-999	-999	-999	1	-999	-999	-999	0	-999	-999	-999	-999	-999	-999	-999	-999	-999	-999	-999	-999	-999	-999	-999
1	2.512328767	1	1	1	-999	2012	3	3	-999	-999	-999	-999	-999	-999	-999	-999	-999	-999	-999	-999	-999	-999	-999	-999	-999	-999	-999	-999	-999	-999	-999	-999	-999	-999	-999	-999	-999	1	1	-999	8000	-999	-999	-999	5	-999	1	-999	3.5
1	1.991780822	1	1	1	-999	2012	7	2	1	200	-999	-999	-999	-999	-999	-999	-999	100	-999	-999	-999	-999	-999	-999	-999	-999	-999	-999	-999	3	-999	-999	-999	2	-999	-999	-999	1	30	-999	90000	-999	-999	-999	2	-999	30	-999	30
1	1.909589041	0	0	1	451322	2012	7	3	-999	-999	-999	-999	-999	-999	-999	-999	-999	-999	-999	-999	-999	-999	-999	-999	-999	-999	-999	-999	-999	-999	-999	-999	-999	-999	-999	-999	-999	1	3	-999	650	-999	-999	-999	2	-999	3	-999	0
1	1.071232877	1	0	1	410581	2012	15	3	-999	-999	-999	-999	-999	-999	-999	-999	-999	-999	-999	-999	-999	-999	-999	-999	-999	-999	-999	-999	-999	-999	-999	-999	-999	-999	-999	-999	-999	1	15	-999	16500	-999	-999	-999	2	-999	15	-999	0
1	2.063013699	1	0	1	410411	2012	9	2	2	100	50	-999	-999	-999	-999	-999	-999	100	10	-999	-999	-999	-999	-999	-999	-999	-999	-999	-999	2	2	-999	-999	0	0	-999	-999	1	7	-999	12000	-999	-999	-999	2	-999	7	-999	0
1	2.994520548	0	0	1	220524	2012	6	3	-999	-999	-999	-999	-999	-999	-999	-999	-999	-999	-999	-999	-999	-999	-999	-999	-999	-999	-999	-999	-999	-999	-999	-999	-999	-999	-999	-999	-999	1	6	-999	-999	-999	2	-999	2	-999	6	-999	0
1	3.306849315	0	0	1	450123	2012	7	3	-999	-999	-999	-999	-999	-999	-999	-999	-999	-999	-999	-999	-999	-999	-999	-999	-999	-999	-999	-999	-999	-999	-999	-999	-999	-999	-999	-999	-999	1	5	-999	1500	-999	-999	-999	2	-999	2.5	-999	0
2	2.997260274	0	0	1	450903	2012	5.5	3	-999	-999	-999	-999	-999	-999	-999	-999	-999	-999	-999	-999	-999	-999	-999	-999	-999	-999	-999	-999	-999	-999	-999	-999	-999	-999	-999	-999	-999	1	5.5	-999	2700	-999	-999	-999	1	-999	5.5	-999	0
1	1.367123288	0	0	1	610125	2012	5	1	1	145	-999	-999	-999	-999	-999	-999	-999	20	-999	-999	-999	-999	-999	-999	-999	-999	-999	-999	-999	2	-999	-999	-999	1	-999	-999	-999	-999	-999	-999	-999	-999	-999	-999	-999	-999	-999	-999	-999
2	0.542465753	1	0	1	411002	2012	3.5	3	-999	-999	-999	-999	-999	-999	-999	-999	-999	-999	-999	-999	-999	-999	-999	-999	-999	-999	-999	-999	-999	-999	-999	-999	-999	-999	-999	-999	-999	1	7	-999	9600	-999	-999	-999	2	-999	1	-999	0
1	3.493150685	0	0	1	320104	2012	7	1	5	600	600	600	600	-999	-999	-999	-999	50	50	50	50	-999	-999	-999	-999	-999	-999	-999	-999	2	2	2	2	1	1	1	1	-999	-999	-999	-999	-999	-999	-999	-999	-999	-999	-999	-999
2	1.531506849	1	0	1	410482	2012	9	2	1	250	-999	-999	-999	-999	-999	-999	-999	350	-999	-999	-999	-999	-999	-999	-999	-999	-999	-999	-999	3	-999	-999	-999	5	-999	-999	-999	1	8	-999	18000	-999	-999	-999	3	-999	8	-999	24
1	4.271232877	0	0	1	130131	2012	15	1	2	-999	-999	-999	-999	3	3	-999	-999	0	100	-999	-999	-999	-999	-999	-999	-999	-999	-999	-999	1	2	-999	-999	0	2	-999	-999	-999	-999	-999	-999	-999	-999	-999	-999	-999	-999	-999	-999
1	3.693150685	1	1	1	-999	2012	5	3	-999	-999	-999	-999	-999	-999	-999	-999	-999	-999	-999	-999	-999	-999	-999	-999	-999	-999	-999	-999	-999	-999	-999	-999	-999	-999	-999	-999	-999	1	1	-999	6000	-999	-999	-999	4	-999	1	-999	0
1	1.887671233	0	0	1	330522	2012	7	3	-999	-999	-999	-999	-999	-999	-999	-999	-999	-999	-999	-999	-999	-999	-999	-999	-999	-999	-999	-999	-999	-999	-999	-999	-999	-999	-999	-999	-999	1	6	-999	-999	-999	5	-999	2	-999	6	-999	0
1	3	0	0	1	451322	2012	6	3	-999	-999	-999	-999	-999	-999	-999	-999	-999	-999	-999	-999	-999	-999	-999	-999	-999	-999	-999	-999	-999	-999	-999	-999	-999	-999	-999	-999	-999	1	6	-999	1000	-999	-999	-999	2	-999	4	-999	0
2	1.747945205	0	0	1	450923	2012	7	3	-999	-999	-999	-999	-999	-999	-999	-999	-999	-999	-999	-999	-999	-999	-999	-999	-999	-999	-999	-999	-999	-999	-999	-999	-999	-999	-999	-999	-999	1	7	-999	-999	-999	3	-999	1	-999	7	-999	0
2	4.326027397	0	0	1	450122	2012	7	3	-999	-999	-999	-999	-999	-999	-999	-999	-999	-999	-999	-999	-999	-999	-999	-999	-999	-999	-999	-999	-999	-999	-999	-999	-999	-999	-999	-999	-999	1	5	-999	-999	-999	1	-999	1	-999	5	-999	5.5
2	5	0	0	1	451425	2012	5	3	-999	-999	-999	-999	-999	-999	-999	-999	-999	-999	-999	-999	-999	-999	-999	-999	-999	-999	-999	-999	-999	-999	-999	-999	-999	-999	-999	-999	-999	1	5	-999	785.7	-999	-999	-999	2	-999	5	-999	0
1	3.002739726	1	0	1	450821	2012	11	3	-999	-999	-999	-999	-999	-999	-999	-999	-999	-999	-999	-999	-999	-999	-999	-999	-999	-999	-999	-999	-999	-999	-999	-999	-999	-999	-999	-999	-999	1	11	-999	10000	-999	-999	-999	2	-999	11	-999	0
1	1.931506849	1	0	1	410402	2012	7	3	-999	-999	-999	-999	-999	-999	-999	-999	-999	-999	-999	-999	-999	-999	-999	-999	-999	-999	-999	-999	-999	-999	-999	-999	-999	-999	-999	-999	-999	1	7	-999	8500	-999	6	-999	2	-999	7	-999	14
1	1.257534247	0	0	1	450105	2012	4	1	1	-999	-999	-999	-999	2	-999	-999	-999	10	-999	-999	-999	-999	-999	-999	-999	-999	-999	-999	-999	1	-999	-999	-999	0	-999	-999	-999	-999	-999	-999	-999	-999	-999	-999	-999	-999	-999	-999	-999
1	4.101369863	0	0	1	450105	2012	7	1	2	600	4.5	-999	-999	-999	-999	-999	-999	-999	20	-999	-999	-999	-999	-999	-999	140	-999	-999	-999	2	2	-999	-999	3	2	-999	-999	-999	-999	-999	-999	-999	-999	-999	-999	-999	-999	-999	-999
1	3	1	0	1	450903	2012	7	3	-999	-999	-999	-999	-999	-999	-999	-999	-999	-999	-999	-999	-999	-999	-999	-999	-999	-999	-999	-999	-999	-999	-999	-999	-999	-999	-999	-999	-999	1	7	-999	6000	-999	-999	-999	2	-999	7	-999	14
1	3.290410959	0	0	1	450107	2012	7	1	3	-999	-999	-999	-999	3	3	3	-999	0	0	0	-999	-999	-999	-999	-999	-999	-999	-999	-999	1	2	1	-999	1	1	1	-999	-999	-999	-999	-999	-999	-999	-999	-999	-999	-999	-999	-999
1	2.054794521	1	0	1	522425	2012	7	3	-999	-999	-999	-999	-999	-999	-999	-999	-999	-999	-999	-999	-999	-999	-999	-999	-999	-999	-999	-999	-999	-999	-999	-999	-999	-999	-999	-999	-999	1	7	-999	6900	-999	-999	-999	2	-999	7	-999	15
2	4.435616438	0	0	1	320206	2012	7	1	2	100	0.8	-999	-999	-999	-999	-999	-999	10	10	-999	-999	-999	-999	-999	-999	-999	-999	-999	-999	1	1	-999	-999	0	0	-999	-999	-999	-999	-999	-999	-999	-999	-999	-999	-999	-999	-999	-999
1	2.049315068	0	0	1	411321	2012	7	1	2	-999	0	-999	-999	2	-999	-999	-999	15.5	15.5	-999	-999	-999	-999	-999	-999	-999	-999	-999	-999	2	2	-999	-999	0	0	-999	-999	-999	-999	-999	-999	-999	-999	-999	-999	-999	-999	-999	-999
1	4.010958904	0	0	1	450225	2012	7	3	-999	-999	-999	-999	-999	-999	-999	-999	-999	-999	-999	-999	-999	-999	-999	-999	-999	-999	-999	-999	-999	-999	-999	-999	-999	-999	-999	-999	-999	1	7	-999	1250	-999	-999	-999	1	-999	7	-999	7
2	1.964383562	0	0	1	451481	2012	5	1	5	-999	-999	-999	-999	1	1	1	1	0	0	0	0	-999	-999	-999	-999	-999	-999	-999	-999	2	2	2	2	0	0	0	0	-999	-999	-999	-999	-999	-999	-999	-999	-999	-999	-999	-999
2	3.002739726	0	0	1	450223	2012	5	3	-999	-999	-999	-999	-999	-999	-999	-999	-999	-999	-999	-999	-999	-999	-999	-999	-999	-999	-999	-999	-999	-999	-999	-999	-999	-999	-999	-999	-999	1	3	-999	1280	-999	-999	-999	3	-999	3	-999	0
2	0.55890411	1	1	1	450804	2012	15	3	-999	-999	-999	-999	-999	-999	-999	-999	-999	-999	-999	-999	-999	-999	-999	-999	-999	-999	-999	-999	-999	-999	-999	-999	-999	-999	-999	-999	-999	2	2	13	1500	40000	-999	-999	2	4	2	13	0
2	1.115068493	1	0	1	450903	2012	94	2	3	18	15	82	-999	-999	-999	-999	-999	8	3	8	-999	-999	-999	-999	-999	-999	-999	-999	-999	2	2	3	-999	0	1	0	-999	2	67	24	-999	-999	9	7	2	2	67	24	67
1	3.580821918	1	1	1	-999	2012	2	3	-999	-999	-999	-999	-999	-999	-999	-999	-999	-999	-999	-999	-999	-999	-999	-999	-999	-999	-999	-999	-999	-999	-999	-999	-999	-999	-999	-999	-999	1	2	-999	-999	-999	7	-999	2	-999	2	-999	0
2	2.764383562	0	0	1	522624	2012	7	1	1	150	-999	-999	-999	-999	-999	-999	-999	0	-999	-999	-999	-999	-999	-999	-999	-999	-999	-999	-999	2	-999	-999	-999	0	-999	-999	-999	-999	-999	-999	-999	-999	-999	-999	-999	-999	-999	-999	-999
1	1.542465753	1	1	1	-999	2012	4	2	4	30	-999	175	160	-999	2	-999	-999	-999	80	80	80	-999	-999	-999	-999	20	-999	-999	-999	2	2	2	2	0	3	0	3	1	1	-999	5500	-999	-999	-999	5	-999	1	-999	1
2	2.005479452	0	0	1	450221	2012	20	3	-999	-999	-999	-999	-999	-999	-999	-999	-999	-999	-999	-999	-999	-999	-999	-999	-999	-999	-999	-999	-999	-999	-999	-999	-999	-999	-999	-999	-999	1	10	-999	8600	-999	-999	-999	2	-999	10	-999	0
2	4.238356164	0	0	1	410882	2012	15	3	-999	-999	-999	-999	-999	-999	-999	-999	-999	-999	-999	-999	-999	-999	-999	-999	-999	-999	-999	-999	-999	-999	-999	-999	-999	-999	-999	-999	-999	1	12	-999	-999	-999	7	-999	2	-999	12	-999	0
1	3.98630137	0	0	1	451302	2012	9	2	1	65	-999	-999	-999	-999	-999	-999	-999	0	-999	-999	-999	-999	-999	-999	-999	-999	-999	-999	-999	1	-999	-999	-999	0.5	-999	-999	-999	1	6	-999	4500	-999	-999	-999	2	-999	6	-999	16
1	2.534246575	1	0	1	411628	2012	18.5	2	1	500	-999	-999	-999	-999	-999	-999	-999	100	-999	-999	-999	-999	-999	-999	-999	-999	-999	-999	-999	1	-999	-999	-999	0	-999	-999	-999	1	15	-999	15000	-999	-999	-999	4	-999	4.5	-999	20
2	1.764383562	1	0	1	410110	2012	15	3	-999	-999	-999	-999	-999	-999	-999	-999	-999	-999	-999	-999	-999	-999	-999	-999	-999	-999	-999	-999	-999	-999	-999	-999	-999	-999	-999	-999	-999	1	14	-999	13000	-999	-999	-999	2	-999	14	-999	0
2	4	0	0	1	320612	2012	15	1	3	-999	-999	0	-999	1	1	-999	-999	0	0	0	-999	-999	-999	-999	-999	-999	-999	-999	-999	1	1	1	-999	1	1	1	-999	-999	-999	-999	-999	-999	-999	-999	-999	-999	-999	-999	-999
1	2.605479452	1	0	1	611002	2012	15	2	2	380	460	-999	-999	-999	-999	-999	-999	480	526	-999	-999	-999	-999	-999	-999	-999	-999	-999	-999	5	3	-999	-999	3	2	-999	-999	1	4	-999	8690	-999	-999	-999	3	-999	4	-999	13
2	4.123287671	1	0	1	411724	2012	15	3	-999	-999	-999	-999	-999	-999	-999	-999	-999	-999	-999	-999	-999	-999	-999	-999	-999	-999	-999	-999	-999	-999	-999	-999	-999	-999	-999	-999	-999	1	12	-999	-999	-999	6	-999	2	-999	12	-999	16
1	1	0	0	1	450325	2012	20	2	4	200	100	80	100	-999	-999	-999	-999	80	50	30	30	-999	-999	-999	-999	-999	-999	-999	-999	4	2	2	2	3	1	1	1	2	3	16	2500	8300	-999	-999	2	2	3	16	3
1	4.350684932	0	0	1	450223	2012	7	3	-999	-999	-999	-999	-999	-999	-999	-999	-999	-999	-999	-999	-999	-999	-999	-999	-999	-999	-999	-999	-999	-999	-999	-999	-999	-999	-999	-999	-999	1	7	-999	3000	-999	-999	-999	2	-999	7	-999	7
1	3.260273973	1	0	1	451022	2012	25	3	-999	-999	-999	-999	-999	-999	-999	-999	-999	-999	-999	-999	-999	-999	-999	-999	-999	-999	-999	-999	-999	-999	-999	-999	-999	-999	-999	-999	-999	1	25	-999	13500	-999	-999	-999	2	-999	25	-999	0
1	1.490410959	0	0	1	520181	2012	4	1	3	-999	-999	-999	-999	2	2	2	-999	20	20	20	-999	-999	-999	-999	-999	-999	-999	-999	-999	2	2	2	-999	0	0	0	-999	-999	-999	-999	-999	-999	-999	-999	-999	-999	-999	-999	-999
1	1.98630137	1	1	1	-999	2012	7	3	-999	-999	-999	-999	-999	-999	-999	-999	-999	-999	-999	-999	-999	-999	-999	-999	-999	-999	-999	-999	-999	-999	-999	-999	-999	-999	-999	-999	-999	3	6	3	-999	-999	8	7	7	2	6	2	0
1	2.353424658	1	0	1	320509	2012	12	3	-999	-999	-999	-999	-999	-999	-999	-999	-999	-999	-999	-999	-999	-999	-999	-999	-999	-999	-999	-999	-999	-999	-999	-999	-999	-999	-999	-999	-999	1	12	-999	1500	-999	-999	-999	3	-999	3	-999	3
2	2.506849315	1	0	1	410221	2012	15	3	-999	-999	-999	-999	-999	-999	-999	-999	-999	-999	-999	-999	-999	-999	-999	-999	-999	-999	-999	-999	-999	-999	-999	-999	-999	-999	-999	-999	-999	1	15	-999	-999	-999	9	-999	3	-999	15	-999	0
1	3.495890411	1	0	1	450902	2012	10	2	2	100	100	-999	-999	-999	-999	-999	-999	5	5	-999	-999	-999	-999	-999	-999	-999	-999	-999	-999	2	2	-999	-999	1	1	-999	-999	1	8	-999	8630	-999	-999	-999	2	-999	8	-999	8
2	1.597260274	1	0	1	410423	2012	18	3	-999	-999	-999	-999	-999	-999	-999	-999	-999	-999	-999	-999	-999	-999	-999	-999	-999	-999	-999	-999	-999	-999	-999	-999	-999	-999	-999	-999	-999	1	15	-999	13000	-999	-999	-999	2	-999	15	-999	0
1	2.189041096	1	0	1	411002	2012	10	3	-999	-999	-999	-999	-999	-999	-999	-999	-999	-999	-999	-999	-999	-999	-999	-999	-999	-999	-999	-999	-999	-999	-999	-999	-999	-999	-999	-999	-999	1	7	-999	-999	-999	7	-999	2	-999	7	-999	7
2	2.082191781	1	0	1	450223	2012	15	3	-999	-999	-999	-999	-999	-999	-999	-999	-999	-999	-999	-999	-999	-999	-999	-999	-999	-999	-999	-999	-999	-999	-999	-999	-999	-999	-999	-999	-999	1	15	-999	-999	-999	7	-999	2	-999	15	-999	0
1	4.02739726	1	0	1	451424	2012	12	3	-999	-999	-999	-999	-999	-999	-999	-999	-999	-999	-999	-999	-999	-999	-999	-999	-999	-999	-999	-999	-999	-999	-999	-999	-999	-999	-999	-999	-999	1	12	-999	28300	-999	-999	-999	2	-999	12	-999	40
1	3.668493151	1	0	1	410104	2012	12	2	1	-999	-999	-999	-999	2	-999	-999	-999	-999	-999	-999	-999	1	-999	-999	-999	-999	-999	-999	-999	2	-999	-999	-999	2	-999	-999	-999	1	10	-999	-999	-999	7	-999	2	-999	10	-999	20
1	1.443835616	1	0	1	411724	2012	23.5	3	-999	-999	-999	-999	-999	-999	-999	-999	-999	-999	-999	-999	-999	-999	-999	-999	-999	-999	-999	-999	-999	-999	-999	-999	-999	-999	-999	-999	-999	1	21	-999	-999	-999	8	-999	2	-999	21	-999	21
1	3.106849315	0	0	1	450405	2012	7	1	3	100	100	100	-999	-999	-999	-999	-999	0	0	0	-999	-999	-999	-999	-999	-999	-999	-999	-999	2	2	1	-999	0	0	0	-999	-999	-999	-999	-999	-999	-999	-999	-999	-999	-999	-999	-999
1	5	0	0	1	451121	2012	7	3	-999	-999	-999	-999	-999	-999	-999	-999	-999	-999	-999	-999	-999	-999	-999	-999	-999	-999	-999	-999	-999	-999	-999	-999	-999	-999	-999	-999	-999	1	7	-999	2700	-999	-999	-999	2	-999	7	-999	7
2	3.994520548	1	0	1	451224	2012	7	3	-999	-999	-999	-999	-999	-999	-999	-999	-999	-999	-999	-999	-999	-999	-999	-999	-999	-999	-999	-999	-999	-999	-999	-999	-999	-999	-999	-999	-999	1	5	-999	3000	-999	-999	-999	3	-999	4.3	-999	22
1	2.997260274	0	0	1	610581	2012	10	3	-999	-999	-999	-999	-999	-999	-999	-999	-999	-999	-999	-999	-999	-999	-999	-999	-999	-999	-999	-999	-999	-999	-999	-999	-999	-999	-999	-999	-999	1	10	-999	2000	-999	-999	-999	2	-999	5	-999	0
1	1.668493151	0	0	1	450123	2012	5	3	-999	-999	-999	-999	-999	-999	-999	-999	-999	-999	-999	-999	-999	-999	-999	-999	-999	-999	-999	-999	-999	-999	-999	-999	-999	-999	-999	-999	-999	1	5	-999	-999	-999	3	-999	1	-999	5	-999	0
1	2.531506849	1	0	1	410411	2012	10	3	-999	-999	-999	-999	-999	-999	-999	-999	-999	-999	-999	-999	-999	-999	-999	-999	-999	-999	-999	-999	-999	-999	-999	-999	-999	-999	-999	-999	-999	1	10	-999	-999	-999	7	-999	2	-999	10	-999	0
1	3.893150685	0	0	1	520302	2012	7	1	1	400	-999	-999	-999	-999	-999	-999	-999	8	-999	-999	-999	-999	-999	-999	-999	-999	-999	-999	-999	4	-999	-999	-999	0	-999	-999	-999	-999	-999	-999	-999	-999	-999	-999	-999	-999	-999	-999	-999
1	1.320547945	1	0	1	410481	2012	14	3	-999	-999	-999	-999	-999	-999	-999	-999	-999	-999	-999	-999	-999	-999	-999	-999	-999	-999	-999	-999	-999	-999	-999	-999	-999	-999	-999	-999	-999	1	9	-999	9000	-999	6	-999	2	-999	9	-999	7
1	2.326027397	1	0	1	410329	2012	15	3	-999	-999	-999	-999	-999	-999	-999	-999	-999	-999	-999	-999	-999	-999	-999	-999	-999	-999	-999	-999	-999	-999	-999	-999	-999	-999	-999	-999	-999	1	15	-999	15000	-999	-999	-999	2	-999	15	-999	30
1	4	1	0	1	410928	2012	10	3	-999	-999	-999	-999	-999	-999	-999	-999	-999	-999	-999	-999	-999	-999	-999	-999	-999	-999	-999	-999	-999	-999	-999	-999	-999	-999	-999	-999	-999	1	10	-999	-999	-999	8	-999	3	-999	10	-999	30
1	1.246575342	1	0	1	450126	2012	10	3	-999	-999	-999	-999	-999	-999	-999	-999	-999	-999	-999	-999	-999	-999	-999	-999	-999	-999	-999	-999	-999	-999	-999	-999	-999	-999	-999	-999	-999	1	7	-999	-999	-999	7	-999	2	-999	7	-999	30
1	3.02739726	1	0	1	410928	2012	7	3	-999	-999	-999	-999	-999	-999	-999	-999	-999	-999	-999	-999	-999	-999	-999	-999	-999	-999	-999	-999	-999	-999	-999	-999	-999	-999	-999	-999	-999	1	7	-999	-999	-999	6	-999	2	-999	7	-999	0
1	1.843835616	0	0	1	450204	2012	7	1	2	180	250	-999	-999	-999	-999	-999	-999	-999	-999	-999	-999	-999	-999	-999	-999	100	100	-999	-999	3	2	-999	-999	0	0	-999	-999	-999	-999	-999	-999	-999	-999	-999	-999	-999	-999	-999	-999
1	1.863013699	0	0	1	450204	2012	4	3	-999	-999	-999	-999	-999	-999	-999	-999	-999	-999	-999	-999	-999	-999	-999	-999	-999	-999	-999	-999	-999	-999	-999	-999	-999	-999	-999	-999	-999	1	4	-999	1250	-999	-999	-999	3	-999	2.7	-999	4
1	2.306849315	0	0	1	410304	2012	20	1	4	300	100	10	25	-999	2	1	-999	-999	-999	-999	0	-999	-999	-999	-999	50	50	50	-999	3	2	2	2	2	2	2	1	-999	-999	-999	-999	-999	-999	-999	-999	-999	-999	-999	-999
1	3.161643836	1	0	1	451425	2012	3	3	-999	-999	-999	-999	-999	-999	-999	-999	-999	-999	-999	-999	-999	-999	-999	-999	-999	-999	-999	-999	-999	-999	-999	-999	-999	-999	-999	-999	-999	1	1	-999	2500	-999	-999	-999	2	-999	1	-999	0
1	2.989041096	0	0	1	522301	2012	3	1	1	110	-999	-999	-999	-999	-999	-999	-999	-999	-999	-999	-999	-999	-999	-999	-999	4	-999	-999	-999	2	-999	-999	-999	0	-999	-999	-999	-999	-999	-999	-999	-999	-999	-999	-999	-999	-999	-999	-999
1	1.997260274	0	0	1	130434	2012	13	1	1	320	-999	-999	-999	-999	-999	-999	-999	90	-999	-999	-999	-999	-999	-999	-999	-999	-999	-999	-999	2	-999	-999	-999	0	-999	-999	-999	-999	-999	-999	-999	-999	-999	-999	-999	-999	-999	-999	-999
1	2.991780822	0	0	1	130428	2012	10	2	1	500	-999	-999	-999	-999	-999	-999	-999	300	-999	-999	-999	-999	-999	-999	-999	-999	-999	-999	-999	2	-999	-999	-999	0	-999	-999	-999	1	8	-999	9000	-999	-999	-999	2	-999	8	-999	0
1	3.991780822	1	0	1	130435	2012	8	2	1	0	-999	-999	-999	-999	-999	-999	-999	0	-999	-999	-999	-999	-999	-999	-999	-999	-999	-999	-999	1	-999	-999	-999	0	-999	-999	-999	2	2	7	2200	9800	-999	-999	2	2	2	7	0
2	0.991780822	0	0	1	130424	2012	13	2	1	6	-999	-999	-999	-999	-999	-999	-999	0	-999	-999	-999	-999	-999	-999	-999	-999	-999	-999	-999	2	-999	-999	-999	0	-999	-999	-999	1	8	-999	-999	-999	7	-999	2	-999	8	-999	10
1	1.991780822	0	0	1	130423	2012	18	2	1	-999	-999	-999	-999	4	-999	-999	-999	30	-999	-999	-999	-999	-999	-999	-999	-999	-999	-999	-999	2	-999	-999	-999	0	-999	-999	-999	2	3	14	-999	20000	3	-999	3	4	3	10	0
1	2.002739726	0	0	1	451424	2012	6	1	1	450	-999	-999	-999	-999	-999	-999	-999	120	-999	-999	-999	-999	-999	-999	-999	-999	-999	-999	-999	1	-999	-999	-999	0	-999	-999	-999	-999	-999	-999	-999	-999	-999	-999	-999	-999	-999	-999	-999
1	5	0	0	1	450325	2012	5	1	2	-999	-999	-999	-999	1	1	-999	-999	-999	-999	-999	-999	1	-999	-999	-999	-999	10	-999	-999	1	2	-999	-999	1	1	-999	-999	-999	-999	-999	-999	-999	-999	-999	-999	-999	-999	-999	-999
2	2.726027397	0	0	1	451302	2012	15	2	2	800	-999	-999	-999	-999	4	-999	-999	40	40	-999	-999	-999	-999	-999	-999	-999	-999	-999	-999	3	3	-999	-999	0	4.5	-999	-999	1	8	-999	4500	-999	-999	-999	3	-999	5	-999	5
1	3	0	0	1	522632	2012	5	3	-999	-999	-999	-999	-999	-999	-999	-999	-999	-999	-999	-999	-999	-999	-999	-999	-999	-999	-999	-999	-999	-999	-999	-999	-999	-999	-999	-999	-999	1	5	-999	-999	-999	3	-999	2	-999	5	-999	3
1	1.476712329	1	0	1	410183	2012	19	3	-999	-999	-999	-999	-999	-999	-999	-999	-999	-999	-999	-999	-999	-999	-999	-999	-999	-999	-999	-999	-999	-999	-999	-999	-999	-999	-999	-999	-999	2	2	17	450	-999	-999	7	1	2	2	17	0
1	3.282191781	0	0	1	522223	2012	7	3	-999	-999	-999	-999	-999	-999	-999	-999	-999	-999	-999	-999	-999	-999	-999	-999	-999	-999	-999	-999	-999	-999	-999	-999	-999	-999	-999	-999	-999	1	5	-999	-999	-999	1	-999	3	-999	5	-999	2
1	1.082191781	1	0	1	410928	2012	7	3	-999	-999	-999	-999	-999	-999	-999	-999	-999	-999	-999	-999	-999	-999	-999	-999	-999	-999	-999	-999	-999	-999	-999	-999	-999	-999	-999	-999	-999	1	7	-999	6500	-999	6	-999	2	-999	7	-999	0
2	1.991780822	0	0	1	450325	2012	7	1	1	1000	-999	-999	-999	-999	-999	-999	-999	200	-999	-999	-999	-999	-999	-999	-999	-999	-999	-999	-999	2	-999	-999	-999	0	-999	-999	-999	-999	-999	-999	-999	-999	-999	-999	-999	-999	-999	-999	-999
1	1.38630137	1	0	1	451025	2012	12	3	-999	-999	-999	-999	-999	-999	-999	-999	-999	-999	-999	-999	-999	-999	-999	-999	-999	-999	-999	-999	-999	-999	-999	-999	-999	-999	-999	-999	-999	2	4	11	-999	11500	6	-999	6	5	4	11	4
1	1.043835616	1	0	1	410922	2012	10	2	1	-999	-999	-999	-999	1	-999	-999	-999	-999	-999	-999	-999	-999	-999	-999	-999	45	-999	-999	-999	2	-999	-999	-999	20	-999	-999	-999	1	8	-999	-999	-999	7	-999	2	-999	8	-999	16
1	1.139726027	1	0	1	410928	2012	10	3	-999	-999	-999	-999	-999	-999	-999	-999	-999	-999	-999	-999	-999	-999	-999	-999	-999	-999	-999	-999	-999	-999	-999	-999	-999	-999	-999	-999	-999	1	7	-999	-999	-999	7	-999	3	-999	7	-999	6
1	2.810958904	0	0	1	450405	2012	7	1	2	-999	-999	-999	-999	2	1	-999	-999	-999	-999	-999	-999	-999	-999	-999	-999	-999	-999	-999	-999	2	2	-999	-999	2	2	-999	-999	-999	-999	-999	-999	-999	-999	-999	-999	-999	-999	-999	-999
2	4	0	0	1	450404	2012	7	1	7	-999	-999	-999	-999	2	2	2	2	-999	-999	-999	-999	-999	-999	-999	-999	-999	-999	-999	-999	1	1	1	1	0	0	0	0	-999	-999	-999	-999	-999	-999	-999	-999	-999	-999	-999	-999
1	3.4	1	0	1	450205	2012	7	3	-999	-999	-999	-999	-999	-999	-999	-999	-999	-999	-999	-999	-999	-999	-999	-999	-999	-999	-999	-999	-999	-999	-999	-999	-999	-999	-999	-999	-999	1	7	-999	6629.8	-999	-999	-999	3	-999	7	-999	5
1	0.830136986	1	0	1	410928	2012	15	3	-999	-999	-999	-999	-999	-999	-999	-999	-999	-999	-999	-999	-999	-999	-999	-999	-999	-999	-999	-999	-999	-999	-999	-999	-999	-999	-999	-999	-999	1	15	-999	14000	-999	-999	-999	4	-999	15	-999	30
1	2.98630137	0	0	1	450106	2012	2	1	1	160	-999	-999	-999	-999	-999	-999	-999	40	-999	-999	-999	-999	-999	-999	-999	-999	-999	-999	-999	1	-999	-999	-999	1	-999	-999	-999	-999	-999	-999	-999	-999	-999	-999	-999	-999	-999	-999	-999
1	2.093150685	1	0	1	520302	2012	15	3	-999	-999	-999	-999	-999	-999	-999	-999	-999	-999	-999	-999	-999	-999	-999	-999	-999	-999	-999	-999	-999	-999	-999	-999	-999	-999	-999	-999	-999	1	7	-999	22500	-999	-999	-999	2	-999	7	-999	7
1	0.939726027	0	0	1	520201	2012	7	3	-999	-999	-999	-999	-999	-999	-999	-999	-999	-999	-999	-999	-999	-999	-999	-999	-999	-999	-999	-999	-999	-999	-999	-999	-999	-999	-999	-999	-999	1	5	-999	-999	-999	1	-999	2	-999	5	-999	0
1	0.912328767	0	0	1	451228	2012	7	3	-999	-999	-999	-999	-999	-999	-999	-999	-999	-999	-999	-999	-999	-999	-999	-999	-999	-999	-999	-999	-999	-999	-999	-999	-999	-999	-999	-999	-999	1	7	-999	2000	-999	-999	-999	2	-999	7	-999	8
1	2.334246575	0	0	1	419001	2012	10	1	2	150	0	-999	-999	-999	-999	-999	-999	100	55	-999	-999	-999	-999	-999	-999	-999	-999	-999	-999	2	2	-999	-999	0	0	-999	-999	-999	-999	-999	-999	-999	-999	-999	-999	-999	-999	-999	-999
1	1.523287671	1	0	1	130429	2012	8	3	-999	-999	-999	-999	-999	-999	-999	-999	-999	-999	-999	-999	-999	-999	-999	-999	-999	-999	-999	-999	-999	-999	-999	-999	-999	-999	-999	-999	-999	2	4	3	-999	-999	6	4	2	2	4	3	0
2	1.997260274	0	0	1	130435	2012	6	3	-999	-999	-999	-999	-999	-999	-999	-999	-999	-999	-999	-999	-999	-999	-999	-999	-999	-999	-999	-999	-999	-999	-999	-999	-999	-999	-999	-999	-999	2	1	8	-999	17000	2	-999	4	4	2	8	0
1	2.287671233	1	0	1	450903	2012	7.5	3	-999	-999	-999	-999	-999	-999	-999	-999	-999	-999	-999	-999	-999	-999	-999	-999	-999	-999	-999	-999	-999	-999	-999	-999	-999	-999	-999	-999	-999	1	7	-999	9000	-999	6	-999	3	-999	6	-999	11
2	2.989041096	0	0	1	130406	2012	10	3	-999	-999	-999	-999	-999	-999	-999	-999	-999	-999	-999	-999	-999	-999	-999	-999	-999	-999	-999	-999	-999	-999	-999	-999	-999	-999	-999	-999	-999	1	7	-999	9000	-999	-999	-999	2	-999	7	-999	0
1	2.4	0	0	1	450221	2012	14	2	2	230	350	-999	-999	-999	-999	-999	-999	-999	-999	-999	-999	-999	-999	-999	-999	-999	-999	-999	-999	4	4	-999	-999	0	0	-999	-999	2	7	5	2000	1860	-999	-999	2	2	7	5	7
2	3.120547945	0	0	1	130481	2012	7	3	-999	-999	-999	-999	-999	-999	-999	-999	-999	-999	-999	-999	-999	-999	-999	-999	-999	-999	-999	-999	-999	-999	-999	-999	-999	-999	-999	-999	-999	1	7	-999	12000	-999	-999	-999	3	-999	7	-999	7
1	3.306849315	1	0	1	450205	2012	30	2	1	40	-999	-999	-999	-999	-999	-999	-999	0	-999	-999	-999	-999	-999	-999	-999	-999	-999	-999	-999	2	-999	-999	-999	0	-999	-999	-999	1	21	-999	12000	-999	-999	-999	2	-999	21	-999	15
2	2.994520548	0	0	1	130435	2012	7	3	-999	-999	-999	-999	-999	-999	-999	-999	-999	-999	-999	-999	-999	-999	-999	-999	-999	-999	-999	-999	-999	-999	-999	-999	-999	-999	-999	-999	-999	1	7	-999	12000	-999	-999	-999	3	-999	2.3	-999	0
1	2.361643836	0	0	1	130404	2012	7	2	1	50	-999	-999	-999	-999	-999	-999	-999	0	-999	-999	-999	-999	-999	-999	-999	-999	-999	-999	-999	2	-999	-999	-999	0	-999	-999	-999	1	7	-999	12000	-999	-999	-999	2	-999	7	-999	7
1	0.994520548	1	0	1	410928	2012	15	3	-999	-999	-999	-999	-999	-999	-999	-999	-999	-999	-999	-999	-999	-999	-999	-999	-999	-999	-999	-999	-999	-999	-999	-999	-999	-999	-999	-999	-999	1	10	-999	17000	-999	-999	-999	3	-999	10	-999	30
1	2.471232877	1	0	1	450107	2012	7	3	-999	-999	-999	-999	-999	-999	-999	-999	-999	-999	-999	-999	-999	-999	-999	-999	-999	-999	-999	-999	-999	-999	-999	-999	-999	-999	-999	-999	-999	1	12	-999	12600	-999	-999	-999	1	-999	6	-999	7
1	4.098630137	1	0	1	450107	2012	10	3	-999	-999	-999	-999	-999	-999	-999	-999	-999	-999	-999	-999	-999	-999	-999	-999	-999	-999	-999	-999	-999	-999	-999	-999	-999	-999	-999	-999	-999	1	7	-999	11000	-999	-999	-999	2	-999	7	-999	20
2	2.98630137	0	0	1	130481	2012	9	2	1	300	-999	-999	-999	-999	-999	-999	-999	-999	-999	-999	-999	-999	-999	-999	-999	20	-999	-999	-999	2	-999	-999	-999	2	-999	-999	-999	2	2	7	1000	9500	-999	-999	2	2	2	7	2
1	1.991780822	1	0	1	450521	2012	7	2	1	150	-999	-999	-999	-999	-999	-999	-999	450	-999	-999	-999	-999	-999	-999	-999	-999	-999	-999	-999	2	-999	-999	-999	7	-999	-999	-999	2	1	6	900	5800	-999	-999	2	2	1	6	4
1	2.994520548	1	0	1	411121	2012	15	2	2	-999	-999	-999	-999	2	2	-999	-999	10	0	-999	-999	-999	-999	-999	-999	-999	-999	-999	-999	3	3	-999	-999	2	2	-999	-999	1	15	-999	9000	-999	-999	-999	2	-999	15	-999	30
1	1.816438356	0	0	1	320125	2012	4	1	1	360	-999	-999	-999	-999	-999	-999	-999	-999	-999	-999	-999	-999	-999	-999	-999	150	-999	-999	-999	2	-999	-999	-999	0	-999	-999	-999	-999	-999	-999	-999	-999	-999	-999	-999	-999	-999	-999	-999
1	2.139726027	1	0	1	320111	2012	14	2	2	500	500	-999	-999	-999	-999	-999	-999	-999	-999	-999	-999	-999	-999	-999	-999	60	60	-999	-999	2	2	-999	-999	1	1	-999	-999	1	15	-999	14000	-999	-999	-999	6	-999	15	-999	30
2	1.495890411	1	0	1	450126	2012	20	3	-999	-999	-999	-999	-999	-999	-999	-999	-999	-999	-999	-999	-999	-999	-999	-999	-999	-999	-999	-999	-999	-999	-999	-999	-999	-999	-999	-999	-999	1	10	-999	-999	-999	6	-999	3	-999	3.3	-999	20
1	2	1	0	1	450404	2012	9	3	-999	-999	-999	-999	-999	-999	-999	-999	-999	-999	-999	-999	-999	-999	-999	-999	-999	-999	-999	-999	-999	-999	-999	-999	-999	-999	-999	-999	-999	1	8	-999	-999	-999	6	-999	2	-999	8	-999	10
1	3.495890411	0	0	1	130131	2012	1	1	1	-999	-999	-999	-999	1	-999	-999	-999	10	-999	-999	-999	-999	-999	-999	-999	-999	-999	-999	-999	1	-999	-999	-999	0	-999	-999	-999	-999	-999	-999	-999	-999	-999	-999	-999	-999	-999	-999	-999
1	1.997260274	1	0	1	410922	2012	10	3	-999	-999	-999	-999	-999	-999	-999	-999	-999	-999	-999	-999	-999	-999	-999	-999	-999	-999	-999	-999	-999	-999	-999	-999	-999	-999	-999	-999	-999	1	10	-999	19900	-999	-999	-999	2	-999	10	-999	0
1	2.079452055	1	0	1	410402	2012	7	2	1	80	-999	-999	-999	-999	-999	-999	-999	8	-999	-999	-999	-999	-999	-999	-999	-999	-999	-999	-999	2	-999	-999	-999	0	-999	-999	-999	1	7	-999	12000	-999	-999	-999	2	-999	7	-999	0
2	3.997260274	0	0	1	450325	2012	2.5	1	1	-999	-999	-999	-999	2	-999	-999	-999	25	-999	-999	-999	-999	-999	-999	-999	-999	-999	-999	-999	3	-999	-999	-999	0	-999	-999	-999	-999	-999	-999	-999	-999	-999	-999	-999	-999	-999	-999	-999
1	3.243835616	1	0	1	450126	2012	6	3	-999	-999	-999	-999	-999	-999	-999	-999	-999	-999	-999	-999	-999	-999	-999	-999	-999	-999	-999	-999	-999	-999	-999	-999	-999	-999	-999	-999	-999	1	6	-999	-999	-999	6	-999	2	-999	6	-999	0
2	2.945205479	1	0	1	130534	2012	3	3	-999	-999	-999	-999	-999	-999	-999	-999	-999	-999	-999	-999	-999	-999	-999	-999	-999	-999	-999	-999	-999	-999	-999	-999	-999	-999	-999	-999	-999	1	11	-999	8500	-999	-999	-999	2	-999	11	-999	11
2	3.383561644	0	0	1	320115	2012	10	1	2	1500	5	-999	-999	-999	-999	-999	-999	150	15	-999	-999	-999	-999	-999	-999	-999	-999	-999	-999	1	1	-999	-999	5	1	-999	-999	-999	-999	-999	-999	-999	-999	-999	-999	-999	-999	-999	-999
2	3.312328767	0	0	1	520201	2012	7	1	1	-999	-999	-999	-999	2	-999	-999	-999	-999	-999	-999	-999	2	-999	-999	-999	-999	-999	-999	-999	2	-999	-999	-999	3	-999	-999	-999	-999	-999	-999	-999	-999	-999	-999	-999	-999	-999	-999	-999
1	3.994520548	0	0	1	520325	2012	3	3	-999	-999	-999	-999	-999	-999	-999	-999	-999	-999	-999	-999	-999	-999	-999	-999	-999	-999	-999	-999	-999	-999	-999	-999	-999	-999	-999	-999	-999	1	3	-999	-999	-999	1	-999	2	-999	3	-999	3
2	1.501369863	0	0	1	451021	2012	7	3	-999	-999	-999	-999	-999	-999	-999	-999	-999	-999	-999	-999	-999	-999	-999	-999	-999	-999	-999	-999	-999	-999	-999	-999	-999	-999	-999	-999	-999	2	2	5	-999	9300	2	-999	2	2	2	5	0
1	0.917808219	0	0	1	450603	2012	3	1	3	200	150	150	-999	-999	-999	-999	-999	30	30	30	-999	-999	-999	-999	-999	-999	-999	-999	-999	2	2	2	-999	0	0	0	-999	-999	-999	-999	-999	-999	-999	-999	-999	-999	-999	-999	-999
1	2.002739726	1	0	1	410403	2012	10	2	1	-999	-999	-999	-999	3	-999	-999	-999	-999	-999	-999	-999	-999	-999	-999	-999	-999	-999	-999	-999	2	-999	-999	-999	0	-999	-999	-999	1	8	-999	-999	-999	6	-999	2	-999	8	-999	0
2	3.084931507	0	0	1	450330	2012	5	3	-999	-999	-999	-999	-999	-999	-999	-999	-999	-999	-999	-999	-999	-999	-999	-999	-999	-999	-999	-999	-999	-999	-999	-999	-999	-999	-999	-999	-999	1	5	-999	1500	-999	-999	-999	2	-999	3.5	-999	0
2	1.816438356	0	0	1	522732	2012	15	1	1	1200	-999	-999	-999	-999	-999	-999	-999	75	-999	-999	-999	-999	-999	-999	-999	-999	-999	-999	-999	2	-999	-999	-999	0	-999	-999	-999	-999	-999	-999	-999	-999	-999	-999	-999	-999	-999	-999	-999
1	3.997260274	1	0	1	410902	2012	10	3	-999	-999	-999	-999	-999	-999	-999	-999	-999	-999	-999	-999	-999	-999	-999	-999	-999	-999	-999	-999	-999	-999	-999	-999	-999	-999	-999	-999	-999	1	10	-999	-999	-999	7	-999	2	-999	10	-999	0
2	3.367123288	1	0	1	610124	2012	15	3	-999	-999	-999	-999	-999	-999	-999	-999	-999	-999	-999	-999	-999	-999	-999	-999	-999	-999	-999	-999	-999	-999	-999	-999	-999	-999	-999	-999	-999	1	13	-999	17000	-999	-999	-999	2	-999	13	-999	10
2	1.895890411	1	0	1	320115	2012	15	3	-999	-999	-999	-999	-999	-999	-999	-999	-999	-999	-999	-999	-999	-999	-999	-999	-999	-999	-999	-999	-999	-999	-999	-999	-999	-999	-999	-999	-999	1	15	-999	12000	-999	-999	-999	2	-999	15	-999	15
2	2.380821918	0	0	1	130129	2012	10	2	1	1500	-999	-999	-999	-999	-999	-999	-999	200	-999	-999	-999	-999	-999	-999	-999	-999	-999	-999	-999	2	-999	-999	-999	20	-999	-999	-999	1	10	-999	7500	-999	-999	-999	2	-999	10	-999	20
1	2.991780822	0	0	1	130428	2012	7	2	1	-999	-999	-999	-999	1	-999	-999	-999	-999	-999	-999	-999	1	-999	-999	-999	-999	-999	-999	-999	1	-999	-999	-999	0	-999	-999	-999	1	7	-999	-999	-999	7	-999	2	-999	7	-999	7
1	3.997260274	0	0	1	130424	2012	11	3	-999	-999	-999	-999	-999	-999	-999	-999	-999	-999	-999	-999	-999	-999	-999	-999	-999	-999	-999	-999	-999	-999	-999	-999	-999	-999	-999	-999	-999	1	8	-999	16000	-999	-999	-999	4	-999	5.5	-999	11
1	3.002739726	0	0	1	410883	2012	7	1	3	200	200	100	-999	-999	-999	-999	-999	50	50	50	-999	-999	-999	-999	-999	-999	-999	-999	-999	2	2	2	-999	2	2	2	-999	-999	-999	-999	-999	-999	-999	-999	-999	-999	-999	-999	-999
1	3.504109589	1	0	1	451002	2012	10	3	-999	-999	-999	-999	-999	-999	-999	-999	-999	-999	-999	-999	-999	-999	-999	-999	-999	-999	-999	-999	-999	-999	-999	-999	-999	-999	-999	-999	-999	1	10	-999	7200	-999	-999	-999	2	-999	10	-999	0
2	4.997260274	0	0	1	450621	2012	3	1	1	-999	-999	-999	-999	2	-999	-999	-999	30	-999	-999	-999	-999	-999	-999	-999	-999	-999	-999	-999	2	-999	-999	-999	0	-999	-999	-999	-999	-999	-999	-999	-999	-999	-999	-999	-999	-999	-999	-999
1	3.232876712	1	0	1	210224	2012	15	3	-999	-999	-999	-999	-999	-999	-999	-999	-999	-999	-999	-999	-999	-999	-999	-999	-999	-999	-999	-999	-999	-999	-999	-999	-999	-999	-999	-999	-999	1	15	-999	10000	-999	-999	-999	7	-999	15	-999	0
2	4.117808219	1	0	1	410423	2012	23	2	1	10	-999	-999	-999	-999	-999	-999	-999	0	-999	-999	-999	-999	-999	-999	-999	-999	-999	-999	-999	1	-999	-999	-999	0	-999	-999	-999	1	23	-999	22000	-999	-999	-999	2	-999	23	-999	23
2	1.55890411	1	0	1	611024	2012	14	3	-999	-999	-999	-999	-999	-999	-999	-999	-999	-999	-999	-999	-999	-999	-999	-999	-999	-999	-999	-999	-999	-999	-999	-999	-999	-999	-999	-999	-999	2	1	11	940	10800	-999	-999	2	4	1	11	4
1	4.591780822	1	0	1	410902	2012	15	3	-999	-999	-999	-999	-999	-999	-999	-999	-999	-999	-999	-999	-999	-999	-999	-999	-999	-999	-999	-999	-999	-999	-999	-999	-999	-999	-999	-999	-999	2	3	12	12000	28000	-999	-999	2	2	3	12	15
2	4.504109589	0	0	1	450108	2012	5	1	3	-999	-999	-999	-999	3	2	2	-999	-999	-999	-999	-999	3	3	3	-999	-999	-999	-999	-999	2	2	2	-999	3	3	3	-999	-999	-999	-999	-999	-999	-999	-999	-999	-999	-999	-999	-999
2	3.676712329	1	0	1	520302	2012	10	3	-999	-999	-999	-999	-999	-999	-999	-999	-999	-999	-999	-999	-999	-999	-999	-999	-999	-999	-999	-999	-999	-999	-999	-999	-999	-999	-999	-999	-999	1	10	-999	30000	-999	-999	-999	1	-999	10	-999	0
1	1.994520548	1	0	1	410922	2012	30	3	-999	-999	-999	-999	-999	-999	-999	-999	-999	-999	-999	-999	-999	-999	-999	-999	-999	-999	-999	-999	-999	-999	-999	-999	-999	-999	-999	-999	-999	1	22	-999	30000	-999	-999	-999	2	-999	22	-999	0
1	2.536986301	1	0	1	450203	2012	15	3	-999	-999	-999	-999	-999	-999	-999	-999	-999	-999	-999	-999	-999	-999	-999	-999	-999	-999	-999	-999	-999	-999	-999	-999	-999	-999	-999	-999	-999	1	15	-999	15000	-999	-999	-999	3	-999	7	-999	6
2	1.153424658	1	0	1	520402	2012	8	3	-999	-999	-999	-999	-999	-999	-999	-999	-999	-999	-999	-999	-999	-999	-999	-999	-999	-999	-999	-999	-999	-999	-999	-999	-999	-999	-999	-999	-999	1	10	-999	5500	-999	-999	-999	2	-999	10	-999	0
2	2.920547945	0	0	1	130131	2012	10	1	2	300	200	-999	-999	-999	-999	-999	-999	20	20	-999	-999	-999	-999	-999	-999	-999	-999	-999	-999	2	3	-999	-999	2	2	-999	-999	-999	-999	-999	-999	-999	-999	-999	-999	-999	-999	-999	-999
1	4.326027397	0	0	1	320207	2012	15	1	7	890	-999	-999	-999	-999	3	3	3	35	35	35	35	-999	-999	-999	-999	-999	-999	-999	-999	2	1	2	2	2	1	2	2	-999	-999	-999	-999	-999	-999	-999	-999	-999	-999	-999	-999
2	1.539726027	1	0	1	410928	2012	14	3	-999	-999	-999	-999	-999	-999	-999	-999	-999	-999	-999	-999	-999	-999	-999	-999	-999	-999	-999	-999	-999	-999	-999	-999	-999	-999	-999	-999	-999	1	10	-999	14000	-999	-999	-999	2	-999	7	-999	0
2	4.747945205	1	0	1	450331	2012	8	3	-999	-999	-999	-999	-999	-999	-999	-999	-999	-999	-999	-999	-999	-999	-999	-999	-999	-999	-999	-999	-999	-999	-999	-999	-999	-999	-999	-999	-999	1	7	-999	-999	-999	8	-999	2	-999	7	-999	0
2	2.002739726	1	0	1	450821	2012	15	3	-999	-999	-999	-999	-999	-999	-999	-999	-999	-999	-999	-999	-999	-999	-999	-999	-999	-999	-999	-999	-999	-999	-999	-999	-999	-999	-999	-999	-999	1	15	-999	36800	-999	-999	-999	2	-999	15	-999	30
2	0.994520548	0	0	1	130429	2012	14	3	-999	-999	-999	-999	-999	-999	-999	-999	-999	-999	-999	-999	-999	-999	-999	-999	-999	-999	-999	-999	-999	-999	-999	-999	-999	-999	-999	-999	-999	1	13	-999	15000	-999	-999	-999	6	-999	12	-999	42
2	1.383561644	1	0	1	450126	2012	15	3	-999	-999	-999	-999	-999	-999	-999	-999	-999	-999	-999	-999	-999	-999	-999	-999	-999	-999	-999	-999	-999	-999	-999	-999	-999	-999	-999	-999	-999	1	15	-999	17500	-999	-999	-999	3	-999	15	-999	0
1	3.002739726	1	0	1	450821	2012	8	3	-999	-999	-999	-999	-999	-999	-999	-999	-999	-999	-999	-999	-999	-999	-999	-999	-999	-999	-999	-999	-999	-999	-999	-999	-999	-999	-999	-999	-999	1	8	-999	9100	-999	-999	-999	2	-999	8	-999	8
1	1.197260274	1	0	1	451202	2012	11	3	-999	-999	-999	-999	-999	-999	-999	-999	-999	-999	-999	-999	-999	-999	-999	-999	-999	-999	-999	-999	-999	-999	-999	-999	-999	-999	-999	-999	-999	1	11	-999	21000	-999	-999	-999	2	-999	11	-999	26
2	1.994520548	1	0	1	410922	2012	10	3	-999	-999	-999	-999	-999	-999	-999	-999	-999	-999	-999	-999	-999	-999	-999	-999	-999	-999	-999	-999	-999	-999	-999	-999	-999	-999	-999	-999	-999	2	1	10	3380	18000	-999	-999	3	3	1	3	1
1	3.317808219	1	0	1	451228	2012	7	2	1	3	-999	-999	-999	-999	-999	-999	-999	130	-999	-999	-999	-999	-999	-999	-999	-999	-999	-999	-999	1	-999	-999	-999	0	-999	-999	-999	2	2	5	2000	10500	-999	-999	2	2	2	5	0
2	3.339726027	1	0	1	610582	2012	12	2	3	-999	-999	-999	-999	2	3	2	-999	0	6	245	-999	-999	-999	-999	-999	-999	-999	-999	-999	2	2	1	-999	0	0	0	-999	1	10	-999	14400	-999	-999	-999	2	-999	10	-999	0
1	1.205479452	1	0	1	410381	2012	15	3	-999	-999	-999	-999	-999	-999	-999	-999	-999	-999	-999	-999	-999	-999	-999	-999	-999	-999	-999	-999	-999	-999	-999	-999	-999	-999	-999	-999	-999	1	15	-999	10000	-999	-999	-999	2	-999	15	-999	0
1	3.498630137	1	0	1	450126	2012	10	3	-999	-999	-999	-999	-999	-999	-999	-999	-999	-999	-999	-999	-999	-999	-999	-999	-999	-999	-999	-999	-999	-999	-999	-999	-999	-999	-999	-999	-999	1	10	-999	13400	-999	-999	-999	2	-999	10	-999	3
2	2.008219178	1	0	1	450722	2012	7	2	1	160	-999	-999	-999	-999	-999	-999	-999	24	-999	-999	-999	-999	-999	-999	-999	-999	-999	-999	-999	2	-999	-999	-999	0	-999	-999	-999	1	7	-999	11200	-999	-999	-999	2	-999	7	-999	0
2	2.750684932	1	0	1	410311	2012	17	3	-999	-999	-999	-999	-999	-999	-999	-999	-999	-999	-999	-999	-999	-999	-999	-999	-999	-999	-999	-999	-999	-999	-999	-999	-999	-999	-999	-999	-999	1	17	-999	-999	-999	8	-999	2	-999	17	-999	17
2	3.821917808	1	0	1	450221	2012	9	3	-999	-999	-999	-999	-999	-999	-999	-999	-999	-999	-999	-999	-999	-999	-999	-999	-999	-999	-999	-999	-999	-999	-999	-999	-999	-999	-999	-999	-999	1	9	-999	-999	-999	7	-999	1	-999	9	-999	9
1	3.030136986	1	0	1	450205	2012	5	3	-999	-999	-999	-999	-999	-999	-999	-999	-999	-999	-999	-999	-999	-999	-999	-999	-999	-999	-999	-999	-999	-999	-999	-999	-999	-999	-999	-999	-999	1	5	-999	12650	-999	-999	-999	2	-999	2	-999	0
1	3.002739726	1	0	1	450821	2012	15	2	1	2000	-999	-999	-999	-999	-999	-999	-999	-999	-999	-999	-999	-999	-999	-999	-999	400	-999	-999	-999	2	-999	-999	-999	7	-999	-999	-999	1	7	-999	10000	-999	-999	-999	3	-999	7	-999	4
1	1.561643836	1	0	1	451202	2012	7	3	-999	-999	-999	-999	-999	-999	-999	-999	-999	-999	-999	-999	-999	-999	-999	-999	-999	-999	-999	-999	-999	-999	-999	-999	-999	-999	-999	-999	-999	1	7	-999	1650	-999	2	-999	2	-999	7	-999	0
2	0.742465753	0	0	1	450325	2012	10	1	7	-999	-999	-999	-999	2	2	2	2	15	15	15	15	-999	-999	-999	-999	-999	-999	-999	-999	3	3	3	3	7	0	0	0	-999	-999	-999	-999	-999	-999	-999	-999	-999	-999	-999	-999
2	2.512328767	1	0	1	130425	2012	5	3	-999	-999	-999	-999	-999	-999	-999	-999	-999	-999	-999	-999	-999	-999	-999	-999	-999	-999	-999	-999	-999	-999	-999	-999	-999	-999	-999	-999	-999	1	1	-999	4000	-999	-999	-999	3	-999	1	-999	0
1	1.997260274	1	0	1	450126	2012	5	3	-999	-999	-999	-999	-999	-999	-999	-999	-999	-999	-999	-999	-999	-999	-999	-999	-999	-999	-999	-999	-999	-999	-999	-999	-999	-999	-999	-999	-999	1	5	-999	5000	-999	-999	-999	3	-999	5	-999	0
1	2.610958904	1	0	1	451424	2012	10	3	-999	-999	-999	-999	-999	-999	-999	-999	-999	-999	-999	-999	-999	-999	-999	-999	-999	-999	-999	-999	-999	-999	-999	-999	-999	-999	-999	-999	-999	1	12	-999	12900	-999	-999	-999	3	-999	10	-999	12
1	3.4	1	0	1	450107	2012	4	3	-999	-999	-999	-999	-999	-999	-999	-999	-999	-999	-999	-999	-999	-999	-999	-999	-999	-999	-999	-999	-999	-999	-999	-999	-999	-999	-999	-999	-999	1	4	-999	-999	-999	5	-999	2	-999	4	-999	6
2	2.221917808	1	0	1	610222	2012	12	2	2	1000	500	-999	-999	-999	-999	-999	-999	200	50	-999	-999	-999	-999	-999	-999	-999	-999	-999	-999	3	2	-999	-999	3	2	-999	-999	1	9	-999	16000	-999	-999	-999	4	-999	9	-999	36
1	2.575342466	1	0	1	450722	2012	8	3	-999	-999	-999	-999	-999	-999	-999	-999	-999	-999	-999	-999	-999	-999	-999	-999	-999	-999	-999	-999	-999	-999	-999	-999	-999	-999	-999	-999	-999	2	6	4	-999	-999	2	4	2	2	6	6	0
2	1	0	0	1	451228	2012	7	3	-999	-999	-999	-999	-999	-999	-999	-999	-999	-999	-999	-999	-999	-999	-999	-999	-999	-999	-999	-999	-999	-999	-999	-999	-999	-999	-999	-999	-999	1	7	-999	-999	-999	3	-999	2	-999	3.5	-999	0
1	0.797260274	0	0	1	130424	2012	7	3	-999	-999	-999	-999	-999	-999	-999	-999	-999	-999	-999	-999	-999	-999	-999	-999	-999	-999	-999	-999	-999	-999	-999	-999	-999	-999	-999	-999	-999	1	7	-999	11000	-999	-999	-999	3	-999	7	-999	14
1	3.991780822	1	0	1	450721	2012	9	3	-999	-999	-999	-999	-999	-999	-999	-999	-999	-999	-999	-999	-999	-999	-999	-999	-999	-999	-999	-999	-999	-999	-999	-999	-999	-999	-999	-999	-999	2	2	7	-999	-999	2	7	2	2	2	7	4
1	4.479452055	1	0	1	410183	2012	9	2	1	-999	-999	-999	-999	2	-999	-999	-999	35	-999	-999	-999	-999	-999	-999	-999	-999	-999	-999	-999	2	-999	-999	-999	0	-999	-999	-999	1	7	-999	8500	-999	-999	-999	2	-999	7	-999	10
2	2.495890411	1	0	1	451121	2012	18	2	1	-999	-999	-999	-999	1	-999	-999	-999	0	-999	-999	-999	-999	-999	-999	-999	-999	-999	-999	-999	1	-999	-999	-999	0	-999	-999	-999	1	17	-999	27000	-999	-999	-999	2	-999	17	-999	0
1	4.498630137	1	0	1	450105	2012	7	3	-999	-999	-999	-999	-999	-999	-999	-999	-999	-999	-999	-999	-999	-999	-999	-999	-999	-999	-999	-999	-999	-999	-999	-999	-999	-999	-999	-999	-999	1	7	-999	-999	-999	7	-999	3	-999	3	-999	3
1	1.416438356	1	1	1	-999	2012	2.5	1	1	1350	-999	-999	-999	-999	-999	-999	-999	155	-999	-999	-999	-999	-999	-999	-999	-999	-999	-999	-999	9	-999	-999	-999	0	-999	-999	-999	-999	-999	-999	-999	-999	-999	-999	-999	-999	-999	-999	-999
2	1.846575342	1	0	1	450303	2012	7	3	-999	-999	-999	-999	-999	-999	-999	-999	-999	-999	-999	-999	-999	-999	-999	-999	-999	-999	-999	-999	-999	-999	-999	-999	-999	-999	-999	-999	-999	1	7	-999	10000	-999	-999	-999	2	-999	7	-999	5
2	3.523287671	1	0	1	450103	2012	6	2	1	-999	-999	-999	-999	2	-999	-999	-999	2	-999	-999	-999	-999	-999	-999	-999	-999	-999	-999	-999	2	-999	-999	-999	0	-999	-999	-999	1	6	-999	9000	-999	-999	-999	2	-999	6	-999	0
1	3	1	0	1	450903	2012	7	3	-999	-999	-999	-999	-999	-999	-999	-999	-999	-999	-999	-999	-999	-999	-999	-999	-999	-999	-999	-999	-999	-999	-999	-999	-999	-999	-999	-999	-999	1	7	-999	12000	-999	-999	-999	3	-999	7	-999	10
1	4.339726027	0	0	1	450502	2012	7	1	2	450	450	-999	-999	-999	-999	-999	-999	55	50	-999	-999	-999	-999	-999	-999	-999	-999	-999	-999	3	3	-999	-999	6	3	-999	-999	-999	-999	-999	-999	-999	-999	-999	-999	-999	-999	-999	-999
2	4	0	0	1	450332	2012	4	1	4	120	120	120	5	-999	-999	-999	-999	8	8	8	8	-999	-999	-999	-999	-999	-999	-999	-999	1	1	1	1	0	0	0	0	-999	-999	-999	-999	-999	-999	-999	-999	-999	-999	-999	-999
2	3.657534247	0	0	1	450125	2012	8	3	-999	-999	-999	-999	-999	-999	-999	-999	-999	-999	-999	-999	-999	-999	-999	-999	-999	-999	-999	-999	-999	-999	-999	-999	-999	-999	-999	-999	-999	1	6	-999	2000	-999	-999	-999	1	-999	6	-999	0
1	3.490410959	1	0	1	450404	2012	30	3	-999	-999	-999	-999	-999	-999	-999	-999	-999	-999	-999	-999	-999	-999	-999	-999	-999	-999	-999	-999	-999	-999	-999	-999	-999	-999	-999	-999	-999	1	14	-999	10000	-999	-999	-999	2	-999	14	-999	28
1	1.263013699	1	0	1	410928	2012	20	3	-999	-999	-999	-999	-999	-999	-999	-999	-999	-999	-999	-999	-999	-999	-999	-999	-999	-999	-999	-999	-999	-999	-999	-999	-999	-999	-999	-999	-999	1	20	-999	-999	-999	7	-999	2	-999	4	-999	0
1	1.383561644	0	0	1	130424	2012	6	2	1	1600	-999	-999	-999	-999	-999	-999	-999	-999	-999	-999	-999	-999	-999	-999	-999	10	-999	-999	-999	2	-999	-999	-999	0	-999	-999	-999	2	1	5	1600	11000	-999	-999	2	2	1	6	0
1	2.079452055	0	0	1	520201	2012	15	3	-999	-999	-999	-999	-999	-999	-999	-999	-999	-999	-999	-999	-999	-999	-999	-999	-999	-999	-999	-999	-999	-999	-999	-999	-999	-999	-999	-999	-999	1	6	-999	1700	-999	-999	-999	2	-999	6	-999	0
1	4.753424658	0	0	1	450502	2012	7	1	3	-999	-999	-999	-999	2	2	2	-999	0	0	0	-999	-999	-999	-999	-999	-999	-999	-999	-999	1	1	1	-999	0.5	0.5	0.5	-999	-999	-999	-999	-999	-999	-999	-999	-999	-999	-999	-999	-999
2	4	1	0	1	450924	2012	5	3	-999	-999	-999	-999	-999	-999	-999	-999	-999	-999	-999	-999	-999	-999	-999	-999	-999	-999	-999	-999	-999	-999	-999	-999	-999	-999	-999	-999	-999	1	5	-999	-999	-999	7	-999	2	-999	5	-999	5
1	1.802739726	1	1	1	-999	2012	4	3	-999	-999	-999	-999	-999	-999	-999	-999	-999	-999	-999	-999	-999	-999	-999	-999	-999	-999	-999	-999	-999	-999	-999	-999	-999	-999	-999	-999	-999	1	1	-999	10000	-999	-999	-999	2	-999	1	-999	0
2	2.391780822	0	0	1	611021	2012	7	3	-999	-999	-999	-999	-999	-999	-999	-999	-999	-999	-999	-999	-999	-999	-999	-999	-999	-999	-999	-999	-999	-999	-999	-999	-999	-999	-999	-999	-999	1	7	-999	-999	-999	3	-999	2	-999	4.5	-999	0
1	3.394520548	1	0	1	450106	2012	9	2	2	-999	-999	-999	-999	1	1	-999	-999	15	15	-999	-999	-999	-999	-999	-999	-999	-999	-999	-999	2	1	-999	-999	1	0	-999	-999	1	7	-999	5500	-999	-999	-999	3	-999	7	-999	2
1	3.254794521	1	0	1	611002	2012	7	2	1	-999	-999	-999	-999	3	-999	-999	-999	-999	-999	-999	-999	4	-999	-999	-999	-999	-999	-999	-999	2	-999	-999	-999	0	-999	-999	-999	1	5	-999	-999	-999	4	-999	2	-999	5	-999	0
1	1.547945205	0	0	1	130424	2012	10	3	-999	-999	-999	-999	-999	-999	-999	-999	-999	-999	-999	-999	-999	-999	-999	-999	-999	-999	-999	-999	-999	-999	-999	-999	-999	-999	-999	-999	-999	1	7	-999	-999	-999	7	-999	2	-999	7	-999	0
1	2.063013699	0	0	1	522702	2012	7	3	-999	-999	-999	-999	-999	-999	-999	-999	-999	-999	-999	-999	-999	-999	-999	-999	-999	-999	-999	-999	-999	-999	-999	-999	-999	-999	-999	-999	-999	1	7	-999	850	-999	-999	-999	1	-999	7	-999	0
1	4.079452055	0	0	1	450421	2012	7	3	-999	-999	-999	-999	-999	-999	-999	-999	-999	-999	-999	-999	-999	-999	-999	-999	-999	-999	-999	-999	-999	-999	-999	-999	-999	-999	-999	-999	-999	1	7	-999	2000	-999	-999	-999	2	-999	7	-999	0
2	0.619178082	0	0	1	130421	2012	7	3	-999	-999	-999	-999	-999	-999	-999	-999	-999	-999	-999	-999	-999	-999	-999	-999	-999	-999	-999	-999	-999	-999	-999	-999	-999	-999	-999	-999	-999	1	3.5	-999	5500	-999	-999	-999	2	-999	3.5	-999	0
2	4.008219178	1	0	1	450722	2012	11	2	1	600	-999	-999	-999	-999	-999	-999	-999	0	-999	-999	-999	-999	-999	-999	-999	-999	-999	-999	-999	2	-999	-999	-999	0	-999	-999	-999	2	1	9	800	26000	-999	-999	2	2	1	9	0
2	1.361643836	1	0	1	130525	2012	20	3	-999	-999	-999	-999	-999	-999	-999	-999	-999	-999	-999	-999	-999	-999	-999	-999	-999	-999	-999	-999	-999	-999	-999	-999	-999	-999	-999	-999	-999	1	9	-999	-999	-999	6	-999	2	-999	9	-999	10
1	1.049315068	1	0	1	130283	2012	18	3	-999	-999	-999	-999	-999	-999	-999	-999	-999	-999	-999	-999	-999	-999	-999	-999	-999	-999	-999	-999	-999	-999	-999	-999	-999	-999	-999	-999	-999	1	18	-999	36000	-999	-999	-999	2	-999	18	-999	18
2	0.991780822	1	0	1	411121	2012	10	3	-999	-999	-999	-999	-999	-999	-999	-999	-999	-999	-999	-999	-999	-999	-999	-999	-999	-999	-999	-999	-999	-999	-999	-999	-999	-999	-999	-999	-999	1	10	-999	-999	-999	7	-999	1	-999	10	-999	0
2	2.104109589	0	0	1	520324	2012	3	1	1	-999	-999	-999	-999	3	-999	-999	-999	-999	-999	-999	-999	-999	-999	-999	-999	60	-999	-999	-999	2	-999	-999	-999	2	-999	-999	-999	-999	-999	-999	-999	-999	-999	-999	-999	-999	-999	-999	-999
1	3.920547945	0	0	1	522601	2012	1	1	1	-999	-999	-999	-999	1	-999	-999	-999	30	-999	-999	-999	-999	-999	-999	-999	-999	-999	-999	-999	3	-999	-999	-999	5	-999	-999	-999	-999	-999	-999	-999	-999	-999	-999	-999	-999	-999	-999	-999
1	4.079452055	1	0	1	451302	2012	10	3	-999	-999	-999	-999	-999	-999	-999	-999	-999	-999	-999	-999	-999	-999	-999	-999	-999	-999	-999	-999	-999	-999	-999	-999	-999	-999	-999	-999	-999	1	7	-999	9000	-999	-999	-999	2	-999	7.5	-999	0
1	2.326027397	0	0	1	451223	2012	14	3	-999	-999	-999	-999	-999	-999	-999	-999	-999	-999	-999	-999	-999	-999	-999	-999	-999	-999	-999	-999	-999	-999	-999	-999	-999	-999	-999	-999	-999	1	7	-999	4000	-999	-999	-999	2	-999	7	-999	15
1	2.446575342	1	0	1	130424	2012	8	3	-999	-999	-999	-999	-999	-999	-999	-999	-999	-999	-999	-999	-999	-999	-999	-999	-999	-999	-999	-999	-999	-999	-999	-999	-999	-999	-999	-999	-999	1	7	-999	14000	-999	-999	-999	2	-999	7	-999	14
2	1.534246575	0	0	1	520382	2012	20	1	1	4000	-999	-999	-999	-999	-999	-999	-999	-999	-999	-999	-999	-999	-999	-999	-999	1500	-999	-999	-999	3	-999	-999	-999	0	-999	-999	-999	-999	-999	-999	-999	-999	-999	-999	-999	-999	-999	-999	-999
1	3.145205479	1	0	1	450222	2012	10	2	1	1000	-999	-999	-999	-999	-999	-999	-999	300	-999	-999	-999	-999	-999	-999	-999	-999	-999	-999	-999	2	-999	-999	-999	5	-999	-999	-999	1	7	-999	12000	-999	-999	-999	1	-999	7	-999	7
1	1.706849315	1	0	1	610126	2012	15	2	2	150	145	-999	-999	-999	-999	-999	-999	15	15	-999	-999	-999	-999	-999	-999	-999	-999	-999	-999	2	2	-999	-999	2	2	-999	-999	2	3	8	2800	10000	-999	-999	2	2	3	8	6
1	3.326027397	1	0	1	610322	2012	13	2	1	150	-999	-999	-999	-999	-999	-999	-999	6	-999	-999	-999	-999	-999	-999	-999	-999	-999	-999	-999	1	-999	-999	-999	0	-999	-999	-999	1	11	-999	13000	-999	-999	-999	2	-999	11	-999	12
1	2.493150685	1	0	1	450405	2012	8	2	4	125	-999	150	150	-999	1	-999	-999	15	30	30	30	-999	-999	-999	-999	-999	-999	-999	-999	3	3	3	3	0	1	1	1	1	5	-999	4990	-999	-999	-999	2	-999	5	-999	0
2	4.320547945	1	0	1	450103	2012	14	2	3	-999	-999	200	-999	1	1	-999	-999	60	50	240	-999	-999	-999	-999	-999	-999	-999	-999	-999	2	2	1	-999	0	2	2	-999	1	6	-999	8500	-999	-999	-999	2	-999	6	-999	12
1	1.02739726	0	0	1	130421	2012	12	3	-999	-999	-999	-999	-999	-999	-999	-999	-999	-999	-999	-999	-999	-999	-999	-999	-999	-999	-999	-999	-999	-999	-999	-999	-999	-999	-999	-999	-999	2	3	9	4000	11000	-999	-999	3	4	3	6.7	4
1	2.78630137	0	0	1	411004	2012	4	1	2	-999	0	-999	-999	2	-999	-999	-999	-999	-999	-999	-999	-999	-999	-999	-999	10	10	-999	-999	2	2	-999	-999	0	0	-999	-999	-999	-999	-999	-999	-999	-999	-999	-999	-999	-999	-999	-999
1	2.164383562	0	0	1	130184	2012	7	2	2	-999	-999	-999	-999	1	2	-999	-999	-999	-999	-999	-999	2	2	-999	-999	-999	-999	-999	-999	2	2	-999	-999	2	4	-999	-999	1	4	-999	-999	-999	2	-999	2	-999	14	-999	14
2	5	1	0	1	411104	2012	20	3	-999	-999	-999	-999	-999	-999	-999	-999	-999	-999	-999	-999	-999	-999	-999	-999	-999	-999	-999	-999	-999	-999	-999	-999	-999	-999	-999	-999	-999	1	20	-999	25000	-999	-999	-999	2	-999	20	-999	10
1	1.326027397	1	0	1	451421	2012	10	3	-999	-999	-999	-999	-999	-999	-999	-999	-999	-999	-999	-999	-999	-999	-999	-999	-999	-999	-999	-999	-999	-999	-999	-999	-999	-999	-999	-999	-999	1	10	-999	1790	-999	-999	-999	2	-999	10	-999	8
1	4.315068493	0	0	1	410403	2012	10	1	2	35	1000	-999	-999	-999	-999	-999	-999	0	100	-999	-999	-999	-999	-999	-999	-999	-999	-999	-999	4	2	-999	-999	0	10	-999	-999	-999	-999	-999	-999	-999	-999	-999	-999	-999	-999	-999	-999
1	4.569863014	1	0	1	450324	2012	9	3	-999	-999	-999	-999	-999	-999	-999	-999	-999	-999	-999	-999	-999	-999	-999	-999	-999	-999	-999	-999	-999	-999	-999	-999	-999	-999	-999	-999	-999	2	2	7	-999	12000	2	-999	1	2	2	7	0
2	2.016438356	0	0	1	410503	2012	15	3	-999	-999	-999	-999	-999	-999	-999	-999	-999	-999	-999	-999	-999	-999	-999	-999	-999	-999	-999	-999	-999	-999	-999	-999	-999	-999	-999	-999	-999	1	8	-999	13000	-999	-999	-999	2	-999	8	-999	8
1	1.55890411	1	0	1	451226	2012	6	3	-999	-999	-999	-999	-999	-999	-999	-999	-999	-999	-999	-999	-999	-999	-999	-999	-999	-999	-999	-999	-999	-999	-999	-999	-999	-999	-999	-999	-999	2	1	7	750	4000	-999	-999	2	2	1	7	0
1	2.512328767	1	0	1	450106	2012	10	3	-999	-999	-999	-999	-999	-999	-999	-999	-999	-999	-999	-999	-999	-999	-999	-999	-999	-999	-999	-999	-999	-999	-999	-999	-999	-999	-999	-999	-999	1	9	-999	25000	-999	-999	-999	4	-999	5	-999	37
2	1.567123288	1	0	1	520302	2012	7	3	-999	-999	-999	-999	-999	-999	-999	-999	-999	-999	-999	-999	-999	-999	-999	-999	-999	-999	-999	-999	-999	-999	-999	-999	-999	-999	-999	-999	-999	1	6	-999	12000	-999	-999	-999	2	-999	6	-999	3
2	3	1	0	1	450126	2012	20	3	-999	-999	-999	-999	-999	-999	-999	-999	-999	-999	-999	-999	-999	-999	-999	-999	-999	-999	-999	-999	-999	-999	-999	-999	-999	-999	-999	-999	-999	1	20	-999	-999	-999	8	-999	2	-999	20	-999	26
1	1.802739726	0	0	1	130428	2012	7	2	1	175	-999	-999	-999	-999	-999	-999	-999	5.5	-999	-999	-999	-999	-999	-999	-999	-999	-999	-999	-999	2	-999	-999	-999	2	-999	-999	-999	1	7	-999	9450	-999	-999	-999	3	-999	7	-999	10
1	2.145205479	0	0	1	130429	2012	10	2	2	300	200	-999	-999	-999	-999	-999	-999	-999	-999	-999	-999	-999	-999	-999	-999	45	55	-999	-999	2	2	-999	-999	0	10	-999	-999	1	7	-999	27500	-999	-999	-999	2	-999	7	-999	0
1	1.556164384	0	0	1	130434	2012	4	3	-999	-999	-999	-999	-999	-999	-999	-999	-999	-999	-999	-999	-999	-999	-999	-999	-999	-999	-999	-999	-999	-999	-999	-999	-999	-999	-999	-999	-999	1	4	-999	18000	-999	-999	-999	3	-999	4	-999	4
2	4.997260274	0	0	1	520113	2012	30	1	7	-999	-999	-999	-999	4	3	3	3	0	0	0	0	-999	-999	-999	-999	-999	-999	-999	-999	1	1	1	1	7	0	0	0	-999	-999	-999	-999	-999	-999	-999	-999	-999	-999	-999	-999
2	3.42739726	0	0	1	611021	2012	7	3	-999	-999	-999	-999	-999	-999	-999	-999	-999	-999	-999	-999	-999	-999	-999	-999	-999	-999	-999	-999	-999	-999	-999	-999	-999	-999	-999	-999	-999	1	7	-999	1000	-999	-999	-999	1	-999	7	-999	0
1	2.252054795	0	0	1	611021	2012	15	3	-999	-999	-999	-999	-999	-999	-999	-999	-999	-999	-999	-999	-999	-999	-999	-999	-999	-999	-999	-999	-999	-999	-999	-999	-999	-999	-999	-999	-999	1	9	-999	1800	-999	-999	-999	2	-999	9	-999	9
1	1	0	0	1	451422	2012	5	1	5	62.5	55	55	55	-999	-999	-999	-999	4	4	4	4	-999	-999	-999	-999	-999	-999	-999	-999	2	2	2	2	0	0	0	0	-999	-999	-999	-999	-999	-999	-999	-999	-999	-999	-999	-999
1	1.476712329	1	0	1	410423	2012	10	2	1	15	-999	-999	-999	-999	-999	-999	-999	0	-999	-999	-999	-999	-999	-999	-999	-999	-999	-999	-999	1	-999	-999	-999	0	-999	-999	-999	1	10	-999	20000	-999	-999	-999	2	-999	10	-999	0
1	1.334246575	0	0	1	451323	2012	15	3	-999	-999	-999	-999	-999	-999	-999	-999	-999	-999	-999	-999	-999	-999	-999	-999	-999	-999	-999	-999	-999	-999	-999	-999	-999	-999	-999	-999	-999	1	14	-999	15000	-999	-999	-999	2	-999	14	-999	0
1	3.005479452	1	0	1	450722	2012	10	3	-999	-999	-999	-999	-999	-999	-999	-999	-999	-999	-999	-999	-999	-999	-999	-999	-999	-999	-999	-999	-999	-999	-999	-999	-999	-999	-999	-999	-999	3	2	7	500	11000	-999	-999	1	3	2	7	0
1	1.008219178	1	0	1	450722	2012	12	2	3	3	16	0	-999	-999	-999	-999	-999	3	3	3	-999	-999	-999	-999	-999	-999	-999	-999	-999	1	2	2	-999	0.5	2	2	-999	2	3	8	1130	7313	-999	-999	2	2	3	8	3
1	3	1	0	1	450981	2012	10	3	-999	-999	-999	-999	-999	-999	-999	-999	-999	-999	-999	-999	-999	-999	-999	-999	-999	-999	-999	-999	-999	-999	-999	-999	-999	-999	-999	-999	-999	2	4	9	4000	9000	-999	-999	3	3	4	9	8
2	0.997260274	1	1	1	-999	2012	3.5	1	1	2350	-999	-999	-999	7	-999	-999	-999	-999	-999	-999	-999	-999	-999	-999	-999	75	-999	-999	-999	2	-999	-999	-999	0	-999	-999	-999	-999	-999	-999	-999	-999	-999	-999	-999	-999	-999	-999	-999
2	2.41369863	1	0	1	450107	2012	7	2	2	200	100	-999	-999	-999	-999	-999	-999	0	0	-999	-999	-999	-999	-999	-999	-999	-999	-999	-999	2	2	-999	-999	0	0	-999	-999	1	5	-999	-999	-999	6	-999	2	-999	5	-999	3
1	3	1	0	1	450902	2012	10	3	-999	-999	-999	-999	-999	-999	-999	-999	-999	-999	-999	-999	-999	-999	-999	-999	-999	-999	-999	-999	-999	-999	-999	-999	-999	-999	-999	-999	-999	1	10	-999	15500	-999	-999	-999	2	-999	10	-999	30
1	3.008219178	0	0	1	450881	2012	10	3	-999	-999	-999	-999	-999	-999	-999	-999	-999	-999	-999	-999	-999	-999	-999	-999	-999	-999	-999	-999	-999	-999	-999	-999	-999	-999	-999	-999	-999	1	8	-999	12000	-999	-999	-999	2	-999	8	-999	14
2	2.989041096	1	0	1	450722	2012	10	3	-999	-999	-999	-999	-999	-999	-999	-999	-999	-999	-999	-999	-999	-999	-999	-999	-999	-999	-999	-999	-999	-999	-999	-999	-999	-999	-999	-999	-999	1	10	-999	12000	-999	-999	-999	2	-999	10	-999	0
1	0.679452055	0	0	1	450123	2012	7	3	-999	-999	-999	-999	-999	-999	-999	-999	-999	-999	-999	-999	-999	-999	-999	-999	-999	-999	-999	-999	-999	-999	-999	-999	-999	-999	-999	-999	-999	1	7	-999	1800	-999	-999	-999	2	-999	7	-999	0
1	2.575342466	0	0	1	410108	2012	7	1	1	2000	-999	-999	-999	-999	-999	-999	-999	-999	-999	-999	-999	5	-999	-999	-999	-999	-999	-999	-999	1	-999	-999	-999	0	-999	-999	-999	-999	-999	-999	-999	-999	-999	-999	-999	-999	-999	-999	-999
1	1.093150685	1	0	1	410103	2012	10	3	-999	-999	-999	-999	-999	-999	-999	-999	-999	-999	-999	-999	-999	-999	-999	-999	-999	-999	-999	-999	-999	-999	-999	-999	-999	-999	-999	-999	-999	1	7	-999	15000	-999	-999	-999	2	-999	7	-999	14
2	1.961643836	0	0	1	130184	2012	20	3	-999	-999	-999	-999	-999	-999	-999	-999	-999	-999	-999	-999	-999	-999	-999	-999	-999	-999	-999	-999	-999	-999	-999	-999	-999	-999	-999	-999	-999	1	20	-999	-999	-999	9	-999	3	-999	20	-999	0
2	1.997260274	0	0	1	522323	2012	12	3	-999	-999	-999	-999	-999	-999	-999	-999	-999	-999	-999	-999	-999	-999	-999	-999	-999	-999	-999	-999	-999	-999	-999	-999	-999	-999	-999	-999	-999	1	12	-999	-999	-999	3	-999	2	-999	12	-999	0
2	3	0	0	1	450421	2012	10	1	10	-999	-999	-999	-999	2	2	2	2	30	30	30	30	-999	-999	-999	-999	-999	-999	-999	-999	1	1	1	1	0.5	0.5	0.5	0.5	-999	-999	-999	-999	-999	-999	-999	-999	-999	-999	-999	-999
1	3.095890411	1	0	1	410903	2012	20	3	-999	-999	-999	-999	-999	-999	-999	-999	-999	-999	-999	-999	-999	-999	-999	-999	-999	-999	-999	-999	-999	-999	-999	-999	-999	-999	-999	-999	-999	1	20	-999	17500	-999	-999	-999	2	-999	20	-999	20
1	2	0	0	1	451031	2012	15	3	-999	-999	-999	-999	-999	-999	-999	-999	-999	-999	-999	-999	-999	-999	-999	-999	-999	-999	-999	-999	-999	-999	-999	-999	-999	-999	-999	-999	-999	1	7	-999	3250	-999	-999	-999	1	-999	7	-999	10
1	2.991780822	0	0	1	130424	2012	20	2	2	-999	-999	-999	-999	3	6	-999	-999	0	300	-999	-999	-999	-999	-999	-999	-999	-999	-999	-999	2	7	-999	-999	0	0	-999	-999	3	1	3	-999	10000	2	-999	7	7	1	1	0
1	4.068493151	1	0	1	450205	2012	5	3	-999	-999	-999	-999	-999	-999	-999	-999	-999	-999	-999	-999	-999	-999	-999	-999	-999	-999	-999	-999	-999	-999	-999	-999	-999	-999	-999	-999	-999	1	5	-999	12000	-999	-999	-999	3	-999	5	-999	10
1	1.249315068	0	0	1	610502	2012	10	3	-999	-999	-999	-999	-999	-999	-999	-999	-999	-999	-999	-999	-999	-999	-999	-999	-999	-999	-999	-999	-999	-999	-999	-999	-999	-999	-999	-999	-999	1	8	-999	20000	-999	-999	-999	3	-999	8	-999	0
2	2.421917808	1	0	1	520302	2012	12	3	-999	-999	-999	-999	-999	-999	-999	-999	-999	-999	-999	-999	-999	-999	-999	-999	-999	-999	-999	-999	-999	-999	-999	-999	-999	-999	-999	-999	-999	1	12	-999	17210	-999	-999	-999	1	-999	12	-999	0
1	1.98630137	1	0	1	451121	2012	7	3	-999	-999	-999	-999	-999	-999	-999	-999	-999	-999	-999	-999	-999	-999	-999	-999	-999	-999	-999	-999	-999	-999	-999	-999	-999	-999	-999	-999	-999	1	7	-999	16800	-999	-999	-999	3	-999	7	-999	8
2	2.010958904	1	0	1	450722	2012	7	2	1	1100	-999	-999	-999	-999	-999	-999	-999	-999	-999	-999	-999	5	-999	-999	-999	-999	-999	-999	-999	2	-999	-999	-999	3	-999	-999	-999	1	4	-999	9500	-999	-999	-999	2	-999	4	-999	8
1	1.506849315	1	0	1	451425	2012	10	3	-999	-999	-999	-999	-999	-999	-999	-999	-999	-999	-999	-999	-999	-999	-999	-999	-999	-999	-999	-999	-999	-999	-999	-999	-999	-999	-999	-999	-999	1	10	-999	20000	-999	-999	-999	3	-999	7	-999	0
1	2	1	0	1	451022	2012	6	3	-999	-999	-999	-999	-999	-999	-999	-999	-999	-999	-999	-999	-999	-999	-999	-999	-999	-999	-999	-999	-999	-999	-999	-999	-999	-999	-999	-999	-999	1	6	-999	-999	-999	5	-999	2	-999	6	-999	0
1	3	1	0	1	450325	2012	7	2	3	125	125	125	-999	-999	-999	-999	-999	0	-999	130	-999	-999	-999	-999	-999	-999	-999	-999	-999	2	2	2	-999	3	1	1	-999	1	7	-999	13000	-999	-999	-999	2	-999	7	-999	7
1	0.739726027	1	0	1	410923	2012	15	3	-999	-999	-999	-999	-999	-999	-999	-999	-999	-999	-999	-999	-999	-999	-999	-999	-999	-999	-999	-999	-999	-999	-999	-999	-999	-999	-999	-999	-999	1	13	-999	14000	-999	-999	-999	2	-999	13	-999	13
1	1.652054795	0	0	1	130434	2012	15	3	-999	-999	-999	-999	-999	-999	-999	-999	-999	-999	-999	-999	-999	-999	-999	-999	-999	-999	-999	-999	-999	-999	-999	-999	-999	-999	-999	-999	-999	2	3	16	-999	-999	3	7	2	3	1.5	5.3	0
1	3.331506849	1	0	1	410611	2012	20	3	-999	-999	-999	-999	-999	-999	-999	-999	-999	-999	-999	-999	-999	-999	-999	-999	-999	-999	-999	-999	-999	-999	-999	-999	-999	-999	-999	-999	-999	1	15	-999	-999	-999	7	-999	4	-999	15	-999	15
1	1.265753425	1	0	1	520303	2012	14	3	-999	-999	-999	-999	-999	-999	-999	-999	-999	-999	-999	-999	-999	-999	-999	-999	-999	-999	-999	-999	-999	-999	-999	-999	-999	-999	-999	-999	-999	1	5	-999	-999	-999	7	-999	4	-999	4	-999	5
1	2.024657534	1	0	1	520302	2012	15	3	-999	-999	-999	-999	-999	-999	-999	-999	-999	-999	-999	-999	-999	-999	-999	-999	-999	-999	-999	-999	-999	-999	-999	-999	-999	-999	-999	-999	-999	1	15	-999	-999	-999	7	-999	2	-999	15	-999	0
1	1.545205479	0	0	1	130434	2012	5	3	-999	-999	-999	-999	-999	-999	-999	-999	-999	-999	-999	-999	-999	-999	-999	-999	-999	-999	-999	-999	-999	-999	-999	-999	-999	-999	-999	-999	-999	1	6	-999	-999	-999	7	-999	2	-999	6	-999	0
1	3.290410959	0	0	1	130425	2012	12	2	1	8000	-999	-999	-999	-999	-999	-999	-999	150	-999	-999	-999	-999	-999	-999	-999	-999	-999	-999	-999	2	-999	-999	-999	1	-999	-999	-999	2	7	8	2700	8000	-999	-999	2	2	7	8	13
1	3	0	0	1	419001	2012	7	1	1	-999	-999	-999	-999	2	-999	-999	-999	0	-999	-999	-999	-999	-999	-999	-999	-999	-999	-999	-999	2	-999	-999	-999	0	-999	-999	-999	-999	-999	-999	-999	-999	-999	-999	-999	-999	-999	-999	-999
1	2.021917808	0	0	1	130428	2012	15	3	-999	-999	-999	-999	-999	-999	-999	-999	-999	-999	-999	-999	-999	-999	-999	-999	-999	-999	-999	-999	-999	-999	-999	-999	-999	-999	-999	-999	-999	1	7	-999	10000	-999	-999	-999	2	-999	7	-999	0
2	3	0	0	1	450331	2012	8	1	4	120	100	100	80	-999	-999	-999	-999	28	28	28	28	-999	-999	-999	-999	-999	-999	-999	-999	2	2	2	2	2	2	2	0	-999	-999	-999	-999	-999	-999	-999	-999	-999	-999	-999	-999
2	2.504109589	1	0	1	450102	2012	10	2	3	-999	-999	0	-999	3	6	-999	-999	100	55	50	-999	-999	-999	-999	-999	-999	-999	-999	-999	2	2	2	-999	0	3	0	-999	1	7.5	-999	-999	-999	7	-999	2	-999	7.5	-999	10
2	3.783561644	0	0	1	520324	2012	7	1	1	-999	-999	-999	-999	1	-999	-999	-999	0	-999	-999	-999	-999	-999	-999	-999	-999	-999	-999	-999	3	-999	-999	-999	2	-999	-999	-999	-999	-999	-999	-999	-999	-999	-999	-999	-999	-999	-999	-999
2	2.58630137	1	0	1	410423	2012	6	3	-999	-999	-999	-999	-999	-999	-999	-999	-999	-999	-999	-999	-999	-999	-999	-999	-999	-999	-999	-999	-999	-999	-999	-999	-999	-999	-999	-999	-999	1	6	-999	185000	-999	-999	-999	2	-999	6	-999	8
1	3.298630137	1	0	1	610722	2012	18	2	2	13	0	-999	-999	-999	-999	-999	-999	80	10	-999	-999	-999	-999	-999	-999	-999	-999	-999	-999	4	2	-999	-999	10	0	-999	-999	2	3	15	1208	23000	-999	-999	4	5	3	15	3
1	3.690410959	1	0	1	450105	2012	5	3	-999	-999	-999	-999	-999	-999	-999	-999	-999	-999	-999	-999	-999	-999	-999	-999	-999	-999	-999	-999	-999	-999	-999	-999	-999	-999	-999	-999	-999	1	7	-999	-999	-999	4	-999	2	-999	7	-999	0
1	3.98630137	0	0	1	211221	2012	7	3	-999	-999	-999	-999	-999	-999	-999	-999	-999	-999	-999	-999	-999	-999	-999	-999	-999	-999	-999	-999	-999	-999	-999	-999	-999	-999	-999	-999	-999	1	7	-999	700	-999	-999	-999	1	-999	7	-999	0
1	2.720547945	0	0	1	610111	2012	7	3	-999	-999	-999	-999	-999	-999	-999	-999	-999	-999	-999	-999	-999	-999	-999	-999	-999	-999	-999	-999	-999	-999	-999	-999	-999	-999	-999	-999	-999	1	7	-999	-999	-999	7	-999	3	-999	7	-999	30
1	1.323287671	0	0	1	130481	2012	7	3	-999	-999	-999	-999	-999	-999	-999	-999	-999	-999	-999	-999	-999	-999	-999	-999	-999	-999	-999	-999	-999	-999	-999	-999	-999	-999	-999	-999	-999	1	7	-999	8000	-999	-999	-999	3	-999	7	-999	0
1	1.293150685	1	0	1	520323	2012	20	3	-999	-999	-999	-999	-999	-999	-999	-999	-999	-999	-999	-999	-999	-999	-999	-999	-999	-999	-999	-999	-999	-999	-999	-999	-999	-999	-999	-999	-999	1	10	-999	18000	-999	-999	-999	3	-999	10	-999	5
1	2.010958904	0	0	1	520112	2012	5	1	4	-999	-999	-999	-999	4	4	4	4	-999	-999	-999	-999	-999	-999	-999	-999	10	20	10	10	4	4	4	4	4	0	0	0	-999	-999	-999	-999	-999	-999	-999	-999	-999	-999	-999	-999
2	2.090410959	1	0	1	130525	2012	12	3	-999	-999	-999	-999	-999	-999	-999	-999	-999	-999	-999	-999	-999	-999	-999	-999	-999	-999	-999	-999	-999	-999	-999	-999	-999	-999	-999	-999	-999	1	12	-999	14000	-999	-999	-999	2	-999	12	-999	0
1	2.991780822	1	0	1	410903	2012	20	3	-999	-999	-999	-999	-999	-999	-999	-999	-999	-999	-999	-999	-999	-999	-999	-999	-999	-999	-999	-999	-999	-999	-999	-999	-999	-999	-999	-999	-999	2	2	18	-999	-999	5	8	3	3	2	18	2
1	0.912328767	1	0	1	451202	2012	17	3	-999	-999	-999	-999	-999	-999	-999	-999	-999	-999	-999	-999	-999	-999	-999	-999	-999	-999	-999	-999	-999	-999	-999	-999	-999	-999	-999	-999	-999	1	17	-999	26000	-999	-999	-999	2	-999	17	-999	0
1	2.684931507	1	0	1	410725	2012	20	3	-999	-999	-999	-999	-999	-999	-999	-999	-999	-999	-999	-999	-999	-999	-999	-999	-999	-999	-999	-999	-999	-999	-999	-999	-999	-999	-999	-999	-999	2	3	15	8000	25000	-999	-999	2	3	3	10	3
1	4.002739726	0	0	1	451322	2012	10	3	-999	-999	-999	-999	-999	-999	-999	-999	-999	-999	-999	-999	-999	-999	-999	-999	-999	-999	-999	-999	-999	-999	-999	-999	-999	-999	-999	-999	-999	1	6	-999	1800	-999	-999	-999	2	-999	6	-999	0
1	2.915068493	0	0	1	610524	2012	11	3	-999	-999	-999	-999	-999	-999	-999	-999	-999	-999	-999	-999	-999	-999	-999	-999	-999	-999	-999	-999	-999	-999	-999	-999	-999	-999	-999	-999	-999	1	11	-999	1200	-999	-999	-999	2	-999	11	-999	8
2	2	1	0	1	450922	2012	7	3	-999	-999	-999	-999	-999	-999	-999	-999	-999	-999	-999	-999	-999	-999	-999	-999	-999	-999	-999	-999	-999	-999	-999	-999	-999	-999	-999	-999	-999	1	7	-999	12000	-999	-999	-999	2	-999	7	-999	20
1	2.997260274	0	0	1	520121	2012	8	3	-999	-999	-999	-999	-999	-999	-999	-999	-999	-999	-999	-999	-999	-999	-999	-999	-999	-999	-999	-999	-999	-999	-999	-999	-999	-999	-999	-999	-999	1	8	-999	-999	-999	4	-999	2	-999	8	-999	6
2	0.994520548	1	0	1	410923	2012	16	3	-999	-999	-999	-999	-999	-999	-999	-999	-999	-999	-999	-999	-999	-999	-999	-999	-999	-999	-999	-999	-999	-999	-999	-999	-999	-999	-999	-999	-999	2	2	14	800	30000	-999	-999	2	4	2	14	2
1	1.430136986	1	0	1	410108	2012	6	3	-999	-999	-999	-999	-999	-999	-999	-999	-999	-999	-999	-999	-999	-999	-999	-999	-999	-999	-999	-999	-999	-999	-999	-999	-999	-999	-999	-999	-999	1	6	-999	-999	-999	9	-999	2	-999	6	-999	4
2	2.660273973	1	0	1	410923	2012	15	3	-999	-999	-999	-999	-999	-999	-999	-999	-999	-999	-999	-999	-999	-999	-999	-999	-999	-999	-999	-999	-999	-999	-999	-999	-999	-999	-999	-999	-999	2	2	13	350	15000	-999	-999	2	2	2	20	0
1	2.789041096	1	0	1	451022	2012	10.5	3	-999	-999	-999	-999	-999	-999	-999	-999	-999	-999	-999	-999	-999	-999	-999	-999	-999	-999	-999	-999	-999	-999	-999	-999	-999	-999	-999	-999	-999	1	10.5	-999	9000	-999	-999	-999	3	-999	10.5	-999	0
1	1.882191781	1	0	1	450702	2012	7	3	-999	-999	-999	-999	-999	-999	-999	-999	-999	-999	-999	-999	-999	-999	-999	-999	-999	-999	-999	-999	-999	-999	-999	-999	-999	-999	-999	-999	-999	1	7	-999	-999	-999	6	-999	3	-999	7	-999	7
2	2.610958904	1	1	1	-999	2012	5	3	-999	-999	-999	-999	-999	-999	-999	-999	-999	-999	-999	-999	-999	-999	-999	-999	-999	-999	-999	-999	-999	-999	-999	-999	-999	-999	-999	-999	-999	1	5	-999	12300	-999	-999	-999	3	-999	5	-999	7
2	3.282191781	1	0	1	411002	2012	15	2	1	100	-999	-999	-999	-999	-999	-999	-999	10	-999	-999	-999	-999	-999	-999	-999	-999	-999	-999	-999	3	-999	-999	-999	2	-999	-999	-999	1	10	-999	10000	-999	-999	-999	3	-999	4.5	-999	15
1	2.378082192	1	0	1	410423	2012	10	3	-999	-999	-999	-999	-999	-999	-999	-999	-999	-999	-999	-999	-999	-999	-999	-999	-999	-999	-999	-999	-999	-999	-999	-999	-999	-999	-999	-999	-999	1	8	-999	12000	-999	-999	-999	4	-999	7	-999	30
2	3.043835616	1	0	1	610115	2012	20	2	2	600	-999	-999	-999	-999	3	-999	-999	-999	300	-999	-999	-999	-999	-999	-999	100	-999	-999	-999	4	4	-999	-999	0	3	-999	-999	1	15	-999	25000	-999	-999	-999	4	-999	12	-999	3
1	1.994520548	1	0	1	410928	2012	10	2	2	-999	1000	-999	-999	1	-999	-999	-999	30	260	-999	-999	-999	-999	-999	-999	-999	-999	-999	-999	2	2	-999	-999	0	1	-999	-999	1	10	-999	28000	-999	-999	-999	4	-999	10	-999	20
2	1.997260274	0	0	1	522601	2012	7	1	1	-999	-999	-999	-999	1	-999	-999	-999	45	-999	-999	-999	-999	-999	-999	-999	-999	-999	-999	-999	1	-999	-999	-999	0	-999	-999	-999	-999	-999	-999	-999	-999	-999	-999	-999	-999	-999	-999	-999
1	4.04109589	1	0	1	522422	2012	10	3	-999	-999	-999	-999	-999	-999	-999	-999	-999	-999	-999	-999	-999	-999	-999	-999	-999	-999	-999	-999	-999	-999	-999	-999	-999	-999	-999	-999	-999	1	7	-999	8350	-999	-999	-999	2	-999	7	-999	0
2	3	1	0	1	451302	2012	12	3	-999	-999	-999	-999	-999	-999	-999	-999	-999	-999	-999	-999	-999	-999	-999	-999	-999	-999	-999	-999	-999	-999	-999	-999	-999	-999	-999	-999	-999	1	12	-999	11000	-999	-999	-999	2	-999	12	-999	0
1	4.115068493	0	0	1	520321	2012	7	3	-999	-999	-999	-999	-999	-999	-999	-999	-999	-999	-999	-999	-999	-999	-999	-999	-999	-999	-999	-999	-999	-999	-999	-999	-999	-999	-999	-999	-999	1	7	-999	5200	-999	-999	-999	1	-999	7	-999	8
2	1.454794521	0	0	1	610330	2012	7	1	3	35	35	20	-999	-999	-999	-999	-999	5	5	5	-999	-999	-999	-999	-999	-999	-999	-999	-999	1	1	1	-999	0	0	0	-999	-999	-999	-999	-999	-999	-999	-999	-999	-999	-999	-999	-999
1	0.997260274	0	0	1	522301	2012	12	3	-999	-999	-999	-999	-999	-999	-999	-999	-999	-999	-999	-999	-999	-999	-999	-999	-999	-999	-999	-999	-999	-999	-999	-999	-999	-999	-999	-999	-999	1	6	-999	-999	-999	6	-999	2	-999	6	-999	6
2	1.961643836	1	0	1	450324	2012	10	2	2	320	1500	-999	-999	-999	-999	-999	-999	38	38	-999	-999	-999	-999	-999	-999	-999	-999	-999	-999	2	2	-999	-999	2	2	-999	-999	1	7	-999	6680	-999	-999	-999	2	-999	7	-999	7
1	4.430136986	0	0	1	611023	2012	7	3	-999	-999	-999	-999	-999	-999	-999	-999	-999	-999	-999	-999	-999	-999	-999	-999	-999	-999	-999	-999	-999	-999	-999	-999	-999	-999	-999	-999	-999	1	7	-999	1200	-999	-999	-999	2	-999	7	-999	14
2	2.994520548	1	0	1	410923	2012	15	2	1	-999	-999	-999	-999	2	-999	-999	-999	30	-999	-999	-999	-999	-999	-999	-999	-999	-999	-999	-999	3	-999	-999	-999	0	-999	-999	-999	2	1	10	-999	18000	1	-999	2	3	1	4	0
1	1.654794521	1	0	1	131126	2012	15	3	-999	-999	-999	-999	-999	-999	-999	-999	-999	-999	-999	-999	-999	-999	-999	-999	-999	-999	-999	-999	-999	-999	-999	-999	-999	-999	-999	-999	-999	1	15	-999	13000	-999	-999	-999	5	-999	15	-999	15
1	1.994520548	1	0	1	451302	2012	30	2	1	-999	-999	-999	-999	1	-999	-999	-999	-999	-999	-999	-999	5	-999	-999	-999	-999	-999	-999	-999	2	-999	-999	-999	0	-999	-999	-999	1	20	-999	12000	-999	7	-999	2	-999	13.5	-999	10
1	1.287671233	1	0	1	130102	2012	30	3	-999	-999	-999	-999	-999	-999	-999	-999	-999	-999	-999	-999	-999	-999	-999	-999	-999	-999	-999	-999	-999	-999	-999	-999	-999	-999	-999	-999	-999	1	21	-999	40000	-999	-999	-999	2	-999	21	-999	30
1	0.98630137	1	0	1	451121	2012	14	2	2	190	190	-999	-999	-999	-999	-999	-999	-999	15	-999	-999	-999	-999	-999	-999	30	-999	-999	-999	3	3	-999	-999	0	0	-999	-999	1	15	-999	15000	-999	-999	-999	4	-999	10.5	-999	15
1	4.268493151	1	0	1	410223	2012	15	3	-999	-999	-999	-999	-999	-999	-999	-999	-999	-999	-999	-999	-999	-999	-999	-999	-999	-999	-999	-999	-999	-999	-999	-999	-999	-999	-999	-999	-999	1	10	-999	-999	-999	9	-999	2	-999	10	-999	20
2	0.994520548	1	0	1	450127	2012	40	2	1	30	-999	-999	-999	-999	-999	-999	-999	5	-999	-999	-999	-999	-999	-999	-999	-999	-999	-999	-999	2	-999	-999	-999	1	-999	-999	-999	1	18	-999	25000	-999	-999	-999	2	-999	18	-999	18
1	1.594520548	1	0	1	610124	2012	10	3	-999	-999	-999	-999	-999	-999	-999	-999	-999	-999	-999	-999	-999	-999	-999	-999	-999	-999	-999	-999	-999	-999	-999	-999	-999	-999	-999	-999	-999	1	8	-999	13000	-999	-999	-999	3	-999	6.7	-999	11
1	4.989041096	1	0	1	410903	2012	10	3	-999	-999	-999	-999	-999	-999	-999	-999	-999	-999	-999	-999	-999	-999	-999	-999	-999	-999	-999	-999	-999	-999	-999	-999	-999	-999	-999	-999	-999	1	10	-999	16500	-999	-999	-999	2	-999	10	-999	10
1	2.893150685	0	0	1	130428	2012	12	3	-999	-999	-999	-999	-999	-999	-999	-999	-999	-999	-999	-999	-999	-999	-999	-999	-999	-999	-999	-999	-999	-999	-999	-999	-999	-999	-999	-999	-999	1	12	-999	-999	-999	7	-999	2	-999	12	-999	0
1	2.002739726	0	0	1	450405	2012	2	1	1	150	-999	-999	-999	-999	-999	-999	-999	10	-999	-999	-999	-999	-999	-999	-999	-999	-999	-999	-999	2	-999	-999	-999	4	-999	-999	-999	-999	-999	-999	-999	-999	-999	-999	-999	-999	-999	-999	-999
1	3.391780822	1	1	1	-999	2012	4.5	2	2	-999	800	-999	-999	2	-999	-999	-999	-999	100	-999	-999	-999	-999	-999	-999	50	-999	-999	-999	2	2	-999	-999	0	2	-999	-999	1	2	-999	-999	-999	3	-999	6	-999	2	-999	15
2	2	0	0	1	450326	2012	5	1	1	-999	-999	-999	-999	3	-999	-999	-999	-999	-999	-999	-999	-999	-999	-999	-999	-999	-999	-999	-999	2	-999	-999	-999	4	-999	-999	-999	-999	-999	-999	-999	-999	-999	-999	-999	-999	-999	-999	-999
2	2.624657534	0	0	1	130434	2012	10	2	1	600	-999	-999	-999	-999	-999	-999	-999	125	-999	-999	-999	-999	-999	-999	-999	-999	-999	-999	-999	2	-999	-999	-999	10	-999	-999	-999	1	7	-999	11550	-999	-999	-999	1	-999	7	-999	7
1	2.268493151	0	0	1	130421	2012	11	3	-999	-999	-999	-999	-999	-999	-999	-999	-999	-999	-999	-999	-999	-999	-999	-999	-999	-999	-999	-999	-999	-999	-999	-999	-999	-999	-999	-999	-999	2	7	7	8000	5000	-999	-999	2	2	7	7	0
1	3.043835616	1	0	1	520121	2012	7	3	-999	-999	-999	-999	-999	-999	-999	-999	-999	-999	-999	-999	-999	-999	-999	-999	-999	-999	-999	-999	-999	-999	-999	-999	-999	-999	-999	-999	-999	1	7	-999	12000	-999	-999	-999	3	-999	5	-999	7
1	2.750684932	1	0	1	450126	2012	15	2	1	2000	-999	-999	-999	-999	-999	-999	-999	80	-999	-999	-999	-999	-999	-999	-999	-999	-999	-999	-999	2	-999	-999	-999	3	-999	-999	-999	1	10	-999	16500	-999	-999	-999	2	-999	8	-999	0
1	2.309589041	1	0	1	450102	2012	7	3	-999	-999	-999	-999	-999	-999	-999	-999	-999	-999	-999	-999	-999	-999	-999	-999	-999	-999	-999	-999	-999	-999	-999	-999	-999	-999	-999	-999	-999	1	7	-999	-999	-999	7	-999	2	-999	7	-999	7
1	1.243835616	1	0	1	411025	2012	7	3	-999	-999	-999	-999	-999	-999	-999	-999	-999	-999	-999	-999	-999	-999	-999	-999	-999	-999	-999	-999	-999	-999	-999	-999	-999	-999	-999	-999	-999	1	7	-999	21000	-999	-999	-999	2	-999	7	-999	0
1	2.156164384	0	0	1	130434	2012	13	3	-999	-999	-999	-999	-999	-999	-999	-999	-999	-999	-999	-999	-999	-999	-999	-999	-999	-999	-999	-999	-999	-999	-999	-999	-999	-999	-999	-999	-999	2	4	9	-999	-999	3	6	2	2	2	4.5	0
1	2.002739726	1	0	1	451302	2012	11	2	1	-999	-999	-999	-999	4	-999	-999	-999	-999	-999	-999	-999	-999	-999	-999	-999	150	-999	-999	-999	3	-999	-999	-999	0	-999	-999	-999	1	7.5	-999	9000	-999	-999	-999	3	-999	7.5	-999	0
1	2.312328767	1	0	1	130534	2012	20	3	-999	-999	-999	-999	-999	-999	-999	-999	-999	-999	-999	-999	-999	-999	-999	-999	-999	-999	-999	-999	-999	-999	-999	-999	-999	-999	-999	-999	-999	1	20	-999	-999	-999	9	-999	2	-999	12	-999	20
1	3.320547945	1	0	1	450621	2012	10	2	1	255	-999	-999	-999	-999	-999	-999	-999	75	-999	-999	-999	-999	-999	-999	-999	-999	-999	-999	-999	2	-999	-999	-999	0	-999	-999	-999	2	1	7	1550	3500	-999	-999	3	2	1	7	0
2	2.178082192	0	0	1	130434	2012	15	3	-999	-999	-999	-999	-999	-999	-999	-999	-999	-999	-999	-999	-999	-999	-999	-999	-999	-999	-999	-999	-999	-999	-999	-999	-999	-999	-999	-999	-999	1	15	-999	10000	-999	-999	-999	4	-999	15	-999	0
2	2.569863014	1	0	1	450204	2012	7	3	-999	-999	-999	-999	-999	-999	-999	-999	-999	-999	-999	-999	-999	-999	-999	-999	-999	-999	-999	-999	-999	-999	-999	-999	-999	-999	-999	-999	-999	1	5	-999	5500	-999	-999	-999	2	-999	5	-999	10
1	4.416438356	1	0	1	451402	2012	26	3	-999	-999	-999	-999	-999	-999	-999	-999	-999	-999	-999	-999	-999	-999	-999	-999	-999	-999	-999	-999	-999	-999	-999	-999	-999	-999	-999	-999	-999	2	7	19	9500	9500	-999	-999	3	3	7	19	21
1	1.079452055	1	0	1	451025	2012	1.5	3	-999	-999	-999	-999	-999	-999	-999	-999	-999	-999	-999	-999	-999	-999	-999	-999	-999	-999	-999	-999	-999	-999	-999	-999	-999	-999	-999	-999	-999	1	1	-999	5000	-999	-999	-999	2	-999	2	-999	3
1	2.068493151	1	1	1	610125	2012	2	3	-999	-999	-999	-999	-999	-999	-999	-999	-999	-999	-999	-999	-999	-999	-999	-999	-999	-999	-999	-999	-999	-999	-999	-999	-999	-999	-999	-999	-999	1	1	-999	2400	-999	-999	-999	4	-999	1	-999	0
2	1.731506849	1	0	1	130425	2012	3	3	-999	-999	-999	-999	-999	-999	-999	-999	-999	-999	-999	-999	-999	-999	-999	-999	-999	-999	-999	-999	-999	-999	-999	-999	-999	-999	-999	-999	-999	1	1	-999	8500	-999	-999	-999	4	-999	1	-999	5
1	1.676712329	1	0	1	450108	2012	7	3	-999	-999	-999	-999	-999	-999	-999	-999	-999	-999	-999	-999	-999	-999	-999	-999	-999	-999	-999	-999	-999	-999	-999	-999	-999	-999	-999	-999	-999	1	7	-999	12500	-999	-999	-999	4	-999	4.5	-999	8
1	1.191780822	1	0	1	520321	2012	7.5	3	-999	-999	-999	-999	-999	-999	-999	-999	-999	-999	-999	-999	-999	-999	-999	-999	-999	-999	-999	-999	-999	-999	-999	-999	-999	-999	-999	-999	-999	1	7.5	-999	13000	-999	-999	-999	2	-999	15	-999	7.5
2	1.994520548	1	0	1	450404	2012	7	2	2	-999	-999	-999	-999	1	1	-999	-999	0	10	-999	-999	-999	-999	-999	-999	-999	-999	-999	-999	2	2	-999	-999	0	0	-999	-999	1	7	-999	13000	-999	-999	-999	2	-999	3.5	-999	7
2	1.167123288	0	0	1	450603	2012	5.5	1	1	25	-999	-999	-999	-999	-999	-999	-999	6	-999	-999	-999	-999	-999	-999	-999	-999	-999	-999	-999	1	-999	-999	-999	0	-999	-999	-999	-999	-999	-999	-999	-999	-999	-999	-999	-999	-999	-999	-999
2	0.55890411	0	0	1	130425	2012	7	3	-999	-999	-999	-999	-999	-999	-999	-999	-999	-999	-999	-999	-999	-999	-999	-999	-999	-999	-999	-999	-999	-999	-999	-999	-999	-999	-999	-999	-999	1	5	-999	2550	-999	-999	-999	3	-999	6	-999	36
1	2.567123288	1	0	1	450127	2012	9	3	-999	-999	-999	-999	-999	-999	-999	-999	-999	-999	-999	-999	-999	-999	-999	-999	-999	-999	-999	-999	-999	-999	-999	-999	-999	-999	-999	-999	-999	1	9	-999	-999	-999	2	-999	2	-999	9	-999	0
1	2.02739726	1	0	1	520124	2012	18	2	3	-999	-999	-999	-999	2	3	5	-999	150	100	300	-999	-999	-999	-999	-999	-999	-999	-999	-999	3	1	1	-999	0	0	0	-999	1	9	-999	21000	-999	-999	-999	1	-999	9	-999	0
1	1.054794521	1	0	1	520124	2012	7	3	-999	-999	-999	-999	-999	-999	-999	-999	-999	-999	-999	-999	-999	-999	-999	-999	-999	-999	-999	-999	-999	-999	-999	-999	-999	-999	-999	-999	-999	1	5	-999	6600	-999	-999	-999	2	-999	7	-999	0
1	0.852054795	0	0	1	130428	2012	7	3	-999	-999	-999	-999	-999	-999	-999	-999	-999	-999	-999	-999	-999	-999	-999	-999	-999	-999	-999	-999	-999	-999	-999	-999	-999	-999	-999	-999	-999	1	7	-999	11000	-999	-999	-999	2	-999	7	-999	0
1	4.219178082	0	0	1	610302	2012	7	1	2	0	1000	-999	-999	-999	-999	-999	-999	5	-999	-999	-999	-999	2	-999	-999	-999	-999	-999	-999	2	1	-999	-999	1	0	-999	-999	-999	-999	-999	-999	-999	-999	-999	-999	-999	-999	-999	-999
1	1.887671233	1	0	1	451226	2012	7	3	-999	-999	-999	-999	-999	-999	-999	-999	-999	-999	-999	-999	-999	-999	-999	-999	-999	-999	-999	-999	-999	-999	-999	-999	-999	-999	-999	-999	-999	1	7	-999	15000	-999	-999	-999	3	-999	7	-999	0
1	3.997260274	0	0	1	610423	2012	7	3	-999	-999	-999	-999	-999	-999	-999	-999	-999	-999	-999	-999	-999	-999	-999	-999	-999	-999	-999	-999	-999	-999	-999	-999	-999	-999	-999	-999	-999	1	7	-999	-999	-999	2	-999	3	-999	7	-999	14
1	2.997260274	0	0	1	610423	2012	8	3	-999	-999	-999	-999	-999	-999	-999	-999	-999	-999	-999	-999	-999	-999	-999	-999	-999	-999	-999	-999	-999	-999	-999	-999	-999	-999	-999	-999	-999	1	7	-999	-999	-999	3	-999	2	-999	7	-999	7
1	1.895890411	1	0	1	520321	2012	12	3	-999	-999	-999	-999	-999	-999	-999	-999	-999	-999	-999	-999	-999	-999	-999	-999	-999	-999	-999	-999	-999	-999	-999	-999	-999	-999	-999	-999	-999	1	12	-999	28000	-999	-999	-999	4	-999	7	-999	30
1	1.002739726	1	0	1	520221	2012	7	3	-999	-999	-999	-999	-999	-999	-999	-999	-999	-999	-999	-999	-999	-999	-999	-999	-999	-999	-999	-999	-999	-999	-999	-999	-999	-999	-999	-999	-999	1	7	-999	11000	-999	-999	-999	2	-999	7	-999	7
1	2.783561644	0	0	1	610523	2012	5	1	2	400	0	-999	-999	-999	-999	-999	-999	-999	0	-999	-999	-999	-999	-999	-999	100	-999	-999	-999	3	2	-999	-999	0	0	-999	-999	-999	-999	-999	-999	-999	-999	-999	-999	-999	-999	-999	-999
2	4.473972603	0	0	1	610721	2012	11	1	4	340	110	92	54	-999	-999	-999	-999	90	35	-999	0	-999	-999	-999	-999	-999	-999	15	-999	3	1	1	1	1	1	1	0	-999	-999	-999	-999	-999	-999	-999	-999	-999	-999	-999	-999
2	2.917808219	1	1	1	220182	2012	14	3	-999	-999	-999	-999	-999	-999	-999	-999	-999	-999	-999	-999	-999	-999	-999	-999	-999	-999	-999	-999	-999	-999	-999	-999	-999	-999	-999	-999	-999	1	14	-999	27000	-999	-999	-999	2	-999	14	-999	15
1	0.882191781	1	1	1	-999	2012	3.5	2	1	2800	-999	-999	-999	-999	-999	-999	-999	400	-999	-999	-999	-999	-999	-999	-999	-999	-999	-999	-999	2	-999	-999	-999	7	-999	-999	-999	1	1.5	-999	18000	-999	-999	-999	10	-999	2	-999	7
2	2	0	0	1	131081	2012	5	3	-999	-999	-999	-999	-999	-999	-999	-999	-999	-999	-999	-999	-999	-999	-999	-999	-999	-999	-999	-999	-999	-999	-999	-999	-999	-999	-999	-999	-999	1	7	-999	470	-999	-999	-999	1	-999	7	-999	5
1	2.605479452	1	0	1	450305	2012	7	3	-999	-999	-999	-999	-999	-999	-999	-999	-999	-999	-999	-999	-999	-999	-999	-999	-999	-999	-999	-999	-999	-999	-999	-999	-999	-999	-999	-999	-999	1	6	-999	9100	-999	-999	-999	3	-999	6	-999	0
1	1.854794521	1	0	1	450321	2012	20	3	-999	-999	-999	-999	-999	-999	-999	-999	-999	-999	-999	-999	-999	-999	-999	-999	-999	-999	-999	-999	-999	-999	-999	-999	-999	-999	-999	-999	-999	2	5	15	8500	11500	-999	-999	3	2	5	15	5
2	2.44109589	1	0	1	411081	2012	15	3	-999	-999	-999	-999	-999	-999	-999	-999	-999	-999	-999	-999	-999	-999	-999	-999	-999	-999	-999	-999	-999	-999	-999	-999	-999	-999	-999	-999	-999	1	15	-999	30000	-999	-999	-999	2	-999	15	-999	30
1	3.980821918	0	0	1	130623	2012	12	3	-999	-999	-999	-999	-999	-999	-999	-999	-999	-999	-999	-999	-999	-999	-999	-999	-999	-999	-999	-999	-999	-999	-999	-999	-999	-999	-999	-999	-999	1	10	-999	-999	-999	8	-999	3	-999	10	-999	27
2	1.997260274	1	0	1	450722	2012	10	2	1	100	-999	-999	-999	-999	-999	-999	-999	0	-999	-999	-999	-999	-999	-999	-999	-999	-999	-999	-999	2	-999	-999	-999	1	-999	-999	-999	2	1	7	-999	10000	2	-999	3	3	1	7	1
1	3.202739726	0	0	1	210711	2012	10	1	1	600	-999	-999	-999	-999	-999	-999	-999	100	-999	-999	-999	-999	-999	-999	-999	-999	-999	-999	-999	2	-999	-999	-999	3	-999	-999	-999	-999	-999	-999	-999	-999	-999	-999	-999	-999	-999	-999	-999
2	1.378082192	0	0	1	130481	2012	30	3	-999	-999	-999	-999	-999	-999	-999	-999	-999	-999	-999	-999	-999	-999	-999	-999	-999	-999	-999	-999	-999	-999	-999	-999	-999	-999	-999	-999	-999	1	15	-999	21000	-999	-999	-999	2	-999	7.5	-999	0
2	3.632876712	1	0	1	450331	2012	12	3	-999	-999	-999	-999	-999	-999	-999	-999	-999	-999	-999	-999	-999	-999	-999	-999	-999	-999	-999	-999	-999	-999	-999	-999	-999	-999	-999	-999	-999	1	10	-999	-999	-999	9	-999	3	-999	4	-999	0
2	1.997260274	0	0	1	520113	2012	7	1	7	-999	-999	-999	-999	2	2	2	2	4	4	4	4	-999	-999	-999	-999	-999	-999	-999	-999	1	1	1	1	0	0	0	0	-999	-999	-999	-999	-999	-999	-999	-999	-999	-999	-999	-999
1	0.95890411	0	0	1	210803	2012	7	1	3	260	260	260	-999	-999	-999	-999	-999	30	30	30	-999	-999	-999	-999	-999	-999	-999	-999	-999	3	3	3	-999	3	3	3	-999	-999	-999	-999	-999	-999	-999	-999	-999	-999	-999	-999	-999
1	4.002739726	1	0	1	451026	2012	9	3	-999	-999	-999	-999	-999	-999	-999	-999	-999	-999	-999	-999	-999	-999	-999	-999	-999	-999	-999	-999	-999	-999	-999	-999	-999	-999	-999	-999	-999	1	9	-999	2600	-999	-999	-999	2	-999	8	-999	0
1	2.42739726	1	0	1	450327	2012	23.5	3	-999	-999	-999	-999	-999	-999	-999	-999	-999	-999	-999	-999	-999	-999	-999	-999	-999	-999	-999	-999	-999	-999	-999	-999	-999	-999	-999	-999	-999	1	20	-999	-999	-999	7	-999	3	-999	20	-999	30
2	1.687671233	0	0	1	130424	2012	10	3	-999	-999	-999	-999	-999	-999	-999	-999	-999	-999	-999	-999	-999	-999	-999	-999	-999	-999	-999	-999	-999	-999	-999	-999	-999	-999	-999	-999	-999	2	1	9	3000	8000	-999	-999	4	3	10	9	10
1	3.320547945	1	0	1	450107	2012	10	2	1	3.5	-999	-999	-999	-999	-999	-999	-999	60	-999	-999	-999	-999	-999	-999	-999	-999	-999	-999	-999	1	-999	-999	-999	2	-999	-999	-999	1	10	-999	7430	-999	-999	-999	2	-999	10	-999	9
2	2.449315068	1	0	1	451002	2012	12	3	-999	-999	-999	-999	-999	-999	-999	-999	-999	-999	-999	-999	-999	-999	-999	-999	-999	-999	-999	-999	-999	-999	-999	-999	-999	-999	-999	-999	-999	1	9	-999	9600	-999	-999	-999	2	-999	9	-999	18
2	2.994520548	0	0	1	520113	2012	10	1	2	-999	-999	-999	-999	4	6	-999	-999	30	700	-999	-999	-999	-999	-999	-999	-999	-999	-999	-999	1	1	-999	-999	7	7	-999	-999	-999	-999	-999	-999	-999	-999	-999	-999	-999	-999	-999	-999
1	1.82739726	1	0	1	610125	2012	11	2	2	260	520	-999	-999	-999	-999	-999	-999	12	370	-999	-999	-999	-999	-999	-999	-999	-999	-999	-999	3	3	-999	-999	1	1	-999	-999	2	4	7	550	22000	-999	-999	2	5	4	7	4
2	3.684931507	1	0	1	450106	2012	7	2	2	120	120	-999	-999	-999	-999	-999	-999	0	0	-999	-999	-999	-999	-999	-999	-999	-999	-999	-999	1	1	-999	-999	2	2	-999	-999	1	5	-999	11000	-999	-999	-999	2	-999	5	-999	10
1	3.005479452	0	0	1	130481	2012	13	2	1	500	-999	-999	-999	-999	-999	-999	-999	300	-999	-999	-999	-999	-999	-999	-999	-999	-999	-999	-999	2	-999	-999	-999	1	-999	-999	-999	1	8	-999	4000	-999	-999	-999	2	-999	8	-999	10
1	2.326027397	1	0	1	450421	2012	7	3	-999	-999	-999	-999	-999	-999	-999	-999	-999	-999	-999	-999	-999	-999	-999	-999	-999	-999	-999	-999	-999	-999	-999	-999	-999	-999	-999	-999	-999	1	7	-999	-999	-999	6	-999	2	-999	7	-999	0
2	0.997260274	1	0	1	450403	2012	10	2	1	350	-999	-999	-999	-999	-999	-999	-999	-999	-999	-999	-999	-999	-999	-999	-999	-999	-999	-999	-999	4	-999	-999	-999	7	-999	-999	-999	1	9	-999	6500	-999	-999	-999	4	-999	9	-999	7
1	3.873972603	0	0	1	130403	2012	15	3	-999	-999	-999	-999	-999	-999	-999	-999	-999	-999	-999	-999	-999	-999	-999	-999	-999	-999	-999	-999	-999	-999	-999	-999	-999	-999	-999	-999	-999	1	7	-999	8000	-999	-999	-999	1	-999	7	-999	10
1	2.835616438	1	0	1	410926	2012	12	2	3	-999	-999	0	-999	1	1	-999	-999	-999	-999	-999	-999	3	3	3	-999	-999	-999	-999	-999	1	1	2	-999	0	0	0	-999	1	5	-999	1600	-999	-999	-999	2	-999	5	-999	5
2	2.402739726	0	0	1	130129	2012	6	1	2	250	-999	-999	-999	-999	7	-999	-999	-999	-999	-999	-999	-999	-999	-999	-999	20	200	-999	-999	2	2	-999	-999	10	10	-999	-999	-999	-999	-999	-999	-999	-999	-999	-999	-999	-999	-999	-999
1	2.134246575	0	0	1	130429	2012	7	3	-999	-999	-999	-999	-999	-999	-999	-999	-999	-999	-999	-999	-999	-999	-999	-999	-999	-999	-999	-999	-999	-999	-999	-999	-999	-999	-999	-999	-999	2	1	7	4000	12000	-999	-999	3	3	1	6.5	1
2	1.219178082	1	0	1	451022	2012	11	3	-999	-999	-999	-999	-999	-999	-999	-999	-999	-999	-999	-999	-999	-999	-999	-999	-999	-999	-999	-999	-999	-999	-999	-999	-999	-999	-999	-999	-999	2	5	7	-999	6600	4	-999	2	2	5	7	0
2	1.046575342	0	0	1	450881	2012	7	3	-999	-999	-999	-999	-999	-999	-999	-999	-999	-999	-999	-999	-999	-999	-999	-999	-999	-999	-999	-999	-999	-999	-999	-999	-999	-999	-999	-999	-999	1	7	-999	-999	-999	3	-999	2	-999	7	-999	7
1	1.750684932	1	0	1	410304	2012	10	3	-999	-999	-999	-999	-999	-999	-999	-999	-999	-999	-999	-999	-999	-999	-999	-999	-999	-999	-999	-999	-999	-999	-999	-999	-999	-999	-999	-999	-999	1	9	-999	5500	-999	-999	-999	2	-999	9	-999	18
2	4.156164384	1	0	1	450721	2012	14	3	-999	-999	-999	-999	-999	-999	-999	-999	-999	-999	-999	-999	-999	-999	-999	-999	-999	-999	-999	-999	-999	-999	-999	-999	-999	-999	-999	-999	-999	1	14	-999	12000	-999	-999	-999	1	-999	14	-999	0
1	1.082191781	1	0	1	411722	2012	55	2	1	80	-999	-999	-999	-999	-999	-999	-999	0	-999	-999	-999	-999	-999	-999	-999	-999	-999	-999	-999	1	-999	-999	-999	0	-999	-999	-999	2	16	33	54000	2.00E+05	-999	-999	2	3	16	33	16
1	1.665753425	1	0	1	451226	2012	7.5	3	-999	-999	-999	-999	-999	-999	-999	-999	-999	-999	-999	-999	-999	-999	-999	-999	-999	-999	-999	-999	-999	-999	-999	-999	-999	-999	-999	-999	-999	2	2	4.5	3000	-999	-999	3	3	2	1.3	4.5	10
2	2.991780822	0	0	1	520113	2012	6	1	1	-999	-999	-999	-999	4	-999	-999	-999	0	-999	-999	-999	-999	-999	-999	-999	-999	-999	-999	-999	2	-999	-999	-999	3	-999	-999	-999	-999	-999	-999	-999	-999	-999	-999	-999	-999	-999	-999	-999
1	1.326027397	1	0	1	450481	2012	9	3	-999	-999	-999	-999	-999	-999	-999	-999	-999	-999	-999	-999	-999	-999	-999	-999	-999	-999	-999	-999	-999	-999	-999	-999	-999	-999	-999	-999	-999	1	9	-999	9400	-999	-999	-999	2	-999	9	-999	14
1	2.082191781	1	1	1	610423	2012	6	3	-999	-999	-999	-999	-999	-999	-999	-999	-999	-999	-999	-999	-999	-999	-999	-999	-999	-999	-999	-999	-999	-999	-999	-999	-999	-999	-999	-999	-999	1	1.5	-999	7000	-999	-999	-999	2	-999	1.5	-999	0
1	1.663013699	1	0	1	410423	2012	15	2	1	350	-999	-999	-999	-999	-999	-999	-999	35	-999	-999	-999	-999	-999	-999	-999	-999	-999	-999	-999	3	-999	-999	-999	1	-999	-999	-999	1	11	-999	-999	-999	2	-999	2	-999	11	-999	11
1	3.002739726	1	0	1	450621	2012	15	2	1	580	-999	-999	-999	-999	-999	-999	-999	12	-999	-999	-999	-999	-999	-999	-999	-999	-999	-999	-999	2	-999	-999	-999	0	-999	-999	-999	1	15	-999	12000	-999	-999	-999	2	-999	7.5	-999	0
1	1.55890411	0	0	1	331002	2012	12	3	-999	-999	-999	-999	-999	-999	-999	-999	-999	-999	-999	-999	-999	-999	-999	-999	-999	-999	-999	-999	-999	-999	-999	-999	-999	-999	-999	-999	-999	1	7	-999	-999	-999	3	-999	2	-999	7	-999	15
1	4.150684932	0	0	1	610821	2012	5	1	1	150	-999	-999	-999	-999	-999	-999	-999	20	-999	-999	-999	-999	-999	-999	-999	-999	-999	-999	-999	1	-999	-999	-999	0	-999	-999	-999	-999	-999	-999	-999	-999	-999	-999	-999	-999	-999	-999	-999
1	3.44109589	0	0	1	611024	2012	15	1	4	380	260	240	260	-999	-999	-999	-999	0	0	0	0	-999	-999	-999	-999	-999	-999	-999	-999	2	2	2	2	4	4	4	4	-999	-999	-999	-999	-999	-999	-999	-999	-999	-999	-999	-999
2	2.194520548	1	0	1	410108	2012	10	2	4	-999	-999	-999	-999	3	2	1	2	-999	-999	-999	-999	-999	-999	-999	-999	100	100	100	100	2	2	2	2	0	0	2	0	1	11	-999	20700	-999	-999	-999	2	-999	11	-999	0
1	0.84109589	0	0	1	610802	2012	10	3	-999	-999	-999	-999	-999	-999	-999	-999	-999	-999	-999	-999	-999	-999	-999	-999	-999	-999	-999	-999	-999	-999	-999	-999	-999	-999	-999	-999	-999	1	10	-999	4700	-999	-999	-999	2	-999	10	-999	0
1	2.493150685	0	0	1	610802	2012	8	3	-999	-999	-999	-999	-999	-999	-999	-999	-999	-999	-999	-999	-999	-999	-999	-999	-999	-999	-999	-999	-999	-999	-999	-999	-999	-999	-999	-999	-999	1	8	-999	-999	-999	2	-999	2	-999	8	-999	0
1	2.610958904	1	0	1	450721	2012	6	3	-999	-999	-999	-999	-999	-999	-999	-999	-999	-999	-999	-999	-999	-999	-999	-999	-999	-999	-999	-999	-999	-999	-999	-999	-999	-999	-999	-999	-999	1	6	-999	-999	-999	4	-999	2	-999	6	-999	0
1	0.665753425	0	0	1	451302	2012	7	3	-999	-999	-999	-999	-999	-999	-999	-999	-999	-999	-999	-999	-999	-999	-999	-999	-999	-999	-999	-999	-999	-999	-999	-999	-999	-999	-999	-999	-999	1	7	-999	-999	-999	6	-999	2	-999	7	-999	4
1	5	1	0	1	450109	2012	10	3	-999	-999	-999	-999	-999	-999	-999	-999	-999	-999	-999	-999	-999	-999	-999	-999	-999	-999	-999	-999	-999	-999	-999	-999	-999	-999	-999	-999	-999	2	2	10	-999	19000	1	-999	2	2	2	10	0
1	3.320547945	0	0	1	450481	2012	7	3	-999	-999	-999	-999	-999	-999	-999	-999	-999	-999	-999	-999	-999	-999	-999	-999	-999	-999	-999	-999	-999	-999	-999	-999	-999	-999	-999	-999	-999	1	5	-999	-999	-999	3	-999	3	-999	5	-999	7
1	1.21369863	1	0	1	410423	2012	20	2	2	-999	-999	-999	-999	1	3	-999	-999	-999	0	-999	-999	4	-999	-999	-999	-999	-999	-999	-999	2	2	-999	-999	0	0	-999	-999	1	4	-999	15000	-999	-999	-999	4	-999	4	-999	0
2	1.583561644	0	0	1	130481	2012	18	3	-999	-999	-999	-999	-999	-999	-999	-999	-999	-999	-999	-999	-999	-999	-999	-999	-999	-999	-999	-999	-999	-999	-999	-999	-999	-999	-999	-999	-999	2	2	16	-999	24000	4	-999	2	2	2	8	2
1	4.991780822	1	0	1	410902	2012	10	2	1	35	-999	-999	-999	-999	-999	-999	-999	10	-999	-999	-999	-999	-999	-999	-999	-999	-999	-999	-999	2	-999	-999	-999	0	-999	-999	-999	1	7	-999	14000	-999	-999	-999	1	-999	7	-999	7
2	1.509589041	0	0	1	130403	2012	7	3	-999	-999	-999	-999	-999	-999	-999	-999	-999	-999	-999	-999	-999	-999	-999	-999	-999	-999	-999	-999	-999	-999	-999	-999	-999	-999	-999	-999	-999	1	7	-999	4500	-999	-999	-999	2	-999	7	-999	4
1	3.002739726	0	0	1	410329	2012	7	1	4	-999	-999	-999	-999	2	1	1	1	20	20	20	4	-999	-999	-999	-999	-999	-999	-999	-999	2	2	2	2	1	1	1	1	-999	-999	-999	-999	-999	-999	-999	-999	-999	-999	-999	-999
2	4.484931507	1	0	1	451228	2012	16	2	1	-999	-999	-999	-999	1	-999	-999	-999	200	-999	-999	-999	-999	-999	-999	-999	-999	-999	-999	-999	3	-999	-999	-999	4	-999	-999	-999	2	6	7	3000	4000	-999	-999	4	3	6	7	6
2	2.438356164	1	0	1	130208	2012	18	3	-999	-999	-999	-999	-999	-999	-999	-999	-999	-999	-999	-999	-999	-999	-999	-999	-999	-999	-999	-999	-999	-999	-999	-999	-999	-999	-999	-999	-999	1	15	-999	-999	-999	9	-999	2	-999	15	-999	0
1	0.997260274	1	0	1	610926	2012	15	2	1	-999	-999	-999	-999	1	-999	-999	-999	20	-999	-999	-999	-999	-999	-999	-999	-999	-999	-999	-999	2	-999	-999	-999	0	-999	-999	-999	1	10	-999	-999	-999	7	-999	2	-999	10	-999	0
1	2.550684932	1	1	1	220183	2012	21	3	-999	-999	-999	-999	-999	-999	-999	-999	-999	-999	-999	-999	-999	-999	-999	-999	-999	-999	-999	-999	-999	-999	-999	-999	-999	-999	-999	-999	-999	1	14	-999	16000	-999	-999	-999	3	-999	14	-999	0
2	1	0	0	1	610725	2012	7	3	-999	-999	-999	-999	-999	-999	-999	-999	-999	-999	-999	-999	-999	-999	-999	-999	-999	-999	-999	-999	-999	-999	-999	-999	-999	-999	-999	-999	-999	1	6	-999	-999	-999	1	-999	2	-999	6	-999	0
1	2.134246575	0	0	1	130424	2012	2	3	-999	-999	-999	-999	-999	-999	-999	-999	-999	-999	-999	-999	-999	-999	-999	-999	-999	-999	-999	-999	-999	-999	-999	-999	-999	-999	-999	-999	-999	2	3	7	-999	8000	2	-999	2	2	3	7	10
1	3.41369863	1	0	1	522601	2012	7	3	-999	-999	-999	-999	-999	-999	-999	-999	-999	-999	-999	-999	-999	-999	-999	-999	-999	-999	-999	-999	-999	-999	-999	-999	-999	-999	-999	-999	-999	1	7	-999	18900	-999	-999	-999	2	-999	7	-999	7
1	2.046575342	1	0	1	522425	2012	4	3	-999	-999	-999	-999	-999	-999	-999	-999	-999	-999	-999	-999	-999	-999	-999	-999	-999	-999	-999	-999	-999	-999	-999	-999	-999	-999	-999	-999	-999	1	3	-999	8800	-999	-999	-999	2	-999	3	-999	4
1	2.619178082	1	0	1	610112	2012	10	2	3	200	30	200	-999	-999	-999	-999	-999	0	15	60	-999	-999	-999	-999	-999	-999	-999	-999	-999	1	2	2	-999	0	0	0	-999	2	2	8	2000	12000	-999	-999	4	4	2	8	4
1	1.479452055	0	0	1	410329	2012	6	1	5	-999	-999	-999	-999	2	2	2	2	-999	-999	-999	-999	-999	-999	-999	-999	50	50	50	50	2	2	2	2	2	2	2	2	-999	-999	-999	-999	-999	-999	-999	-999	-999	-999	-999	-999
2	3.002739726	1	0	1	610119	2012	10	2	1	150	-999	-999	-999	-999	-999	-999	-999	25	-999	-999	-999	-999	-999	-999	-999	-999	-999	-999	-999	3	-999	-999	-999	2	-999	-999	-999	1	10	-999	20000	-999	-999	-999	2	-999	10	-999	30
2	1.197260274	0	0	1	130434	2012	8	3	-999	-999	-999	-999	-999	-999	-999	-999	-999	-999	-999	-999	-999	-999	-999	-999	-999	-999	-999	-999	-999	-999	-999	-999	-999	-999	-999	-999	-999	1	6	-999	-999	-999	7	-999	2	-999	3	-999	6
1	2.019178082	1	0	1	130283	2012	15	3	-999	-999	-999	-999	-999	-999	-999	-999	-999	-999	-999	-999	-999	-999	-999	-999	-999	-999	-999	-999	-999	-999	-999	-999	-999	-999	-999	-999	-999	1	15	-999	38000	-999	-999	-999	2	-999	14	-999	0
1	0.895890411	1	0	1	610111	2012	5	3	-999	-999	-999	-999	-999	-999	-999	-999	-999	-999	-999	-999	-999	-999	-999	-999	-999	-999	-999	-999	-999	-999	-999	-999	-999	-999	-999	-999	-999	1	5	-999	10000	-999	-999	-999	4	-999	5	-999	0
1	1.690410959	0	0	1	610124	2012	7	1	7	-999	-999	-999	-999	2	2	2	2	-999	-999	-999	-999	-999	-999	-999	-999	55	55	55	55	2	3	2	2	0	0	0	0	-999	-999	-999	-999	-999	-999	-999	-999	-999	-999	-999	-999
1	2.643835616	0	0	1	130481	2012	20	3	-999	-999	-999	-999	-999	-999	-999	-999	-999	-999	-999	-999	-999	-999	-999	-999	-999	-999	-999	-999	-999	-999	-999	-999	-999	-999	-999	-999	-999	1	8	-999	-999	-999	7	-999	2	-999	8	-999	10
1	4.989041096	0	0	1	522228	2012	10	3	-999	-999	-999	-999	-999	-999	-999	-999	-999	-999	-999	-999	-999	-999	-999	-999	-999	-999	-999	-999	-999	-999	-999	-999	-999	-999	-999	-999	-999	1	7	-999	-999	-999	6	-999	2	-999	7	-999	0
2	2.002739726	0	0	1	410611	2012	7	3	-999	-999	-999	-999	-999	-999	-999	-999	-999	-999	-999	-999	-999	-999	-999	-999	-999	-999	-999	-999	-999	-999	-999	-999	-999	-999	-999	-999	-999	1	7	-999	-999	-999	2	-999	1	-999	7	-999	10
2	4.243835616	0	0	1	610330	2012	6	1	1	400	-999	-999	-999	-999	-999	-999	-999	0	-999	-999	-999	-999	-999	-999	-999	-999	-999	-999	-999	1	-999	-999	-999	0	-999	-999	-999	-999	-999	-999	-999	-999	-999	-999	-999	-999	-999	-999	-999
1	2.920547945	0	0	1	130481	2012	17	3	-999	-999	-999	-999	-999	-999	-999	-999	-999	-999	-999	-999	-999	-999	-999	-999	-999	-999	-999	-999	-999	-999	-999	-999	-999	-999	-999	-999	-999	2	2	15	-999	25000	2	-999	2	4	2	5	4
1	3.002739726	0	0	1	522301	2012	15	3	-999	-999	-999	-999	-999	-999	-999	-999	-999	-999	-999	-999	-999	-999	-999	-999	-999	-999	-999	-999	-999	-999	-999	-999	-999	-999	-999	-999	-999	1	15	-999	6800	-999	-999	-999	2	-999	15	-999	15
1	2.479452055	0	0	1	130425	2012	7	2	1	80	-999	-999	-999	-999	-999	-999	-999	15	-999	-999	-999	-999	-999	-999	-999	-999	-999	-999	-999	2	-999	-999	-999	2	-999	-999	-999	1	6	-999	7000	-999	-999	-999	2	-999	6	-999	12
1	5	0	0	1	210602	2012	12	3	-999	-999	-999	-999	-999	-999	-999	-999	-999	-999	-999	-999	-999	-999	-999	-999	-999	-999	-999	-999	-999	-999	-999	-999	-999	-999	-999	-999	-999	1	5	-999	-999	-999	2	-999	2	-999	2.5	-999	5
1	1.931506849	1	0	1	610423	2012	8	3	-999	-999	-999	-999	-999	-999	-999	-999	-999	-999	-999	-999	-999	-999	-999	-999	-999	-999	-999	-999	-999	-999	-999	-999	-999	-999	-999	-999	-999	1	8	-999	22000	-999	-999	-999	2	-999	8	-999	8
2	4.673972603	0	0	1	131028	2012	3	1	2	-999	-999	-999	-999	1	1	-999	-999	0	0	-999	-999	-999	-999	-999	-999	-999	-999	-999	-999	1	2	-999	-999	1	2	-999	-999	-999	-999	-999	-999	-999	-999	-999	-999	-999	-999	-999	-999
1	3.052054795	0	0	1	130481	2012	7	3	-999	-999	-999	-999	-999	-999	-999	-999	-999	-999	-999	-999	-999	-999	-999	-999	-999	-999	-999	-999	-999	-999	-999	-999	-999	-999	-999	-999	-999	1	7	-999	4500	-999	-999	-999	2	-999	7	-999	0
1	1.701369863	1	1	1	220122	2012	15	3	-999	-999	-999	-999	-999	-999	-999	-999	-999	-999	-999	-999	-999	-999	-999	-999	-999	-999	-999	-999	-999	-999	-999	-999	-999	-999	-999	-999	-999	1	15	-999	35000	-999	-999	-999	4	-999	4	-999	15
1	0.917808219	1	0	1	610481	2012	18	3	-999	-999	-999	-999	-999	-999	-999	-999	-999	-999	-999	-999	-999	-999	-999	-999	-999	-999	-999	-999	-999	-999	-999	-999	-999	-999	-999	-999	-999	1	11	-999	16000	-999	-999	-999	2	-999	11	-999	7
1	3.243835616	1	0	1	610125	2012	13	2	1	275	-999	-999	-999	-999	-999	-999	-999	255	-999	-999	-999	-999	-999	-999	-999	-999	-999	-999	-999	2	-999	-999	-999	2	-999	-999	-999	1	7	-999	12000	-999	-999	-999	2	-999	7	-999	14
1	2.087671233	0	0	1	520222	2012	7	1	2	-999	-999	-999	-999	2	7	-999	-999	-999	400	-999	-999	5	-999	-999	-999	-999	-999	-999	-999	2	4	-999	-999	2	12	-999	-999	-999	-999	-999	-999	-999	-999	-999	-999	-999	-999	-999	-999
1	2	0	0	1	130425	2012	14	3	-999	-999	-999	-999	-999	-999	-999	-999	-999	-999	-999	-999	-999	-999	-999	-999	-999	-999	-999	-999	-999	-999	-999	-999	-999	-999	-999	-999	-999	2	2	9	5500	19000	-999	-999	4	3	2	9	14
2	2.936986301	1	0	1	131003	2012	14	3	-999	-999	-999	-999	-999	-999	-999	-999	-999	-999	-999	-999	-999	-999	-999	-999	-999	-999	-999	-999	-999	-999	-999	-999	-999	-999	-999	-999	-999	1	11	-999	12200	-999	-999	-999	2	-999	11	-999	0
1	1.002739726	0	0	1	410823	2012	4.5	1	2	-999	0	-999	-999	1	-999	-999	-999	-999	-999	-999	-999	-999	-999	-999	-999	20	20	-999	-999	2	2	-999	-999	0	0	-999	-999	-999	-999	-999	-999	-999	-999	-999	-999	-999	-999	-999	-999
1	3.964383562	1	0	1	131002	2012	10	3	-999	-999	-999	-999	-999	-999	-999	-999	-999	-999	-999	-999	-999	-999	-999	-999	-999	-999	-999	-999	-999	-999	-999	-999	-999	-999	-999	-999	-999	1	10	-999	12000	-999	-999	-999	2	-999	10	-999	20
1	1.994520548	1	0	1	610126	2012	6	3	-999	-999	-999	-999	-999	-999	-999	-999	-999	-999	-999	-999	-999	-999	-999	-999	-999	-999	-999	-999	-999	-999	-999	-999	-999	-999	-999	-999	-999	1	5	-999	2200	-999	-999	-999	2	-999	5	-999	5
2	4.583561644	1	0	1	131003	2012	10.5	3	-999	-999	-999	-999	-999	-999	-999	-999	-999	-999	-999	-999	-999	-999	-999	-999	-999	-999	-999	-999	-999	-999	-999	-999	-999	-999	-999	-999	-999	1	10.5	-999	24000	-999	-999	-999	2	-999	10.5	-999	15
1	2.304109589	0	0	1	130481	2012	15	3	-999	-999	-999	-999	-999	-999	-999	-999	-999	-999	-999	-999	-999	-999	-999	-999	-999	-999	-999	-999	-999	-999	-999	-999	-999	-999	-999	-999	-999	2	2	12	7650	11000	-999	-999	2	2	2	12	6
1	3.994520548	1	0	1	411726	2012	16	3	-999	-999	-999	-999	-999	-999	-999	-999	-999	-999	-999	-999	-999	-999	-999	-999	-999	-999	-999	-999	-999	-999	-999	-999	-999	-999	-999	-999	-999	1	16	-999	33500	-999	-999	-999	3	-999	14	-999	0
1	1.652054795	0	0	1	610102	2012	2	3	-999	-999	-999	-999	-999	-999	-999	-999	-999	-999	-999	-999	-999	-999	-999	-999	-999	-999	-999	-999	-999	-999	-999	-999	-999	-999	-999	-999	-999	2	3	18	15000	50000	-999	-999	3	3	3	18	0
1	2.106849315	0	0	1	440606	2012	7	3	-999	-999	-999	-999	-999	-999	-999	-999	-999	-999	-999	-999	-999	-999	-999	-999	-999	-999	-999	-999	-999	-999	-999	-999	-999	-999	-999	-999	-999	1	7	-999	3000	-999	-999	-999	2	-999	7	-999	7
1	1.210958904	0	0	1	610524	2012	3	1	1	130	-999	-999	-999	-999	-999	-999	-999	12	-999	-999	-999	-999	-999	-999	-999	-999	-999	-999	-999	2	-999	-999	-999	0	-999	-999	-999	-999	-999	-999	-999	-999	-999	-999	-999	-999	-999	-999	-999
1	4.367123288	1	0	1	131081	2012	9	3	-999	-999	-999	-999	-999	-999	-999	-999	-999	-999	-999	-999	-999	-999	-999	-999	-999	-999	-999	-999	-999	-999	-999	-999	-999	-999	-999	-999	-999	1	7	-999	-999	-999	7	-999	2	-999	7	-999	0
1	2.208219178	1	0	1	410421	2012	7	3	-999	-999	-999	-999	-999	-999	-999	-999	-999	-999	-999	-999	-999	-999	-999	-999	-999	-999	-999	-999	-999	-999	-999	-999	-999	-999	-999	-999	-999	1	7	-999	10750	-999	-999	-999	2	-999	7	-999	0
2	2.526027397	0	0	1	520203	2012	7	1	2	45	3.5	-999	-999	-999	-999	-999	-999	10	10	-999	-999	-999	-999	-999	-999	-999	-999	-999	-999	1	1	-999	-999	0	1	-999	-999	-999	-999	-999	-999	-999	-999	-999	-999	-999	-999	-999	-999
1	4.994520548	1	1	1	230406	2012	15	3	-999	-999	-999	-999	-999	-999	-999	-999	-999	-999	-999	-999	-999	-999	-999	-999	-999	-999	-999	-999	-999	-999	-999	-999	-999	-999	-999	-999	-999	2	2	15	3500	12000	-999	-999	3	3	2	15	0
2	2.298630137	1	0	1	410727	2012	15	2	1	150	-999	-999	-999	-999	-999	-999	-999	0	-999	-999	-999	-999	-999	-999	-999	-999	-999	-999	-999	2	-999	-999	-999	0	-999	-999	-999	1	15	-999	55000	-999	-999	-999	2	-999	15	-999	15
1	1.6	1	1	1	-999	2012	3	1	1	-999	-999	-999	-999	3	-999	-999	-999	250	-999	-999	-999	-999	-999	-999	-999	-999	-999	-999	-999	2	-999	-999	-999	0	-999	-999	-999	-999	-999	-999	-999	-999	-999	-999	-999	-999	-999	-999	-999
1	3.169863014	0	0	1	610104	2012	12	3	-999	-999	-999	-999	-999	-999	-999	-999	-999	-999	-999	-999	-999	-999	-999	-999	-999	-999	-999	-999	-999	-999	-999	-999	-999	-999	-999	-999	-999	1	12	-999	11000	-999	-999	-999	2	-999	12	-999	10
1	4.01369863	1	0	1	610721	2012	7	3	-999	-999	-999	-999	-999	-999	-999	-999	-999	-999	-999	-999	-999	-999	-999	-999	-999	-999	-999	-999	-999	-999	-999	-999	-999	-999	-999	-999	-999	1	7	-999	11000	-999	-999	-999	3	-999	2.3	-999	7
1	0.994520548	1	0	1	522301	2012	18	3	-999	-999	-999	-999	-999	-999	-999	-999	-999	-999	-999	-999	-999	-999	-999	-999	-999	-999	-999	-999	-999	-999	-999	-999	-999	-999	-999	-999	-999	1	15	-999	12500	-999	-999	-999	2	-999	15	-999	0
1	3.934246575	0	0	1	131102	2012	15	1	1	500	-999	-999	-999	-999	-999	-999	-999	14	-999	-999	-999	-999	-999	-999	-999	-999	-999	-999	-999	1	-999	-999	-999	0	-999	-999	-999	-999	-999	-999	-999	-999	-999	-999	-999	-999	-999	-999	-999
2	1.315068493	0	0	1	210904	2012	3	1	1	30	-999	-999	-999	-999	-999	-999	-999	30	-999	-999	-999	-999	-999	-999	-999	-999	-999	-999	-999	4	-999	-999	-999	3	-999	-999	-999	-999	-999	-999	-999	-999	-999	-999	-999	-999	-999	-999	-999
2	2.457534247	1	0	1	520302	2012	12	2	1	-999	-999	-999	-999	2	-999	-999	-999	25	-999	-999	-999	-999	-999	-999	-999	-999	-999	-999	-999	1	-999	-999	-999	1	-999	-999	-999	1	13	-999	-999	-999	7	-999	2	-999	13	-999	20
1	2.646575342	1	0	1	610124	2012	10	2	1	1000	-999	-999	-999	-999	-999	-999	-999	0	-999	-999	-999	-999	-999	-999	-999	-999	-999	-999	-999	2	-999	-999	-999	1	-999	-999	-999	1	10	-999	30000	-999	-999	-999	2	-999	10	-999	20
1	3.742465753	0	0	1	610104	2012	7	1	2	1000	400	-999	-999	-999	-999	-999	-999	4	0	-999	-999	-999	-999	-999	-999	-999	-999	-999	-999	2	2	-999	-999	0	0	-999	-999	-999	-999	-999	-999	-999	-999	-999	-999	-999	-999	-999	-999
1	1.293150685	0	0	1	330881	2012	4	3	-999	-999	-999	-999	-999	-999	-999	-999	-999	-999	-999	-999	-999	-999	-999	-999	-999	-999	-999	-999	-999	-999	-999	-999	-999	-999	-999	-999	-999	1	3	-999	-999	-999	2	-999	2	-999	3	-999	2
1	5	1	0	1	522328	2012	20	3	-999	-999	-999	-999	-999	-999	-999	-999	-999	-999	-999	-999	-999	-999	-999	-999	-999	-999	-999	-999	-999	-999	-999	-999	-999	-999	-999	-999	-999	1	17	-999	23000	-999	-999	-999	4	-999	3	-999	17
1	4.624657534	0	0	1	211404	2012	10	1	1	300	-999	-999	-999	-999	-999	-999	-999	50	-999	-999	-999	-999	-999	-999	-999	-999	-999	-999	-999	2	-999	-999	-999	0	-999	-999	-999	-999	-999	-999	-999	-999	-999	-999	-999	-999	-999	-999	-999
2	2.997260274	1	0	1	410527	2012	15	3	-999	-999	-999	-999	-999	-999	-999	-999	-999	-999	-999	-999	-999	-999	-999	-999	-999	-999	-999	-999	-999	-999	-999	-999	-999	-999	-999	-999	-999	2	2	13	-999	16500	3	-999	2	2	2	13	4
1	4.517808219	0	0	1	210702	2012	4	1	1	200	-999	-999	-999	-999	-999	-999	-999	50	-999	-999	-999	-999	-999	-999	-999	-999	-999	-999	-999	1	-999	-999	-999	4	-999	-999	-999	-999	-999	-999	-999	-999	-999	-999	-999	-999	-999	-999	-999
2	1.301369863	1	0	1	610113	2012	12	2	2	130	300	-999	-999	-999	-999	-999	-999	60	60	-999	-999	-999	-999	-999	-999	-999	-999	-999	-999	2	2	-999	-999	1	1	-999	-999	1	8	-999	12000	-999	-999	-999	2	-999	8	-999	8
2	1.734246575	1	0	1	610113	2012	15	3	-999	-999	-999	-999	-999	-999	-999	-999	-999	-999	-999	-999	-999	-999	-999	-999	-999	-999	-999	-999	-999	-999	-999	-999	-999	-999	-999	-999	-999	1	11	-999	13000	-999	-999	-999	2	-999	11	-999	0
2	2.589041096	0	0	1	610116	2012	5	1	5	200	100	100	100	-999	-999	-999	-999	10	10	10	10	-999	-999	-999	-999	-999	-999	-999	-999	2	2	2	2	0.5	0.5	0.5	0.5	-999	-999	-999	-999	-999	-999	-999	-999	-999	-999	-999	-999
1	2.04109589	0	0	1	130403	2012	10	3	-999	-999	-999	-999	-999	-999	-999	-999	-999	-999	-999	-999	-999	-999	-999	-999	-999	-999	-999	-999	-999	-999	-999	-999	-999	-999	-999	-999	-999	1	7	-999	11000	-999	-999	-999	2	-999	7	-999	7
1	2.460273973	1	0	1	610724	2012	18	3	-999	-999	-999	-999	-999	-999	-999	-999	-999	-999	-999	-999	-999	-999	-999	-999	-999	-999	-999	-999	-999	-999	-999	-999	-999	-999	-999	-999	-999	1	11	-999	12000	-999	-999	-999	2	-999	11	-999	0
1	1.997260274	0	0	1	522301	2012	5	1	2	-999	-999	-999	-999	2	3	-999	-999	56	21	-999	-999	-999	-999	-999	-999	-999	-999	-999	-999	1	1	-999	-999	0	0	-999	-999	-999	-999	-999	-999	-999	-999	-999	-999	-999	-999	-999	-999
2	1.682191781	0	0	1	130481	2012	15	3	-999	-999	-999	-999	-999	-999	-999	-999	-999	-999	-999	-999	-999	-999	-999	-999	-999	-999	-999	-999	-999	-999	-999	-999	-999	-999	-999	-999	-999	2	1	14	1000	-999	-999	7	2	3	1	9.5	0
2	2.397260274	0	0	1	130427	2012	13	2	1	-999	-999	-999	-999	3	-999	-999	-999	-999	-999	-999	-999	-999	-999	-999	-999	-999	-999	-999	-999	2	-999	-999	-999	0	-999	-999	-999	2	1	7	4000	6000	-999	-999	3	3	1	2.3	0
1	4.504109589	1	0	1	520221	2012	7	3	-999	-999	-999	-999	-999	-999	-999	-999	-999	-999	-999	-999	-999	-999	-999	-999	-999	-999	-999	-999	-999	-999	-999	-999	-999	-999	-999	-999	-999	1	7	-999	3000	-999	-999	-999	2	-999	7	-999	0
2	1.704109589	0	1	1	-999	2012	1	1	1	-999	-999	-999	-999	6	-999	-999	-999	-999	-999	-999	-999	-999	-999	-999	-999	-999	-999	-999	-999	2	-999	-999	-999	95	-999	-999	-999	-999	-999	-999	-999	-999	-999	-999	-999	-999	-999	-999	-999
1	4.695890411	1	0	1	210281	2012	9	3	-999	-999	-999	-999	-999	-999	-999	-999	-999	-999	-999	-999	-999	-999	-999	-999	-999	-999	-999	-999	-999	-999	-999	-999	-999	-999	-999	-999	-999	2	3	7	2000	8000	-999	-999	3	3	3	7	3
1	2.769863014	0	0	1	411003	2012	7	1	1	600	-999	-999	-999	-999	-999	-999	-999	0	-999	-999	-999	-999	-999	-999	-999	-999	-999	-999	-999	2	-999	-999	-999	1	-999	-999	-999	-999	-999	-999	-999	-999	-999	-999	-999	-999	-999	-999	-999
1	4.347945205	1	0	1	610725	2012	15	2	1	350	-999	-999	-999	-999	-999	-999	-999	30	-999	-999	-999	-999	-999	-999	-999	-999	-999	-999	-999	3	-999	-999	-999	1	-999	-999	-999	1	7	-999	11150	-999	-999	-999	2	-999	7	-999	10
1	1.723287671	0	0	1	411321	2012	7	1	2	-999	-999	-999	-999	1	1	-999	-999	-999	-999	-999	-999	-999	-999	-999	-999	-999	-999	-999	-999	2	2	-999	-999	1	1	-999	-999	-999	-999	-999	-999	-999	-999	-999	-999	-999	-999	-999	-999
1	2.468493151	0	0	1	211382	2012	7	3	-999	-999	-999	-999	-999	-999	-999	-999	-999	-999	-999	-999	-999	-999	-999	-999	-999	-999	-999	-999	-999	-999	-999	-999	-999	-999	-999	-999	-999	1	7	-999	6500	-999	-999	-999	2	-999	3.5	-999	5
1	1.55890411	1	0	1	520327	2012	10	3	-999	-999	-999	-999	-999	-999	-999	-999	-999	-999	-999	-999	-999	-999	-999	-999	-999	-999	-999	-999	-999	-999	-999	-999	-999	-999	-999	-999	-999	2	1	8	250	10000	-999	-999	3	3	1	8	0
1	2.602739726	0	0	1	130424	2012	10	3	-999	-999	-999	-999	-999	-999	-999	-999	-999	-999	-999	-999	-999	-999	-999	-999	-999	-999	-999	-999	-999	-999	-999	-999	-999	-999	-999	-999	-999	2	1	9	5500	14000	-999	-999	2	4	1	9	6
1	2.106849315	1	1	1	230406	2012	7	2	3	80	70	70	-999	-999	-999	-999	-999	50	50	50	-999	-999	-999	-999	-999	-999	-999	-999	-999	2	2	2	-999	0	0	0	-999	1	10	-999	19000	-999	-999	-999	4	-999	6.5	-999	0
1	4.991780822	0	0	1	130424	2012	7	2	1	-999	-999	-999	-999	5	-999	-999	-999	-999	-999	-999	-999	-999	-999	-999	-999	-999	-999	-999	-999	2	-999	-999	-999	7	-999	-999	-999	2	1	7	-999	-999	2	8	2	2	1	3.5	1
1	3.273972603	1	0	1	610721	2012	10	3	-999	-999	-999	-999	-999	-999	-999	-999	-999	-999	-999	-999	-999	-999	-999	-999	-999	-999	-999	-999	-999	-999	-999	-999	-999	-999	-999	-999	-999	1	8	-999	9900	-999	-999	-999	1	-999	8	-999	0
1	2.942465753	1	0	1	520221	2012	20	3	-999	-999	-999	-999	-999	-999	-999	-999	-999	-999	-999	-999	-999	-999	-999	-999	-999	-999	-999	-999	-999	-999	-999	-999	-999	-999	-999	-999	-999	1	15	-999	45000	-999	9	-999	5	-999	15	-999	0
1	1.323287671	0	0	1	130982	2012	7	1	3	150	80	80	-999	-999	-999	-999	-999	100	100	100	-999	-999	-999	-999	-999	-999	-999	-999	-999	2	3	2	-999	0	1	0	-999	-999	-999	-999	-999	-999	-999	-999	-999	-999	-999	-999	-999
2	2.6	1	0	1	610115	2012	14	3	-999	-999	-999	-999	-999	-999	-999	-999	-999	-999	-999	-999	-999	-999	-999	-999	-999	-999	-999	-999	-999	-999	-999	-999	-999	-999	-999	-999	-999	2	3	11	1100	18000	-999	-999	2	2	3	11	0
2	1	1	1	1	-999	2012	3	3	-999	-999	-999	-999	-999	-999	-999	-999	-999	-999	-999	-999	-999	-999	-999	-999	-999	-999	-999	-999	-999	-999	-999	-999	-999	-999	-999	-999	-999	1	3	-999	5500	-999	-999	-999	2	-999	3	-999	0
1	1.054794521	1	0	1	522723	2012	8	2	1	-999	-999	-999	-999	3	-999	-999	-999	360	-999	-999	-999	-999	-999	-999	-999	-999	-999	-999	-999	2	-999	-999	-999	0	-999	-999	-999	1	7	-999	9750	-999	-999	-999	2	-999	7	-999	0
1	2.997260274	0	0	1	522301	2012	7	1	2	-999	-999	-999	-999	3	3	-999	-999	-999	-999	-999	-999	1	1	-999	-999	-999	-999	-999	-999	2	2	-999	-999	0	0	-999	-999	-999	-999	-999	-999	-999	-999	-999	-999	-999	-999	-999	-999
1	3.569863014	1	0	1	610112	2012	12	2	1	60	-999	-999	-999	-999	-999	-999	-999	20	-999	-999	-999	-999	-999	-999	-999	-999	-999	-999	-999	1	-999	-999	-999	0	-999	-999	-999	2	2.5	8	800	13000	-999	-999	2	2	2.5	8	2.5
1	2.380821918	1	0	1	520221	2012	10	3	-999	-999	-999	-999	-999	-999	-999	-999	-999	-999	-999	-999	-999	-999	-999	-999	-999	-999	-999	-999	-999	-999	-999	-999	-999	-999	-999	-999	-999	1	10	-999	6225	-999	-999	-999	2	-999	10	-999	0
2	4.849315068	0	0	1	420683	2012	8	3	-999	-999	-999	-999	-999	-999	-999	-999	-999	-999	-999	-999	-999	-999	-999	-999	-999	-999	-999	-999	-999	-999	-999	-999	-999	-999	-999	-999	-999	1	7	-999	8300	-999	-999	-999	3	-999	7	-999	14
1	3.397260274	0	0	1	130227	2012	7	3	-999	-999	-999	-999	-999	-999	-999	-999	-999	-999	-999	-999	-999	-999	-999	-999	-999	-999	-999	-999	-999	-999	-999	-999	-999	-999	-999	-999	-999	1	7	-999	7500	-999	-999	-999	2	-999	7	-999	7
2	1.98630137	1	0	1	410927	2012	20	3	-999	-999	-999	-999	-999	-999	-999	-999	-999	-999	-999	-999	-999	-999	-999	-999	-999	-999	-999	-999	-999	-999	-999	-999	-999	-999	-999	-999	-999	1	12	-999	14000	-999	-999	-999	2	-999	12	-999	12
1	0.997260274	0	0	1	211081	2012	7	3	-999	-999	-999	-999	-999	-999	-999	-999	-999	-999	-999	-999	-999	-999	-999	-999	-999	-999	-999	-999	-999	-999	-999	-999	-999	-999	-999	-999	-999	1	7	-999	-999	-999	2	-999	2	-999	7	-999	0
2	0.975342466	1	0	1	610124	2012	12	2	3	670	430	16000	-999	-999	-999	-999	-999	0	0	500	-999	-999	-999	-999	-999	-999	-999	-999	-999	3	3	3	-999	4	3	6.6	-999	1	9	-999	13000	-999	-999	-999	3	-999	9	-999	6.6
1	1.824657534	0	0	1	130281	2012	9	3	-999	-999	-999	-999	-999	-999	-999	-999	-999	-999	-999	-999	-999	-999	-999	-999	-999	-999	-999	-999	-999	-999	-999	-999	-999	-999	-999	-999	-999	1	7	-999	-999	-999	5	-999	2	-999	7	-999	0
1	3.473972603	1	0	1	131002	2012	10	2	4	30	30	60	260	-999	-999	-999	-999	0	0	-999	-999	-999	-999	-999	-999	-999	-999	20	50	2	2	2	2	0	0	0	0.5	1	7	-999	10000	-999	-999	-999	2	-999	7	-999	0
1	4.342465753	0	0	1	130723	2012	7	1	1	1300	-999	-999	-999	-999	-999	-999	-999	-999	-999	-999	-999	-999	-999	-999	-999	100	-999	-999	-999	2	-999	-999	-999	0	-999	-999	-999	-999	-999	-999	-999	-999	-999	-999	-999	-999	-999	-999	-999
1	3.515068493	1	0	1	610721	2012	7	2	2	-999	13000	-999	-999	2	-999	-999	-999	400	-999	-999	-999	-999	4	-999	-999	-999	-999	-999	-999	3	3	-999	-999	1	1	-999	-999	1	7	-999	13000	-999	-999	-999	3	-999	3	-999	3
1	4.128767123	1	0	1	610702	2012	7	2	2	-999	-999	-999	-999	2	1	-999	-999	-999	-999	-999	-999	2	2	-999	-999	-999	-999	-999	-999	1	1	-999	-999	0	0	-999	-999	1	6	-999	-999	-999	7	-999	2	-999	6	-999	3
1	4.304109589	0	0	1	610111	2012	7	2	4	130	300	300	15	-999	-999	-999	-999	6	30	30	200	-999	-999	-999	-999	-999	-999	-999	-999	2	2	2	2	0	0	0	0	1	7	-999	24000	-999	-999	-999	2	-999	7	-999	0
1	1.756164384	1	0	1	130281	2012	15	3	-999	-999	-999	-999	-999	-999	-999	-999	-999	-999	-999	-999	-999	-999	-999	-999	-999	-999	-999	-999	-999	-999	-999	-999	-999	-999	-999	-999	-999	1	15	-999	30000	-999	-999	-999	3	-999	13	-999	0
1	1.205479452	0	0	1	130208	2012	7	3	-999	-999	-999	-999	-999	-999	-999	-999	-999	-999	-999	-999	-999	-999	-999	-999	-999	-999	-999	-999	-999	-999	-999	-999	-999	-999	-999	-999	-999	1	7	-999	2200	-999	-999	-999	1	-999	7	-999	7
2	1.364383562	1	0	1	410105	2012	10	3	-999	-999	-999	-999	-999	-999	-999	-999	-999	-999	-999	-999	-999	-999	-999	-999	-999	-999	-999	-999	-999	-999	-999	-999	-999	-999	-999	-999	-999	1	10	-999	27000	-999	-999	-999	2	-999	10	-999	10
1	2.846575342	0	0	1	130421	2012	7	3	-999	-999	-999	-999	-999	-999	-999	-999	-999	-999	-999	-999	-999	-999	-999	-999	-999	-999	-999	-999	-999	-999	-999	-999	-999	-999	-999	-999	-999	1	7	-999	10000	-999	-999	-999	2	-999	10	-999	0
1	3.860273973	0	0	1	230204	2012	7	3	-999	-999	-999	-999	-999	-999	-999	-999	-999	-999	-999	-999	-999	-999	-999	-999	-999	-999	-999	-999	-999	-999	-999	-999	-999	-999	-999	-999	-999	1	7	-999	-999	-999	3	-999	2	-999	7	-999	7
1	1.405479452	1	0	1	131022	2012	12	3	-999	-999	-999	-999	-999	-999	-999	-999	-999	-999	-999	-999	-999	-999	-999	-999	-999	-999	-999	-999	-999	-999	-999	-999	-999	-999	-999	-999	-999	1	7	-999	13500	-999	-999	-999	2	-999	7	-999	30
2	1.991780822	1	0	1	410423	2012	10	2	1	10	-999	-999	-999	-999	-999	-999	-999	8	-999	-999	-999	-999	-999	-999	-999	-999	-999	-999	-999	2	-999	-999	-999	0	-999	-999	-999	2	2	7	-999	11000	1	-999	2	2	2	7	0
1	1.378082192	0	0	1	610104	2012	7	1	1	20	-999	-999	-999	-999	-999	-999	-999	-999	-999	-999	-999	-999	-999	-999	-999	10	-999	-999	-999	1	-999	-999	-999	0	-999	-999	-999	-999	-999	-999	-999	-999	-999	-999	-999	-999	-999	-999	-999
1	4.005479452	1	0	1	520201	2012	11	3	-999	-999	-999	-999	-999	-999	-999	-999	-999	-999	-999	-999	-999	-999	-999	-999	-999	-999	-999	-999	-999	-999	-999	-999	-999	-999	-999	-999	-999	2	4	7	3550	3250	-999	-999	2	2	4	7	11
1	2.991780822	0	0	1	211081	2012	10	2	1	-999	-999	-999	-999	3	-999	-999	-999	100	-999	-999	-999	-999	-999	-999	-999	-999	-999	-999	-999	2	-999	-999	-999	0	-999	-999	-999	1	7	-999	4000	-999	-999	-999	2	-999	3.5	-999	0
1	1.906849315	1	0	1	610113	2012	10	3	-999	-999	-999	-999	-999	-999	-999	-999	-999	-999	-999	-999	-999	-999	-999	-999	-999	-999	-999	-999	-999	-999	-999	-999	-999	-999	-999	-999	-999	1	7	-999	11000	-999	-999	-999	3	-999	7	-999	0
1	4.150684932	0	0	1	210811	2012	4	1	1	30	-999	-999	-999	-999	-999	-999	-999	40	-999	-999	-999	-999	-999	-999	-999	-999	-999	-999	-999	2	-999	-999	-999	1	-999	-999	-999	-999	-999	-999	-999	-999	-999	-999	-999	-999	-999	-999	-999
2	2.997260274	0	0	1	610725	2012	10	3	-999	-999	-999	-999	-999	-999	-999	-999	-999	-999	-999	-999	-999	-999	-999	-999	-999	-999	-999	-999	-999	-999	-999	-999	-999	-999	-999	-999	-999	1	7	-999	865	-999	-999	-999	2	-999	7	-999	0
1	2	0	0	1	130828	2012	8	2	1	-999	-999	-999	-999	2	-999	-999	-999	0	-999	-999	-999	-999	-999	-999	-999	-999	-999	-999	-999	2	-999	-999	-999	0	-999	-999	-999	1	7	-999	3000	-999	-999	-999	2	-999	3.5	-999	0
1	3.495890411	1	0	1	320211	2012	15	2	2	1000	350	-999	-999	-999	-999	-999	-999	0	0	-999	-999	-999	-999	-999	-999	-999	-999	-999	-999	3	3	-999	-999	2	1	-999	-999	1	13	-999	14000	-999	-999	-999	3	-999	13	-999	13
1	2.473972603	1	0	1	520326	2012	12	3	-999	-999	-999	-999	-999	-999	-999	-999	-999	-999	-999	-999	-999	-999	-999	-999	-999	-999	-999	-999	-999	-999	-999	-999	-999	-999	-999	-999	-999	2	3	7	2000	15000	-999	-999	2	2	3	7	0
2	2.619178082	1	0	1	610103	2012	12	3	-999	-999	-999	-999	-999	-999	-999	-999	-999	-999	-999	-999	-999	-999	-999	-999	-999	-999	-999	-999	-999	-999	-999	-999	-999	-999	-999	-999	-999	1	8	-999	15700	-999	-999	-999	2	-999	8	-999	16
2	2.704109589	1	0	1	610422	2012	15	3	-999	-999	-999	-999	-999	-999	-999	-999	-999	-999	-999	-999	-999	-999	-999	-999	-999	-999	-999	-999	-999	-999	-999	-999	-999	-999	-999	-999	-999	2	6	7	1000	13000	-999	-999	2	2	6	7	12
2	2.62739726	1	0	1	610423	2012	15	3	-999	-999	-999	-999	-999	-999	-999	-999	-999	-999	-999	-999	-999	-999	-999	-999	-999	-999	-999	-999	-999	-999	-999	-999	-999	-999	-999	-999	-999	2	2	10	1300	14000	-999	-999	3	3	2	10	6
2	2.830136986	0	0	1	130104	2012	15	1	3	150	100	100	-999	-999	-999	-999	-999	10	10	10	-999	-999	-999	-999	-999	-999	-999	-999	-999	1	1	1	-999	1	1	1	-999	-999	-999	-999	-999	-999	-999	-999	-999	-999	-999	-999	-999
1	3.178082192	1	0	1	320211	2012	5	3	-999	-999	-999	-999	-999	-999	-999	-999	-999	-999	-999	-999	-999	-999	-999	-999	-999	-999	-999	-999	-999	-999	-999	-999	-999	-999	-999	-999	-999	1	4	-999	16000	-999	-999	-999	4	-999	4	-999	6
2	1.15890411	0	0	1	610821	2012	7	1	1	170	-999	-999	-999	-999	-999	-999	-999	-999	-999	-999	-999	-999	-999	-999	-999	180	-999	-999	-999	2	-999	-999	-999	0	-999	-999	-999	-999	-999	-999	-999	-999	-999	-999	-999	-999	-999	-999	-999
2	3.490410959	1	0	1	411726	2012	30	3	-999	-999	-999	-999	-999	-999	-999	-999	-999	-999	-999	-999	-999	-999	-999	-999	-999	-999	-999	-999	-999	-999	-999	-999	-999	-999	-999	-999	-999	1	15	-999	-999	-999	9	-999	2	-999	15	-999	30
1	3.120547945	1	0	1	131023	2012	10	3	-999	-999	-999	-999	-999	-999	-999	-999	-999	-999	-999	-999	-999	-999	-999	-999	-999	-999	-999	-999	-999	-999	-999	-999	-999	-999	-999	-999	-999	1	7	-999	4500	-999	-999	-999	2	-999	7	-999	7
2	3.104109589	1	0	1	131003	2012	6	3	-999	-999	-999	-999	-999	-999	-999	-999	-999	-999	-999	-999	-999	-999	-999	-999	-999	-999	-999	-999	-999	-999	-999	-999	-999	-999	-999	-999	-999	1	6	-999	10000	-999	-999	-999	2	-999	6	-999	10
1	0.821917808	1	0	1	522730	2012	15	3	-999	-999	-999	-999	-999	-999	-999	-999	-999	-999	-999	-999	-999	-999	-999	-999	-999	-999	-999	-999	-999	-999	-999	-999	-999	-999	-999	-999	-999	1	9	-999	-999	-999	2	-999	3	-999	9	-999	0
1	2.002739726	0	0	1	321203	2012	3	1	1	600	-999	-999	-999	-999	-999	-999	-999	0	-999	-999	-999	-999	-999	-999	-999	-999	-999	-999	-999	1	-999	-999	-999	0	-999	-999	-999	-999	-999	-999	-999	-999	-999	-999	-999	-999	-999	-999	-999
2	0.989041096	0	0	1	130433	2012	11	3	-999	-999	-999	-999	-999	-999	-999	-999	-999	-999	-999	-999	-999	-999	-999	-999	-999	-999	-999	-999	-999	-999	-999	-999	-999	-999	-999	-999	-999	1	7	-999	-999	-999	7	-999	3	-999	7	-999	0
1	2.106849315	0	0	1	321088	2012	7	2	2	-999	-999	-999	-999	2	2	-999	-999	30	150	-999	-999	-999	-999	-999	-999	-999	-999	-999	-999	2	4	-999	-999	2	2	-999	-999	1	7	-999	3450	-999	-999	-999	2	-999	7	-999	7
2	2.476712329	0	0	1	130922	2012	7	1	1	-999	-999	-999	-999	2	-999	-999	-999	300	-999	-999	-999	-999	-999	-999	-999	-999	-999	-999	-999	2	-999	-999	-999	0	-999	-999	-999	-999	-999	-999	-999	-999	-999	-999	-999	-999	-999	-999	-999
1	2.378082192	0	0	1	522725	2012	7	1	4	56	56	56	56	-999	-999	-999	-999	4	4	4	4	-999	-999	-999	-999	-999	-999	-999	-999	1	1	1	2	0	0	2	2	-999	-999	-999	-999	-999	-999	-999	-999	-999	-999	-999	-999
2	3.191780822	1	0	1	451221	2012	7	3	-999	-999	-999	-999	-999	-999	-999	-999	-999	-999	-999	-999	-999	-999	-999	-999	-999	-999	-999	-999	-999	-999	-999	-999	-999	-999	-999	-999	-999	1	6	-999	3200	-999	-999	-999	3	-999	5.6	-999	18
1	2.975342466	0	0	1	130184	2012	14	2	1	65	-999	-999	-999	-999	-999	-999	-999	-999	-999	-999	-999	-999	-999	-999	-999	45	-999	-999	-999	2	-999	-999	-999	0	-999	-999	-999	1	11	-999	6400	-999	-999	-999	4	-999	11	-999	11
1	2.063013699	0	0	1	410506	2012	6	3	-999	-999	-999	-999	-999	-999	-999	-999	-999	-999	-999	-999	-999	-999	-999	-999	-999	-999	-999	-999	-999	-999	-999	-999	-999	-999	-999	-999	-999	1	4	-999	-999	-999	4	-999	2	-999	4	-999	4
1	0.635616438	0	0	1	230208	2012	8	3	-999	-999	-999	-999	-999	-999	-999	-999	-999	-999	-999	-999	-999	-999	-999	-999	-999	-999	-999	-999	-999	-999	-999	-999	-999	-999	-999	-999	-999	1	7	-999	-999	-999	2	-999	2	-999	7	-999	14
1	2.824657534	0	0	1	320612	2012	7	1	1	5.8	-999	-999	-999	-999	-999	-999	-999	50	-999	-999	-999	-999	-999	-999	-999	-999	-999	-999	-999	2	-999	-999	-999	1	-999	-999	-999	-999	-999	-999	-999	-999	-999	-999	-999	-999	-999	-999	-999
1	3.405479452	1	0	1	610113	2012	7	3	-999	-999	-999	-999	-999	-999	-999	-999	-999	-999	-999	-999	-999	-999	-999	-999	-999	-999	-999	-999	-999	-999	-999	-999	-999	-999	-999	-999	-999	1	7	-999	12600	-999	-999	-999	2	-999	7	-999	7
2	3.843835616	1	0	1	610126	2012	8	3	-999	-999	-999	-999	-999	-999	-999	-999	-999	-999	-999	-999	-999	-999	-999	-999	-999	-999	-999	-999	-999	-999	-999	-999	-999	-999	-999	-999	-999	2	1	8	1700	14000	-999	-999	2	2	1	8	2
1	3.460273973	0	0	1	210283	2012	5	1	2	125	4	-999	-999	-999	-999	-999	-999	500	300	-999	-999	-999	-999	-999	-999	-999	-999	-999	-999	2	3	-999	-999	0	0	-999	-999	-999	-999	-999	-999	-999	-999	-999	-999	-999	-999	-999	-999
1	1.671232877	1	0	1	520221	2012	7	2	1	300	-999	-999	-999	-999	-999	-999	-999	100	-999	-999	-999	-999	-999	-999	-999	-999	-999	-999	-999	2	-999	-999	-999	0	-999	-999	-999	1	5	-999	8000	-999	-999	-999	3	-999	5	-999	5
2	3.775342466	0	0	1	610114	2012	3	1	1	25	-999	-999	-999	-999	-999	-999	-999	10	-999	-999	-999	-999	-999	-999	-999	-999	-999	-999	-999	2	-999	-999	-999	0	-999	-999	-999	-999	-999	-999	-999	-999	-999	-999	-999	-999	-999	-999	-999
1	1.624657534	0	0	1	130202	2012	5	1	3	4	12	200	-999	-999	-999	-999	-999	-999	50	30	-999	-999	-999	-999	-999	10	-999	-999	-999	2	2	2	-999	0	0	0	-999	-999	-999	-999	-999	-999	-999	-999	-999	-999	-999	-999	-999
1	1.873972603	1	0	1	410109	2012	15	3	-999	-999	-999	-999	-999	-999	-999	-999	-999	-999	-999	-999	-999	-999	-999	-999	-999	-999	-999	-999	-999	-999	-999	-999	-999	-999	-999	-999	-999	1	15	-999	28500	-999	-999	-999	2	-999	15	-999	0
2	2.498630137	1	0	1	451103	2012	17	2	1	2500	-999	-999	-999	-999	-999	-999	-999	300	-999	-999	-999	-999	-999	-999	-999	-999	-999	-999	-999	2	-999	-999	-999	3	-999	-999	-999	2	1	15	2000	19000	-999	-999	3	4	1	15	1
1	2.991780822	0	0	1	130427	2012	10	2	3	100	150	80	-999	-999	-999	-999	-999	0	0	0	-999	-999	-999	-999	-999	-999	-999	-999	-999	2	2	2	-999	0	0	0	-999	1	7	-999	30000	-999	-999	-999	2	-999	7	-999	7
2	1.739726027	1	0	1	610119	2012	7	3	-999	-999	-999	-999	-999	-999	-999	-999	-999	-999	-999	-999	-999	-999	-999	-999	-999	-999	-999	-999	-999	-999	-999	-999	-999	-999	-999	-999	-999	1	7	-999	11000	-999	-999	-999	2	-999	7	-999	5
1	3.498630137	0	0	1	610330	2012	7	1	1	155	-999	-999	-999	-999	-999	-999	-999	20	-999	-999	-999	-999	-999	-999	-999	-999	-999	-999	-999	1	-999	-999	-999	0	-999	-999	-999	-999	-999	-999	-999	-999	-999	-999	-999	-999	-999	-999	-999
2	1.997260274	0	0	1	451222	2012	4	1	2	-999	400	-999	-999	3	-999	-999	-999	150	250	-999	-999	-999	-999	-999	-999	-999	-999	-999	-999	2	2	-999	-999	0	0	-999	-999	-999	-999	-999	-999	-999	-999	-999	-999	-999	-999	-999	-999
1	2.580821918	1	0	1	451202	2012	7.5	3	-999	-999	-999	-999	-999	-999	-999	-999	-999	-999	-999	-999	-999	-999	-999	-999	-999	-999	-999	-999	-999	-999	-999	-999	-999	-999	-999	-999	-999	1	7.5	-999	7500	-999	-999	-999	3	-999	7.5	-999	6
1	1.956164384	1	0	1	320412	2012	18	2	1	300	-999	-999	-999	-999	-999	-999	-999	100	-999	-999	-999	-999	-999	-999	-999	-999	-999	-999	-999	2	-999	-999	-999	3	-999	-999	-999	1	15	-999	20000	-999	-999	-999	2	-999	15	-999	15
1	2.293150685	1	0	1	520221	2012	9	3	-999	-999	-999	-999	-999	-999	-999	-999	-999	-999	-999	-999	-999	-999	-999	-999	-999	-999	-999	-999	-999	-999	-999	-999	-999	-999	-999	-999	-999	1	9	-999	-999	-999	9	-999	2	-999	9	-999	0
2	3.791780822	1	0	1	520201	2012	8	2	1	45	-999	-999	-999	-999	-999	-999	-999	2	-999	-999	-999	-999	-999	-999	-999	-999	-999	-999	-999	1	-999	-999	-999	0	-999	-999	-999	1	7	-999	13000	-999	-999	-999	2	-999	7	-999	14
2	2.512328767	0	0	1	440606	2012	14	3	-999	-999	-999	-999	-999	-999	-999	-999	-999	-999	-999	-999	-999	-999	-999	-999	-999	-999	-999	-999	-999	-999	-999	-999	-999	-999	-999	-999	-999	1	14	-999	-999	-999	6	-999	1	-999	14	-999	12
1	2.282191781	1	0	1	520203	2012	7	3	-999	-999	-999	-999	-999	-999	-999	-999	-999	-999	-999	-999	-999	-999	-999	-999	-999	-999	-999	-999	-999	-999	-999	-999	-999	-999	-999	-999	-999	1	7	-999	4650	-999	-999	-999	2	-999	7	-999	7
1	2.219178082	0	0	1	610322	2012	9	3	-999	-999	-999	-999	-999	-999	-999	-999	-999	-999	-999	-999	-999	-999	-999	-999	-999	-999	-999	-999	-999	-999	-999	-999	-999	-999	-999	-999	-999	1	7	-999	1500	-999	-999	-999	3	-999	7	-999	5
1	2	0	0	1	419001	2012	5.5	1	1	-999	-999	-999	-999	2	-999	-999	-999	45	-999	-999	-999	-999	-999	-999	-999	-999	-999	-999	-999	2	-999	-999	-999	0	-999	-999	-999	-999	-999	-999	-999	-999	-999	-999	-999	-999	-999	-999	-999
2	1.997260274	0	0	1	450481	2012	6	1	1	800	-999	-999	-999	-999	-999	-999	-999	100	-999	-999	-999	-999	-999	-999	-999	-999	-999	-999	-999	2	-999	-999	-999	0	-999	-999	-999	-999	-999	-999	-999	-999	-999	-999	-999	-999	-999	-999	-999
1	1.054794521	0	0	1	210711	2012	10	2	1	-999	-999	-999	-999	6	-999	-999	-999	-999	-999	-999	-999	-999	-999	-999	-999	-999	-999	-999	-999	4	-999	-999	-999	10	-999	-999	-999	1	4	-999	-999	-999	6	-999	4	-999	10	-999	10
1	1.156164384	0	0	1	230225	2012	7	3	-999	-999	-999	-999	-999	-999	-999	-999	-999	-999	-999	-999	-999	-999	-999	-999	-999	-999	-999	-999	-999	-999	-999	-999	-999	-999	-999	-999	-999	1	8	-999	-999	-999	3	-999	3	-999	8	-999	0
1	2.994520548	0	0	1	370826	2012	13	3	-999	-999	-999	-999	-999	-999	-999	-999	-999	-999	-999	-999	-999	-999	-999	-999	-999	-999	-999	-999	-999	-999	-999	-999	-999	-999	-999	-999	-999	1	11	-999	9000	-999	-999	-999	1	-999	11	-999	0
1	0.978082192	1	0	1	130828	2012	14	3	-999	-999	-999	-999	-999	-999	-999	-999	-999	-999	-999	-999	-999	-999	-999	-999	-999	-999	-999	-999	-999	-999	-999	-999	-999	-999	-999	-999	-999	2	3	12	2000	18000	-999	-999	2	2	3	12	0
1	2.997260274	0	0	1	522228	2012	7	3	-999	-999	-999	-999	-999	-999	-999	-999	-999	-999	-999	-999	-999	-999	-999	-999	-999	-999	-999	-999	-999	-999	-999	-999	-999	-999	-999	-999	-999	1	7	-999	1500	-999	-999	-999	2	-999	7	-999	5
2	2.438356164	0	0	1	130205	2012	2.5	1	1	-999	-999	-999	-999	4	-999	-999	-999	-999	-999	-999	-999	-999	-999	-999	-999	90	-999	-999	-999	2	-999	-999	-999	1	-999	-999	-999	-999	-999	-999	-999	-999	-999	-999	-999	-999	-999	-999	-999
2	1.62739726	1	0	1	610126	2012	7	3	-999	-999	-999	-999	-999	-999	-999	-999	-999	-999	-999	-999	-999	-999	-999	-999	-999	-999	-999	-999	-999	-999	-999	-999	-999	-999	-999	-999	-999	2	1	7	-999	-999	1	7	3	2	1	7	1
2	0.739726027	1	0	1	610102	2012	14	3	-999	-999	-999	-999	-999	-999	-999	-999	-999	-999	-999	-999	-999	-999	-999	-999	-999	-999	-999	-999	-999	-999	-999	-999	-999	-999	-999	-999	-999	1	14	-999	13400	-999	-999	-999	4	-999	11	-999	44
1	0.871232877	0	0	1	130208	2012	15	3	-999	-999	-999	-999	-999	-999	-999	-999	-999	-999	-999	-999	-999	-999	-999	-999	-999	-999	-999	-999	-999	-999	-999	-999	-999	-999	-999	-999	-999	1	15	-999	-999	-999	7	-999	2	-999	15	-999	0
1	1.693150685	1	0	1	450107	2012	8	2	2	-999	-999	-999	-999	1	1	-999	-999	0	0	-999	-999	-999	-999	-999	-999	-999	-999	-999	-999	2	2	-999	-999	1	0	-999	-999	1	8	-999	17000	-999	-999	-999	2	-999	2	-999	0
1	2.539726027	0	0	1	210911	2012	5	1	1	220	-999	-999	-999	-999	-999	-999	-999	-999	-999	-999	-999	-999	-999	-999	-999	-999	-999	-999	-999	3	-999	-999	-999	1	-999	-999	-999	-999	-999	-999	-999	-999	-999	-999	-999	-999	-999	-999	-999
1	2.473972603	0	0	1	411281	2012	8	3	-999	-999	-999	-999	-999	-999	-999	-999	-999	-999	-999	-999	-999	-999	-999	-999	-999	-999	-999	-999	-999	-999	-999	-999	-999	-999	-999	-999	-999	1	8	-999	1450	-999	-999	-999	5	-999	4	-999	8
1	3.421917808	0	0	1	610103	2012	7	3	-999	-999	-999	-999	-999	-999	-999	-999	-999	-999	-999	-999	-999	-999	-999	-999	-999	-999	-999	-999	-999	-999	-999	-999	-999	-999	-999	-999	-999	1	7	-999	4000	-999	-999	-999	3	-999	7	-999	3
1	4.076712329	0	0	1	410711	2012	7	3	-999	-999	-999	-999	-999	-999	-999	-999	-999	-999	-999	-999	-999	-999	-999	-999	-999	-999	-999	-999	-999	-999	-999	-999	-999	-999	-999	-999	-999	1	7	-999	-999	-999	3	-999	3	-999	5.6	-999	5
1	1.449315068	1	0	1	610481	2012	8	3	-999	-999	-999	-999	-999	-999	-999	-999	-999	-999	-999	-999	-999	-999	-999	-999	-999	-999	-999	-999	-999	-999	-999	-999	-999	-999	-999	-999	-999	1	8	-999	12000	-999	-999	-999	2	-999	8	-999	20
1	1.520547945	1	0	1	610125	2012	15	3	-999	-999	-999	-999	-999	-999	-999	-999	-999	-999	-999	-999	-999	-999	-999	-999	-999	-999	-999	-999	-999	-999	-999	-999	-999	-999	-999	-999	-999	2	3.5	12	5500	18000	-999	-999	1	3	3.5	12	10
1	4.742465753	0	0	1	320114	2012	7	1	2	100	0	-999	-999	-999	-999	-999	-999	10	10	-999	-999	-999	-999	-999	-999	-999	-999	-999	-999	2	1	-999	-999	0	0	-999	-999	-999	-999	-999	-999	-999	-999	-999	-999	-999	-999	-999	-999
1	1.991780822	0	0	1	210102	2012	10	2	1	300	-999	-999	-999	-999	-999	-999	-999	20	-999	-999	-999	-999	-999	-999	-999	-999	-999	-999	-999	3	-999	-999	-999	0	-999	-999	-999	1	7	-999	4000	-999	-999	-999	2	-999	5	-999	7
1	2.208219178	1	1	1	450123	2012	3	2	2	35	40	-999	-999	-999	-999	-999	-999	8	0	-999	-999	-999	-999	-999	-999	-999	-999	-999	-999	2	2	-999	-999	0	0	-999	-999	1	1	-999	5200	-999	-999	-999	2	-999	1	-999	0
1	1.287671233	1	0	1	610126	2012	10	2	1	350	-999	-999	-999	-999	-999	-999	-999	-999	-999	-999	-999	-999	-999	-999	-999	55	-999	-999	-999	5	-999	-999	-999	2	-999	-999	-999	1	10	-999	20550	-999	-999	-999	3	-999	10	-999	0
2	3.769863014	1	1	1	231226	2012	13	3	-999	-999	-999	-999	-999	-999	-999	-999	-999	-999	-999	-999	-999	-999	-999	-999	-999	-999	-999	-999	-999	-999	-999	-999	-999	-999	-999	-999	-999	1	13	-999	11000	-999	-999	-999	3	-999	13	-999	0
1	2	0	0	1	130427	2012	7	3	-999	-999	-999	-999	-999	-999	-999	-999	-999	-999	-999	-999	-999	-999	-999	-999	-999	-999	-999	-999	-999	-999	-999	-999	-999	-999	-999	-999	-999	1	8	-999	10800	-999	-999	-999	2	-999	8	-999	0
2	2.084931507	0	0	1	410811	2012	7	1	1	-999	-999	-999	-999	1	-999	-999	-999	-999	-999	-999	-999	-999	-999	-999	-999	300	-999	-999	-999	1	-999	-999	-999	0	-999	-999	-999	-999	-999	-999	-999	-999	-999	-999	-999	-999	-999	-999	-999
1	2.383561644	0	0	1	210911	2012	8	3	-999	-999	-999	-999	-999	-999	-999	-999	-999	-999	-999	-999	-999	-999	-999	-999	-999	-999	-999	-999	-999	-999	-999	-999	-999	-999	-999	-999	-999	1	6	-999	1810	-999	-999	-999	1	-999	6	-999	5
2	1.775342466	1	0	1	131003	2012	7	2	2	50	0	-999	-999	-999	-999	-999	-999	2	2	-999	-999	-999	-999	-999	-999	-999	-999	-999	-999	2	2	-999	-999	0.5	0.5	-999	-999	1	6	-999	9000	-999	-999	-999	2	-999	6	-999	6
1	2.005479452	0	0	1	410883	2012	5	1	2	-999	-999	-999	-999	1	1	-999	-999	45	45	-999	-999	-999	-999	-999	-999	-999	-999	-999	-999	2	2	-999	-999	0	0	-999	-999	-999	-999	-999	-999	-999	-999	-999	-999	-999	-999	-999	-999
1	1.4	0	0	1	610116	2012	5	1	1	-999	-999	-999	-999	6	-999	-999	-999	0	-999	-999	-999	-999	-999	-999	-999	-999	-999	-999	-999	1	-999	-999	-999	0	-999	-999	-999	-999	-999	-999	-999	-999	-999	-999	-999	-999	-999	-999	-999
1	3.920547945	0	0	1	230202	2012	5	2	2	-999	-999	-999	-999	2	2	-999	-999	-999	-999	-999	-999	6	5	-999	-999	-999	-999	-999	-999	3	3	-999	-999	5	2	-999	-999	1	5	-999	-999	-999	2	-999	3	-999	5	-999	5
1	4.246575342	0	0	1	610528	2012	15	3	-999	-999	-999	-999	-999	-999	-999	-999	-999	-999	-999	-999	-999	-999	-999	-999	-999	-999	-999	-999	-999	-999	-999	-999	-999	-999	-999	-999	-999	1	12	-999	2400	-999	-999	-999	3	-999	12	-999	7
1	2.991780822	1	0	1	610802	2012	10	2	1	245	-999	-999	-999	-999	-999	-999	-999	-999	-999	-999	-999	-999	-999	-999	-999	50	-999	-999	-999	2	-999	-999	-999	0	-999	-999	-999	2	5	6	8400	100200	-999	-999	4	4	5	6	3
1	1.989041096	1	0	1	520201	2012	15	3	-999	-999	-999	-999	-999	-999	-999	-999	-999	-999	-999	-999	-999	-999	-999	-999	-999	-999	-999	-999	-999	-999	-999	-999	-999	-999	-999	-999	-999	1	12	-999	30000	-999	-999	-999	4	-999	12	-999	12
1	1.879452055	1	0	1	610102	2012	7	3	-999	-999	-999	-999	-999	-999	-999	-999	-999	-999	-999	-999	-999	-999	-999	-999	-999	-999	-999	-999	-999	-999	-999	-999	-999	-999	-999	-999	-999	2	3	7	3000	9500	-999	-999	2	2	3	7	14
1	1.663013699	0	0	1	130202	2012	5	3	-999	-999	-999	-999	-999	-999	-999	-999	-999	-999	-999	-999	-999	-999	-999	-999	-999	-999	-999	-999	-999	-999	-999	-999	-999	-999	-999	-999	-999	1	6	-999	3000	-999	-999	-999	1	-999	6	-999	6
2	2.438356164	0	0	1	211002	2012	7	3	-999	-999	-999	-999	-999	-999	-999	-999	-999	-999	-999	-999	-999	-999	-999	-999	-999	-999	-999	-999	-999	-999	-999	-999	-999	-999	-999	-999	-999	1	7	-999	2350	-999	-999	-999	2	-999	7	-999	7
2	4.17260274	0	0	1	610925	2012	3	1	1	-999	-999	-999	-999	3	-999	-999	-999	120	-999	-999	-999	-999	-999	-999	-999	-999	-999	-999	-999	2	-999	-999	-999	0	-999	-999	-999	-999	-999	-999	-999	-999	-999	-999	-999	-999	-999	-999	-999
1	4.183561644	0	0	1	520329	2012	5	1	1	100	-999	-999	-999	-999	-999	-999	-999	0	-999	-999	-999	-999	-999	-999	-999	-999	-999	-999	-999	1	-999	-999	-999	0	-999	-999	-999	-999	-999	-999	-999	-999	-999	-999	-999	-999	-999	-999	-999
2	2.019178082	1	0	1	320507	2012	14	3	-999	-999	-999	-999	-999	-999	-999	-999	-999	-999	-999	-999	-999	-999	-999	-999	-999	-999	-999	-999	-999	-999	-999	-999	-999	-999	-999	-999	-999	1	10	-999	8300	-999	-999	-999	2	-999	10	-999	10
2	4.002739726	0	0	1	450403	2012	5	1	1	135	-999	-999	-999	-999	-999	-999	-999	-999	-999	-999	-999	-999	-999	-999	-999	-999	-999	-999	-999	2	-999	-999	-999	0	-999	-999	-999	-999	-999	-999	-999	-999	-999	-999	-999	-999	-999	-999	-999
1	3.430136986	0	0	1	150722	2012	7	3	-999	-999	-999	-999	-999	-999	-999	-999	-999	-999	-999	-999	-999	-999	-999	-999	-999	-999	-999	-999	-999	-999	-999	-999	-999	-999	-999	-999	-999	1	7	-999	-999	-999	6	-999	2	-999	7	-999	0
1	4.928767123	0	0	1	610104	2012	11	2	2	555	5	-999	-999	-999	-999	-999	-999	-999	-999	-999	-999	-999	-999	-999	-999	10	10	-999	-999	2	2	-999	-999	0	0	-999	-999	1	8	-999	16000	-999	-999	-999	4	-999	8	-999	0
1	4.698630137	0	0	1	130202	2012	10	1	1	150	-999	-999	-999	2	-999	-999	-999	45	-999	-999	-999	-999	-999	-999	-999	50	-999	-999	-999	2	-999	-999	-999	1	-999	-999	-999	-999	-999	-999	-999	-999	-999	-999	-999	-999	-999	-999	-999
1	3.238356164	1	0	1	410421	2012	10	3	-999	-999	-999	-999	-999	-999	-999	-999	-999	-999	-999	-999	-999	-999	-999	-999	-999	-999	-999	-999	-999	-999	-999	-999	-999	-999	-999	-999	-999	1	10	-999	13000	-999	-999	-999	2	-999	5	-999	0
1	2.635616438	0	0	1	410523	2012	10	3	-999	-999	-999	-999	-999	-999	-999	-999	-999	-999	-999	-999	-999	-999	-999	-999	-999	-999	-999	-999	-999	-999	-999	-999	-999	-999	-999	-999	-999	1	10	-999	5000	-999	6	-999	3	-999	10	-999	0
2	1.77260274	1	0	1	610527	2012	10	3	-999	-999	-999	-999	-999	-999	-999	-999	-999	-999	-999	-999	-999	-999	-999	-999	-999	-999	-999	-999	-999	-999	-999	-999	-999	-999	-999	-999	-999	1	10	-999	17000	-999	-999	-999	2	-999	9	-999	6
2	2.123287671	0	0	1	320903	2012	6	1	1	80	-999	-999	-999	-999	-999	-999	-999	0	-999	-999	-999	-999	-999	-999	-999	-999	-999	-999	-999	1	-999	-999	-999	0	-999	-999	-999	-999	-999	-999	-999	-999	-999	-999	-999	-999	-999	-999	-999
2	1.98630137	0	0	1	450324	2012	7	3	-999	-999	-999	-999	-999	-999	-999	-999	-999	-999	-999	-999	-999	-999	-999	-999	-999	-999	-999	-999	-999	-999	-999	-999	-999	-999	-999	-999	-999	1	5	-999	-999	-999	2	-999	1	-999	5	-999	0
2	3.610958904	1	0	1	610113	2012	10	2	1	430	-999	-999	-999	-999	-999	-999	-999	30	-999	-999	-999	-999	-999	-999	-999	-999	-999	-999	-999	2	-999	-999	-999	0	-999	-999	-999	1	10	-999	13000	-999	-999	-999	2	-999	10	-999	0
1	4.419178082	1	1	1	230112	2012	15	2	1	-999	-999	-999	-999	1	-999	-999	-999	200	-999	-999	-999	-999	-999	-999	-999	-999	-999	-999	-999	4	-999	-999	-999	0	-999	-999	-999	1	11	-999	22000	-999	-999	-999	2	-999	11	-999	15
1	3.821917808	1	0	1	520201	2012	7	3	-999	-999	-999	-999	-999	-999	-999	-999	-999	-999	-999	-999	-999	-999	-999	-999	-999	-999	-999	-999	-999	-999	-999	-999	-999	-999	-999	-999	-999	1	6	-999	8000	-999	-999	-999	1	-999	6	-999	0
1	1.295890411	0	0	1	130207	2012	7	3	-999	-999	-999	-999	-999	-999	-999	-999	-999	-999	-999	-999	-999	-999	-999	-999	-999	-999	-999	-999	-999	-999	-999	-999	-999	-999	-999	-999	-999	1	7	-999	3400	-999	-999	-999	2	-999	7	-999	14
2	1.997260274	1	0	1	410527	2012	16	3	-999	-999	-999	-999	-999	-999	-999	-999	-999	-999	-999	-999	-999	-999	-999	-999	-999	-999	-999	-999	-999	-999	-999	-999	-999	-999	-999	-999	-999	1	16	-999	-999	-999	9	-999	4	-999	16	-999	0
1	1.731506849	1	0	1	610103	2012	20	2	4	20	130	15	15	-999	-999	-999	-999	14	-999	20	20	-999	-999	-999	-999	-999	20	-999	-999	1	2	3	3	0	0	0	0	1	15	-999	4500	-999	-999	-999	5	-999	3	-999	1
1	4.42739726	1	0	1	610112	2012	8	2	1	-999	-999	-999	-999	1	-999	-999	-999	-999	-999	-999	-999	-999	-999	-999	-999	175	-999	-999	-999	2	-999	-999	-999	2	-999	-999	-999	1	7	-999	14500	-999	-999	-999	2	-999	7	-999	14
2	0.991780822	0	0	1	130427	2012	12	3	-999	-999	-999	-999	-999	-999	-999	-999	-999	-999	-999	-999	-999	-999	-999	-999	-999	-999	-999	-999	-999	-999	-999	-999	-999	-999	-999	-999	-999	1	10	-999	7000	-999	-999	-999	3	-999	10	-999	0
1	1.567123288	0	0	1	410303	2012	5	1	1	350	-999	-999	-999	-999	-999	-999	-999	-999	-999	-999	-999	4	-999	-999	-999	-999	-999	-999	-999	3	-999	-999	-999	3	-999	-999	-999	-999	-999	-999	-999	-999	-999	-999	-999	-999	-999	-999	-999
1	2.997260274	1	0	1	320506	2012	15	3	-999	-999	-999	-999	-999	-999	-999	-999	-999	-999	-999	-999	-999	-999	-999	-999	-999	-999	-999	-999	-999	-999	-999	-999	-999	-999	-999	-999	-999	1	12	-999	11000	-999	-999	-999	2	-999	9	-999	9
1	2.394520548	0	0	1	410305	2012	6	3	-999	-999	-999	-999	-999	-999	-999	-999	-999	-999	-999	-999	-999	-999	-999	-999	-999	-999	-999	-999	-999	-999	-999	-999	-999	-999	-999	-999	-999	1	6	-999	-999	-999	3	-999	2	-999	6	-999	6
1	2.605479452	0	0	1	230225	2012	7	3	-999	-999	-999	-999	-999	-999	-999	-999	-999	-999	-999	-999	-999	-999	-999	-999	-999	-999	-999	-999	-999	-999	-999	-999	-999	-999	-999	-999	-999	1	6	-999	5000	-999	-999	-999	2	-999	3	-999	0
2	1.169863014	1	0	1	450322	2012	15	2	1	100	-999	-999	-999	-999	-999	-999	-999	7	-999	-999	-999	-999	-999	-999	-999	-999	-999	-999	-999	1	-999	-999	-999	0	-999	-999	-999	1	10	-999	7738	-999	-999	-999	2	-999	10	-999	0
1	1.652054795	0	0	1	331124	2012	7	3	-999	-999	-999	-999	-999	-999	-999	-999	-999	-999	-999	-999	-999	-999	-999	-999	-999	-999	-999	-999	-999	-999	-999	-999	-999	-999	-999	-999	-999	1	7	-999	-999	-999	2	-999	1	-999	7	-999	0
2	2.131506849	0	0	1	450324	2012	7	1	1	-999	-999	-999	-999	4	-999	-999	-999	-999	-999	-999	-999	4	-999	-999	-999	-999	-999	-999	-999	2	-999	-999	-999	0	-999	-999	-999	-999	-999	-999	-999	-999	-999	-999	-999	-999	-999	-999	-999
1	2.252054795	0	0	1	320584	2012	15	2	2	165	165	-999	-999	-999	-999	-999	-999	20	1520	-999	-999	-999	-999	-999	-999	-999	-999	-999	-999	1	3	-999	-999	0	0	-999	-999	1	9	-999	-999	-999	6	-999	2	-999	9	-999	0
2	2.010958904	0	0	1	131123	2012	10	3	-999	-999	-999	-999	-999	-999	-999	-999	-999	-999	-999	-999	-999	-999	-999	-999	-999	-999	-999	-999	-999	-999	-999	-999	-999	-999	-999	-999	-999	1	10	-999	1600	-999	-999	-999	2	-999	10	-999	10
1	2.997260274	0	0	1	230225	2012	15	3	-999	-999	-999	-999	-999	-999	-999	-999	-999	-999	-999	-999	-999	-999	-999	-999	-999	-999	-999	-999	-999	-999	-999	-999	-999	-999	-999	-999	-999	1	7	-999	-999	-999	3	-999	2	-999	7	-999	0
2	2.989041096	0	0	1	130433	2012	7	3	-999	-999	-999	-999	-999	-999	-999	-999	-999	-999	-999	-999	-999	-999	-999	-999	-999	-999	-999	-999	-999	-999	-999	-999	-999	-999	-999	-999	-999	1	7	-999	-999	-999	6	-999	3	-999	7	-999	4
2	1.624657534	0	0	1	410183	2012	7	1	2	100	150	-999	-999	-999	-999	-999	-999	-999	-999	-999	-999	-999	-999	-999	-999	10	10	-999	-999	3	3	-999	-999	0	0	-999	-999	-999	-999	-999	-999	-999	-999	-999	-999	-999	-999	-999	-999
1	4.071232877	1	0	1	320581	2012	14	2	3	550	320	320	-999	-999	-999	-999	-999	20	20	20	-999	-999	-999	-999	-999	-999	-999	-999	-999	1	1	1	-999	3	3	3	-999	1	11	-999	9500	-999	-999	-999	2	-999	11	-999	11
2	0.632876712	1	1	1	-999	2012	7	3	-999	-999	-999	-999	-999	-999	-999	-999	-999	-999	-999	-999	-999	-999	-999	-999	-999	-999	-999	-999	-999	-999	-999	-999	-999	-999	-999	-999	-999	1	1	-999	-999	-999	3	-999	6	-999	1	-999	14
1	2.660273973	1	0	1	610115	2012	15	3	-999	-999	-999	-999	-999	-999	-999	-999	-999	-999	-999	-999	-999	-999	-999	-999	-999	-999	-999	-999	-999	-999	-999	-999	-999	-999	-999	-999	-999	1	9	-999	18000	-999	-999	-999	2	-999	9	-999	18
1	1.997260274	0	0	1	450332	2012	4	1	4	85	85	85	85	-999	-999	-999	-999	50	50	30	30	-999	-999	-999	-999	-999	-999	-999	-999	2	2	1	1	0	0	0	0	-999	-999	-999	-999	-999	-999	-999	-999	-999	-999	-999	-999
1	4.657534247	0	0	1	450881	2012	10	3	-999	-999	-999	-999	-999	-999	-999	-999	-999	-999	-999	-999	-999	-999	-999	-999	-999	-999	-999	-999	-999	-999	-999	-999	-999	-999	-999	-999	-999	1	10	-999	10000	-999	-999	-999	2	-999	10	-999	0
1	1.493150685	0	0	1	211003	2012	7	3	-999	-999	-999	-999	-999	-999	-999	-999	-999	-999	-999	-999	-999	-999	-999	-999	-999	-999	-999	-999	-999	-999	-999	-999	-999	-999	-999	-999	-999	1	7	-999	2200	-999	-999	-999	3	-999	7	-999	0
1	1.408219178	0	0	1	522223	2012	8	3	-999	-999	-999	-999	-999	-999	-999	-999	-999	-999	-999	-999	-999	-999	-999	-999	-999	-999	-999	-999	-999	-999	-999	-999	-999	-999	-999	-999	-999	1	7	-999	1000	-999	2	-999	2	-999	6.5	-999	6
2	1.328767123	0	0	1	371502	2012	9	3	-999	-999	-999	-999	-999	-999	-999	-999	-999	-999	-999	-999	-999	-999	-999	-999	-999	-999	-999	-999	-999	-999	-999	-999	-999	-999	-999	-999	-999	1	7	-999	-999	-999	5	-999	2	-999	7	-999	0
1	3.597260274	0	0	1	450404	2012	10	1	1	1000	-999	-999	-999	-999	-999	-999	-999	4	-999	-999	-999	-999	-999	-999	-999	-999	-999	-999	-999	2	-999	-999	-999	0	-999	-999	-999	-999	-999	-999	-999	-999	-999	-999	-999	-999	-999	-999	-999
2	2.493150685	1	0	1	320682	2012	11	2	2	150	150	-999	-999	-999	-999	-999	-999	30	30	-999	-999	-999	-999	-999	-999	-999	-999	-999	-999	2	3	-999	-999	1	2	-999	-999	1	8	-999	7500	-999	-999	-999	3	-999	7	-999	16
1	0.580821918	0	0	1	520203	2012	4	1	1	560	-999	-999	-999	-999	-999	-999	-999	20	-999	-999	-999	-999	-999	-999	-999	-999	-999	-999	-999	2	-999	-999	-999	3	-999	-999	-999	-999	-999	-999	-999	-999	-999	-999	-999	-999	-999	-999	-999
1	1.997260274	0	0	1	522424	2012	10	2	5	-999	-999	-999	-999	2	2	2	2	-999	-999	-999	-999	2	2	2	2	-999	-999	-999	-999	2	2	2	2	1	1	1	1	1	7	-999	-999	-999	2	-999	2	-999	7	-999	7
1	2.498630137	0	0	1	211003	2012	15	2	1	300	-999	-999	-999	-999	-999	-999	-999	-999	-999	-999	-999	5	-999	-999	-999	-999	-999	-999	-999	1	-999	-999	-999	15	-999	-999	-999	1	15	-999	1700	-999	-999	-999	1	-999	15	-999	15
1	1.81369863	1	0	1	610111	2012	7	3	-999	-999	-999	-999	-999	-999	-999	-999	-999	-999	-999	-999	-999	-999	-999	-999	-999	-999	-999	-999	-999	-999	-999	-999	-999	-999	-999	-999	-999	2	2	7	2000	14600	-999	-999	2	3	2	6.7	6
1	1.498630137	1	0	1	522427	2012	8	3	-999	-999	-999	-999	-999	-999	-999	-999	-999	-999	-999	-999	-999	-999	-999	-999	-999	-999	-999	-999	-999	-999	-999	-999	-999	-999	-999	-999	-999	1	6	-999	15000	-999	-999	-999	3	-999	6	-999	0
1	2.542465753	1	0	1	520221	2012	10	2	1	-999	-999	-999	-999	1	-999	-999	-999	160	-999	-999	-999	-999	-999	-999	-999	-999	-999	-999	-999	2	-999	-999	-999	1	-999	-999	-999	1	12	-999	14200	-999	-999	-999	4	-999	12	-999	1
1	4.750684932	0	0	1	450105	2012	3	1	4	378	425	425	425	-999	-999	-999	-999	4	0	0	0	-999	-999	-999	-999	-999	-999	-999	-999	1	1	1	1	1	1	1	4	-999	-999	-999	-999	-999	-999	-999	-999	-999	-999	-999	-999
2	1.17260274	1	0	1	130828	2012	15	3	-999	-999	-999	-999	-999	-999	-999	-999	-999	-999	-999	-999	-999	-999	-999	-999	-999	-999	-999	-999	-999	-999	-999	-999	-999	-999	-999	-999	-999	1	11	-999	18000	-999	-999	-999	2	-999	11	-999	30
1	1.956164384	1	0	1	410411	2012	10	3	-999	-999	-999	-999	-999	-999	-999	-999	-999	-999	-999	-999	-999	-999	-999	-999	-999	-999	-999	-999	-999	-999	-999	-999	-999	-999	-999	-999	-999	1	7	-999	4750	-999	-999	-999	2	-999	7	-999	0
1	0.660273973	1	1	1	231226	2012	15	3	-999	-999	-999	-999	-999	-999	-999	-999	-999	-999	-999	-999	-999	-999	-999	-999	-999	-999	-999	-999	-999	-999	-999	-999	-999	-999	-999	-999	-999	2	4	11	-999	24000	4	-999	6	6	15	9	10
2	2.279452055	1	0	1	610126	2012	3	3	-999	-999	-999	-999	-999	-999	-999	-999	-999	-999	-999	-999	-999	-999	-999	-999	-999	-999	-999	-999	-999	-999	-999	-999	-999	-999	-999	-999	-999	1	10	-999	14000	-999	-999	-999	2	-999	10	-999	20
1	1.156164384	1	0	1	610124	2012	10	3	-999	-999	-999	-999	-999	-999	-999	-999	-999	-999	-999	-999	-999	-999	-999	-999	-999	-999	-999	-999	-999	-999	-999	-999	-999	-999	-999	-999	-999	1	10	-999	14797	-999	-999	-999	3	-999	10	-999	20
1	1.942465753	0	0	1	211002	2012	10	3	-999	-999	-999	-999	-999	-999	-999	-999	-999	-999	-999	-999	-999	-999	-999	-999	-999	-999	-999	-999	-999	-999	-999	-999	-999	-999	-999	-999	-999	1	7	-999	2000	-999	-999	-999	1	-999	7	-999	7
1	1.405479452	0	0	1	130129	2012	10	3	-999	-999	-999	-999	-999	-999	-999	-999	-999	-999	-999	-999	-999	-999	-999	-999	-999	-999	-999	-999	-999	-999	-999	-999	-999	-999	-999	-999	-999	1	15	-999	-999	-999	5	-999	2	-999	15	-999	15
1	1.989041096	0	0	1	211221	2012	10	3	-999	-999	-999	-999	-999	-999	-999	-999	-999	-999	-999	-999	-999	-999	-999	-999	-999	-999	-999	-999	-999	-999	-999	-999	-999	-999	-999	-999	-999	1	10	-999	3000	-999	-999	-999	2	-999	20	-999	0
2	1.791780822	0	0	1	522223	2012	7	3	-999	-999	-999	-999	-999	-999	-999	-999	-999	-999	-999	-999	-999	-999	-999	-999	-999	-999	-999	-999	-999	-999	-999	-999	-999	-999	-999	-999	-999	1	7	-999	-999	-999	3	-999	2	-999	7	-999	0
1	2.997260274	1	0	1	520222	2012	15	3	-999	-999	-999	-999	-999	-999	-999	-999	-999	-999	-999	-999	-999	-999	-999	-999	-999	-999	-999	-999	-999	-999	-999	-999	-999	-999	-999	-999	-999	1	15	-999	10000	-999	-999	-999	2	-999	15	-999	30
2	2.279452055	1	0	1	610126	2012	7	3	-999	-999	-999	-999	-999	-999	-999	-999	-999	-999	-999	-999	-999	-999	-999	-999	-999	-999	-999	-999	-999	-999	-999	-999	-999	-999	-999	-999	-999	2	1	7	290	14000	-999	-999	2	2	1	7	0
2	1.243835616	1	1	1	-999	2012	2	3	-999	-999	-999	-999	-999	-999	-999	-999	-999	-999	-999	-999	-999	-999	-999	-999	-999	-999	-999	-999	-999	-999	-999	-999	-999	-999	-999	-999	-999	1	3	-999	5000	-999	-999	-999	2	-999	2	-999	0
1	2	0	0	1	450331	2012	4	1	1	-999	-999	-999	-999	4	-999	-999	-999	0	-999	-999	-999	-999	-999	-999	-999	-999	-999	-999	-999	2	-999	-999	-999	0	-999	-999	-999	-999	-999	-999	-999	-999	-999	-999	-999	-999	-999	-999	-999
2	2.523287671	1	0	1	522701	2012	22	3	-999	-999	-999	-999	-999	-999	-999	-999	-999	-999	-999	-999	-999	-999	-999	-999	-999	-999	-999	-999	-999	-999	-999	-999	-999	-999	-999	-999	-999	1	18	-999	16500	-999	-999	-999	3	-999	18	-999	0
1	0.928767123	0	0	1	211381	2012	12	1	2	-999	100	-999	-999	1	-999	-999	-999	120	120	-999	-999	-999	-999	-999	-999	-999	-999	-999	-999	3	2	-999	-999	0	0	-999	-999	-999	-999	-999	-999	-999	-999	-999	-999	-999	-999	-999	-999
1	1.991780822	1	0	1	341321	2012	23	3	-999	-999	-999	-999	-999	-999	-999	-999	-999	-999	-999	-999	-999	-999	-999	-999	-999	-999	-999	-999	-999	-999	-999	-999	-999	-999	-999	-999	-999	1	17	-999	31000	-999	-999	-999	1	-999	8	-999	0
1	1.380821918	0	0	1	130638	2012	6	1	1	-999	-999	-999	-999	4	-999	-999	-999	-999	-999	-999	-999	-999	-999	-999	-999	50	-999	-999	-999	2	-999	-999	-999	0	-999	-999	-999	-999	-999	-999	-999	-999	-999	-999	-999	-999	-999	-999	-999
1	2.468493151	1	0	1	320623	2012	10	3	-999	-999	-999	-999	-999	-999	-999	-999	-999	-999	-999	-999	-999	-999	-999	-999	-999	-999	-999	-999	-999	-999	-999	-999	-999	-999	-999	-999	-999	2	3	7	-999	8500	3	-999	2	4	3	7	3
1	2	0	0	1	130424	2012	7	3	-999	-999	-999	-999	-999	-999	-999	-999	-999	-999	-999	-999	-999	-999	-999	-999	-999	-999	-999	-999	-999	-999	-999	-999	-999	-999	-999	-999	-999	1	7	-999	-999	-999	7	-999	2	-999	7	-999	7
1	2.057534247	1	0	1	520112	2012	10	2	1	800	-999	-999	-999	-999	-999	-999	-999	30	-999	-999	-999	-999	-999	-999	-999	-999	-999	-999	-999	2	-999	-999	-999	3	-999	-999	-999	1	7	-999	8500	-999	-999	-999	2	-999	7	-999	7
1	1.038356164	0	0	1	230225	2012	7	3	-999	-999	-999	-999	-999	-999	-999	-999	-999	-999	-999	-999	-999	-999	-999	-999	-999	-999	-999	-999	-999	-999	-999	-999	-999	-999	-999	-999	-999	1	7	-999	-999	-999	3	-999	2	-999	7	-999	0
1	1.284931507	0	0	1	130283	2012	16	3	-999	-999	-999	-999	-999	-999	-999	-999	-999	-999	-999	-999	-999	-999	-999	-999	-999	-999	-999	-999	-999	-999	-999	-999	-999	-999	-999	-999	-999	1	16	-999	-999	-999	9	-999	2	-999	16	-999	32
1	2.060273973	0	0	1	522630	2012	8	3	-999	-999	-999	-999	-999	-999	-999	-999	-999	-999	-999	-999	-999	-999	-999	-999	-999	-999	-999	-999	-999	-999	-999	-999	-999	-999	-999	-999	-999	1	4	-999	-999	-999	2	-999	1	-999	4	-999	0
2	1.997260274	0	0	1	321113	2012	7	3	-999	-999	-999	-999	-999	-999	-999	-999	-999	-999	-999	-999	-999	-999	-999	-999	-999	-999	-999	-999	-999	-999	-999	-999	-999	-999	-999	-999	-999	1	5	-999	2000	-999	-999	-999	1	-999	5	-999	4
1	4.156164384	0	0	1	230204	2012	25	2	2	-999	-999	-999	-999	2	1	-999	-999	30	30	-999	-999	2	2	-999	-999	-999	-999	-999	-999	2	2	-999	-999	0	0	-999	-999	1	15	-999	-999	-999	5	-999	1	-999	15	-999	0
2	4.819178082	1	0	1	130223	2012	14	2	3	300	600	0	-999	-999	-999	-999	-999	100	200	1500	-999	-999	-999	-999	-999	-999	-999	-999	-999	1	2	2	-999	7	3	15	-999	1	14	-999	35000	-999	-999	-999	2	-999	15	-999	30
1	2.983561644	0	0	1	230203	2012	7	3	-999	-999	-999	-999	-999	-999	-999	-999	-999	-999	-999	-999	-999	-999	-999	-999	-999	-999	-999	-999	-999	-999	-999	-999	-999	-999	-999	-999	-999	1	7	-999	-999	-999	4	-999	1	-999	7	-999	0
1	1.243835616	0	0	1	411102	2012	7	3	-999	-999	-999	-999	-999	-999	-999	-999	-999	-999	-999	-999	-999	-999	-999	-999	-999	-999	-999	-999	-999	-999	-999	-999	-999	-999	-999	-999	-999	1	7	-999	-999	-999	3	-999	2	-999	14	-999	0
2	3.364383562	0	0	1	130229	2012	7	3	-999	-999	-999	-999	-999	-999	-999	-999	-999	-999	-999	-999	-999	-999	-999	-999	-999	-999	-999	-999	-999	-999	-999	-999	-999	-999	-999	-999	-999	1	7	-999	11000	-999	-999	-999	2	-999	7	-999	10
2	2	0	0	1	211202	2012	10	1	1	400	-999	-999	-999	-999	-999	-999	-999	30	-999	-999	-999	-999	-999	-999	-999	-999	-999	-999	-999	2	-999	-999	-999	0	-999	-999	-999	-999	-999	-999	-999	-999	-999	-999	-999	-999	-999	-999	-999
1	1.082191781	1	0	1	130223	2012	7	3	-999	-999	-999	-999	-999	-999	-999	-999	-999	-999	-999	-999	-999	-999	-999	-999	-999	-999	-999	-999	-999	-999	-999	-999	-999	-999	-999	-999	-999	1	15	-999	42000	-999	-999	-999	2	-999	15	-999	0
1	4.819178082	1	0	1	320206	2012	11	3	-999	-999	-999	-999	-999	-999	-999	-999	-999	-999	-999	-999	-999	-999	-999	-999	-999	-999	-999	-999	-999	-999	-999	-999	-999	-999	-999	-999	-999	1	11	-999	20000	-999	-999	-999	3	-999	11	-999	0
1	1.142465753	0	0	1	230225	2012	7	3	-999	-999	-999	-999	-999	-999	-999	-999	-999	-999	-999	-999	-999	-999	-999	-999	-999	-999	-999	-999	-999	-999	-999	-999	-999	-999	-999	-999	-999	1	7	-999	5000	-999	-999	-999	2	-999	14	-999	7
1	2.556164384	1	0	1	610122	2012	7	3	-999	-999	-999	-999	-999	-999	-999	-999	-999	-999	-999	-999	-999	-999	-999	-999	-999	-999	-999	-999	-999	-999	-999	-999	-999	-999	-999	-999	-999	1	7	-999	12000	-999	-999	-999	2	-999	7	-999	14
1	1.997260274	1	1	1	451102	2012	4	2	2	30	30	-999	-999	-999	-999	-999	-999	0	0	-999	-999	-999	-999	-999	-999	-999	-999	-999	-999	1	2	-999	-999	0	0	-999	-999	1	3	-999	8500	-999	-999	-999	3	-999	2.3	-999	0
2	2.049315068	1	0	1	520123	2012	22	3	-999	-999	-999	-999	-999	-999	-999	-999	-999	-999	-999	-999	-999	-999	-999	-999	-999	-999	-999	-999	-999	-999	-999	-999	-999	-999	-999	-999	-999	1	8	-999	14200	-999	-999	-999	1	-999	7	-999	0
2	1.243835616	1	1	1	130129	2012	6	3	-999	-999	-999	-999	-999	-999	-999	-999	-999	-999	-999	-999	-999	-999	-999	-999	-999	-999	-999	-999	-999	-999	-999	-999	-999	-999	-999	-999	-999	1	3	-999	-999	-999	6	-999	2	-999	3	-999	0
1	2.591780822	0	0	1	210703	2012	8.5	1	2	550	550	-999	-999	-999	-999	-999	-999	20	20	-999	-999	-999	-999	-999	-999	-999	-999	-999	-999	2	2	-999	-999	8	1	-999	-999	-999	-999	-999	-999	-999	-999	-999	-999	-999	-999	-999	-999
1	0.547945205	0	0	1	320106	2012	6	1	1	-999	-999	-999	-999	3	-999	-999	-999	-999	-999	-999	-999	2	-999	-999	-999	-999	-999	-999	-999	2	-999	-999	-999	2	-999	-999	-999	-999	-999	-999	-999	-999	-999	-999	-999	-999	-999	-999	-999
2	2.476712329	0	0	1	130434	2012	8	2	1	150	-999	-999	-999	-999	-999	-999	-999	200	-999	-999	-999	-999	-999	-999	-999	-999	-999	-999	-999	5	-999	-999	-999	0	-999	-999	-999	1	7	-999	14000	-999	-999	-999	2	-999	7	-999	0
2	1.783561644	0	0	1	410506	2012	6	3	-999	-999	-999	-999	-999	-999	-999	-999	-999	-999	-999	-999	-999	-999	-999	-999	-999	-999	-999	-999	-999	-999	-999	-999	-999	-999	-999	-999	-999	1	6	-999	2000	-999	-999	-999	2	-999	6	-999	6
1	2.816438356	0	0	1	320206	2012	4	1	1	120	-999	-999	-999	-999	-999	-999	-999	-999	-999	-999	-999	-999	-999	-999	-999	8	-999	-999	-999	2	-999	-999	-999	2	-999	-999	-999	-999	-999	-999	-999	-999	-999	-999	-999	-999	-999	-999	-999
1	2.252054795	1	0	1	520201	2012	12.5	3	-999	-999	-999	-999	-999	-999	-999	-999	-999	-999	-999	-999	-999	-999	-999	-999	-999	-999	-999	-999	-999	-999	-999	-999	-999	-999	-999	-999	-999	1	8.5	-999	12500	-999	7	-999	3	-999	8.5	-999	25
1	4.580821918	0	0	1	410182	2012	20	3	-999	-999	-999	-999	-999	-999	-999	-999	-999	-999	-999	-999	-999	-999	-999	-999	-999	-999	-999	-999	-999	-999	-999	-999	-999	-999	-999	-999	-999	1	15	-999	-999	-999	4	-999	2	-999	15	-999	15
1	3.997260274	0	0	1	230208	2012	10	3	-999	-999	-999	-999	-999	-999	-999	-999	-999	-999	-999	-999	-999	-999	-999	-999	-999	-999	-999	-999	-999	-999	-999	-999	-999	-999	-999	-999	-999	1	8	-999	-999	-999	7	-999	2	-999	16	-999	7
2	2.830136986	0	0	1	320582	2012	7	2	2	200	200	-999	-999	-999	-999	-999	-999	20	20	-999	-999	-999	-999	-999	-999	-999	-999	-999	-999	2	2	-999	-999	0	0	-999	-999	1	7	-999	3000	-999	-999	-999	2	-999	7	-999	5
1	1.994520548	1	0	1	450322	2012	12	2	1	-999	-999	-999	-999	3	-999	-999	-999	0	-999	-999	-999	-999	-999	-999	-999	-999	-999	-999	-999	1	-999	-999	-999	3	-999	-999	-999	1	12	-999	5150	-999	-999	-999	2	-999	12	-999	24
1	1.956164384	0	0	1	320322	2012	7	2	1	2450	-999	-999	-999	-999	-999	-999	-999	50	-999	-999	-999	-999	-999	-999	-999	-999	-999	-999	-999	2	-999	-999	-999	10	-999	-999	-999	1	7	-999	-999	-999	3	-999	2	-999	7	-999	7
2	1.21369863	0	0	1	320282	2012	7	1	3	355	135	235	-999	-999	-999	-999	-999	36	36	36	-999	-999	-999	-999	-999	-999	-999	-999	-999	2	2	2	-999	1	3	3	-999	-999	-999	-999	-999	-999	-999	-999	-999	-999	-999	-999	-999
2	3.824657534	1	0	1	411023	2012	9	3	-999	-999	-999	-999	-999	-999	-999	-999	-999	-999	-999	-999	-999	-999	-999	-999	-999	-999	-999	-999	-999	-999	-999	-999	-999	-999	-999	-999	-999	1	9	-999	18000	-999	-999	-999	2	-999	9	-999	18
2	2	1	0	1	451102	2012	9	3	-999	-999	-999	-999	-999	-999	-999	-999	-999	-999	-999	-999	-999	-999	-999	-999	-999	-999	-999	-999	-999	-999	-999	-999	-999	-999	-999	-999	-999	1	9	-999	14500	-999	-999	-999	2	-999	9	-999	9
1	3.775342466	1	0	1	410304	2012	10	3	-999	-999	-999	-999	-999	-999	-999	-999	-999	-999	-999	-999	-999	-999	-999	-999	-999	-999	-999	-999	-999	-999	-999	-999	-999	-999	-999	-999	-999	1	10	-999	18000	-999	-999	-999	2	-999	5	-999	0
2	1.698630137	1	0	1	450721	2012	11	2	1	-999	-999	-999	-999	1	-999	-999	-999	250	-999	-999	-999	-999	-999	-999	-999	-999	-999	-999	-999	2	-999	-999	-999	0	-999	-999	-999	1	9	-999	2650	-999	-999	-999	2	-999	4.5	-999	0
1	2.526027397	0	0	1	410325	2012	6	1	2	-999	1800	-999	-999	1	-999	-999	-999	45	-999	-999	-999	-999	6	-999	-999	-999	-999	-999	-999	3	2	-999	-999	0	5	-999	-999	-999	-999	-999	-999	-999	-999	-999	-999	-999	-999	-999	-999
2	1.997260274	1	0	1	320205	2012	17	3	-999	-999	-999	-999	-999	-999	-999	-999	-999	-999	-999	-999	-999	-999	-999	-999	-999	-999	-999	-999	-999	-999	-999	-999	-999	-999	-999	-999	-999	1	14	-999	20000	-999	-999	-999	2	-999	14	-999	0
1	2.934246575	0	0	1	320706	2012	4	1	2	250	-999	-999	-999	-999	2	-999	-999	-999	-999	-999	-999	-999	-999	-999	-999	4	4	-999	-999	1	1	-999	-999	3	1	-999	-999	-999	-999	-999	-999	-999	-999	-999	-999	-999	-999	-999	-999
2	2.465753425	0	0	1	320281	2012	25	2	1	650	-999	-999	-999	-999	-999	-999	-999	10	-999	-999	-999	-999	-999	-999	-999	-999	-999	-999	-999	1	-999	-999	-999	7	-999	-999	-999	1	15	-999	10000	-999	-999	-999	2	-999	15	-999	30
2	3.224657534	0	0	1	230202	2012	15	3	-999	-999	-999	-999	-999	-999	-999	-999	-999	-999	-999	-999	-999	-999	-999	-999	-999	-999	-999	-999	-999	-999	-999	-999	-999	-999	-999	-999	-999	1	15	-999	-999	-999	2	-999	2	-999	15	-999	0
2	1.164383562	0	0	1	411402	2012	10	3	-999	-999	-999	-999	-999	-999	-999	-999	-999	-999	-999	-999	-999	-999	-999	-999	-999	-999	-999	-999	-999	-999	-999	-999	-999	-999	-999	-999	-999	1	7	-999	-999	-999	3	-999	2	-999	14	-999	14
1	1.997260274	0	0	1	411722	2012	7	1	7	-999	65	0	65	2	-999	-999	-999	10	-999	10	-999	-999	-999	-999	-999	-999	-999	-999	-999	1	2	1	2	0	0	0	0	-999	-999	-999	-999	-999	-999	-999	-999	-999	-999	-999	-999
1	1.668493151	0	0	1	230221	2012	15	3	-999	-999	-999	-999	-999	-999	-999	-999	-999	-999	-999	-999	-999	-999	-999	-999	-999	-999	-999	-999	-999	-999	-999	-999	-999	-999	-999	-999	-999	1	5	-999	-999	-999	5	-999	2	-999	5	-999	0
1	2.997260274	0	0	1	450405	2012	14	1	10	250	250	1500	0	-999	-999	-999	-999	0	0	0	0	-999	-999	-999	-999	-999	-999	-999	-999	2	2	2	2	0	0	0	0	-999	-999	-999	-999	-999	-999	-999	-999	-999	-999	-999	-999
2	1.602739726	1	0	1	610112	2012	20	3	-999	-999	-999	-999	-999	-999	-999	-999	-999	-999	-999	-999	-999	-999	-999	-999	-999	-999	-999	-999	-999	-999	-999	-999	-999	-999	-999	-999	-999	2	5	15	5000	22000	-999	-999	2	2	5	15	5
1	2.991780822	1	0	1	450481	2012	11	3	-999	-999	-999	-999	-999	-999	-999	-999	-999	-999	-999	-999	-999	-999	-999	-999	-999	-999	-999	-999	-999	-999	-999	-999	-999	-999	-999	-999	-999	2	1	10	-999	22000	6	-999	5	3	1	10	40
2	2.249315068	0	0	1	130434	2012	5	3	-999	-999	-999	-999	-999	-999	-999	-999	-999	-999	-999	-999	-999	-999	-999	-999	-999	-999	-999	-999	-999	-999	-999	-999	-999	-999	-999	-999	-999	1	5	-999	5000	-999	-999	-999	2	-999	5	-999	6
1	0.852054795	1	0	1	610126	2012	10	2	1	300	-999	-999	-999	-999	-999	-999	-999	-999	-999	-999	-999	-999	-999	-999	-999	20	-999	-999	-999	1	-999	-999	-999	1	-999	-999	-999	1	8	-999	8500	-999	-999	-999	2	-999	7	-999	16
1	1.098630137	0	0	1	522423	2012	5	1	5	-999	-999	-999	-999	2	1	1	1	10	10	10	10	-999	-999	-999	-999	-999	-999	-999	-999	2	2	2	2	0	0	0	0	-999	-999	-999	-999	-999	-999	-999	-999	-999	-999	-999	-999
1	4.873972603	0	0	1	130427	2012	8	2	1	-999	-999	-999	-999	2	-999	-999	-999	-999	-999	-999	-999	2	-999	-999	-999	-999	-999	-999	-999	1	-999	-999	-999	0	-999	-999	-999	1	7	-999	8000	-999	-999	-999	1	-999	7	-999	0
2	1.994520548	1	1	1	-999	2012	4	1	1	1200	-999	-999	-999	-999	-999	-999	-999	400	-999	-999	-999	-999	-999	-999	-999	-999	-999	-999	-999	6	-999	-999	-999	3	-999	-999	-999	-999	-999	-999	-999	-999	-999	-999	-999	-999	-999	-999	-999
1	2.350684932	0	0	1	410727	2012	20	3	-999	-999	-999	-999	-999	-999	-999	-999	-999	-999	-999	-999	-999	-999	-999	-999	-999	-999	-999	-999	-999	-999	-999	-999	-999	-999	-999	-999	-999	1	20	-999	55000	-999	-999	-999	3	-999	20	-999	30
1	2.457534247	0	0	1	450332	2012	7	1	2	150	-999	-999	-999	-999	3	-999	-999	0	0	-999	-999	-999	-999	-999	-999	-999	-999	-999	-999	2	2	-999	-999	0	0	-999	-999	-999	-999	-999	-999	-999	-999	-999	-999	-999	-999	-999	-999
1	2	1	0	1	451102	2012	10	3	-999	-999	-999	-999	-999	-999	-999	-999	-999	-999	-999	-999	-999	-999	-999	-999	-999	-999	-999	-999	-999	-999	-999	-999	-999	-999	-999	-999	-999	1	8	-999	19500	-999	-999	-999	4	-999	2	-999	15
2	2.567123288	0	0	1	320111	2012	7	1	2	200	-999	-999	-999	-999	1	-999	-999	0	0	-999	-999	-999	-999	-999	-999	-999	-999	-999	-999	3	1	-999	-999	2	0	-999	-999	-999	-999	-999	-999	-999	-999	-999	-999	-999	-999	-999	-999
1	3.002739726	0	0	1	410611	2012	7	3	-999	-999	-999	-999	-999	-999	-999	-999	-999	-999	-999	-999	-999	-999	-999	-999	-999	-999	-999	-999	-999	-999	-999	-999	-999	-999	-999	-999	-999	1	7	-999	-999	-999	3	-999	2	-999	14	-999	0
2	1.126027397	0	0	1	610113	2012	8	3	-999	-999	-999	-999	-999	-999	-999	-999	-999	-999	-999	-999	-999	-999	-999	-999	-999	-999	-999	-999	-999	-999	-999	-999	-999	-999	-999	-999	-999	1	7	-999	12000	-999	-999	-999	1	-999	7	-999	0
2	1.276712329	1	0	1	320411	2012	30	3	-999	-999	-999	-999	-999	-999	-999	-999	-999	-999	-999	-999	-999	-999	-999	-999	-999	-999	-999	-999	-999	-999	-999	-999	-999	-999	-999	-999	-999	1	20	-999	27000	-999	-999	-999	2	-999	20	-999	20
1	4.306849315	1	0	1	520201	2012	18	3	-999	-999	-999	-999	-999	-999	-999	-999	-999	-999	-999	-999	-999	-999	-999	-999	-999	-999	-999	-999	-999	-999	-999	-999	-999	-999	-999	-999	-999	2	6	9	6000	6000	-999	-999	2	2	6	9	6
1	2.61369863	1	0	1	410721	2012	10	3	-999	-999	-999	-999	-999	-999	-999	-999	-999	-999	-999	-999	-999	-999	-999	-999	-999	-999	-999	-999	-999	-999	-999	-999	-999	-999	-999	-999	-999	2	2.5	7.5	6000	15000	6	-999	3	2	2.5	7.5	3
1	4.501369863	0	0	1	410581	2012	7	1	7	-999	-999	-999	-999	2	2	2	2	15	-999	-999	-999	-999	-999	-999	-999	-999	-999	-999	-999	3	2	2	2	1	1	1	1	-999	-999	-999	-999	-999	-999	-999	-999	-999	-999	-999	-999
2	2.994520548	0	0	1	320723	2012	7	3	-999	-999	-999	-999	-999	-999	-999	-999	-999	-999	-999	-999	-999	-999	-999	-999	-999	-999	-999	-999	-999	-999	-999	-999	-999	-999	-999	-999	-999	1	7	-999	4000	-999	-999	-999	1	-999	7	-999	0
1	2.205479452	0	0	1	410325	2012	6	3	-999	-999	-999	-999	-999	-999	-999	-999	-999	-999	-999	-999	-999	-999	-999	-999	-999	-999	-999	-999	-999	-999	-999	-999	-999	-999	-999	-999	-999	1	6	-999	-999	-999	2	-999	2	-999	5	-999	10
2	3.046575342	1	0	1	520112	2012	15	2	1	355	-999	-999	-999	-999	-999	-999	-999	0	-999	-999	-999	-999	-999	-999	-999	-999	-999	-999	-999	2	-999	-999	-999	5	-999	-999	-999	1	7	-999	9000	-999	-999	-999	2	-999	6	-999	5
2	2.430136986	0	0	1	450107	2012	10	1	1	100	-999	-999	-999	-999	-999	-999	-999	-999	-999	-999	-999	-999	-999	-999	-999	10	-999	-999	-999	2	-999	-999	-999	1	-999	-999	-999	-999	-999	-999	-999	-999	-999	-999	-999	-999	-999	-999	-999
1	2.002739726	0	0	1	320925	2012	15	2	2	75	75	-999	-999	-999	-999	-999	-999	16	8	-999	-999	-999	-999	-999	-999	-999	-999	-999	-999	2	1	-999	-999	1	0	-999	-999	1	5	-999	2700	-999	-999	-999	2	-999	5	-999	0
1	3.747945205	1	0	1	320582	2012	14	3	-999	-999	-999	-999	-999	-999	-999	-999	-999	-999	-999	-999	-999	-999	-999	-999	-999	-999	-999	-999	-999	-999	-999	-999	-999	-999	-999	-999	-999	1	10	-999	20000	-999	-999	-999	2	-999	10	-999	14
2	2.287671233	1	0	1	610116	2012	8	3	-999	-999	-999	-999	-999	-999	-999	-999	-999	-999	-999	-999	-999	-999	-999	-999	-999	-999	-999	-999	-999	-999	-999	-999	-999	-999	-999	-999	-999	1	7	-999	5500	-999	-999	-999	2	-999	7	-999	14
2	3.265753425	0	0	1	411282	2012	10	3	-999	-999	-999	-999	-999	-999	-999	-999	-999	-999	-999	-999	-999	-999	-999	-999	-999	-999	-999	-999	-999	-999	-999	-999	-999	-999	-999	-999	-999	1	7	-999	1000	-999	-999	-999	1	-999	7	-999	0
1	4.969863014	0	0	1	371526	2012	20	3	-999	-999	-999	-999	-999	-999	-999	-999	-999	-999	-999	-999	-999	-999	-999	-999	-999	-999	-999	-999	-999	-999	-999	-999	-999	-999	-999	-999	-999	2	4	13	1000	30000	-999	-999	2	4	4	13	4
1	1.295890411	1	1	1	-999	2012	4	3	-999	-999	-999	-999	-999	-999	-999	-999	-999	-999	-999	-999	-999	-999	-999	-999	-999	-999	-999	-999	-999	-999	-999	-999	-999	-999	-999	-999	-999	2	3	2	4000	-999	-999	7	4	6	3	2	15
2	2.723287671	0	0	1	130427	2012	7	3	-999	-999	-999	-999	-999	-999	-999	-999	-999	-999	-999	-999	-999	-999	-999	-999	-999	-999	-999	-999	-999	-999	-999	-999	-999	-999	-999	-999	-999	1	7	-999	17000	-999	-999	-999	3	-999	7	-999	7
2	3.150684932	0	0	1	130427	2012	7	2	1	110	-999	-999	-999	-999	-999	-999	-999	20	-999	-999	-999	-999	-999	-999	-999	-999	-999	-999	-999	1	-999	-999	-999	0	-999	-999	-999	1	10	-999	16000	-999	-999	-999	3	-999	10	-999	10
1	4.446575342	0	0	1	320104	2012	6	1	4	400	155	175	0	-999	-999	-999	-999	0	0	0	0	-999	-999	-999	-999	-999	-999	-999	-999	1	2	2	1	1	0	1	0	-999	-999	-999	-999	-999	-999	-999	-999	-999	-999	-999	-999
1	1.021917808	1	0	1	450923	2012	8	3	-999	-999	-999	-999	-999	-999	-999	-999	-999	-999	-999	-999	-999	-999	-999	-999	-999	-999	-999	-999	-999	-999	-999	-999	-999	-999	-999	-999	-999	1	8	-999	27000	-999	-999	-999	2	-999	8	-999	0
2	4	0	0	1	411082	2012	7	3	-999	-999	-999	-999	-999	-999	-999	-999	-999	-999	-999	-999	-999	-999	-999	-999	-999	-999	-999	-999	-999	-999	-999	-999	-999	-999	-999	-999	-999	1	7	-999	2000	-999	-999	-999	2	-999	7	-999	0
2	2.961643836	0	0	1	150721	2012	15	3	-999	-999	-999	-999	-999	-999	-999	-999	-999	-999	-999	-999	-999	-999	-999	-999	-999	-999	-999	-999	-999	-999	-999	-999	-999	-999	-999	-999	-999	1	7	-999	4000	-999	-999	-999	2	-999	7	-999	0
1	2.106849315	1	0	1	450107	2012	7	3	-999	-999	-999	-999	-999	-999	-999	-999	-999	-999	-999	-999	-999	-999	-999	-999	-999	-999	-999	-999	-999	-999	-999	-999	-999	-999	-999	-999	-999	1	7	-999	11000	-999	-999	-999	2	-999	4	-999	4
1	1.290410959	0	0	1	211011	2012	7	3	-999	-999	-999	-999	-999	-999	-999	-999	-999	-999	-999	-999	-999	-999	-999	-999	-999	-999	-999	-999	-999	-999	-999	-999	-999	-999	-999	-999	-999	1	7	-999	1000	-999	-999	-999	2	-999	14	-999	0
2	1.002739726	0	0	1	522301	2012	7	1	2	-999	-999	-999	-999	3	1	-999	-999	-999	35	-999	-999	-999	-999	-999	-999	15	-999	-999	-999	2	2	-999	-999	2	1	-999	-999	-999	-999	-999	-999	-999	-999	-999	-999	-999	-999	-999	-999
2	2.002739726	1	0	1	451102	2012	10	3	-999	-999	-999	-999	-999	-999	-999	-999	-999	-999	-999	-999	-999	-999	-999	-999	-999	-999	-999	-999	-999	-999	-999	-999	-999	-999	-999	-999	-999	1	7	-999	10265	-999	-999	-999	2	-999	7	-999	0
1	2.002739726	0	0	1	411525	2012	7	1	4	-999	-999	-999	-999	2	2	2	2	70	20	100	100	-999	-999	-999	-999	-999	-999	-999	-999	3	3	3	3	0	0	0	0	-999	-999	-999	-999	-999	-999	-999	-999	-999	-999	-999	-999
1	1.164383562	0	0	1	320205	2012	8	1	8	4500	560	630	550	-999	-999	-999	-999	0	400	0	0	-999	-999	-999	-999	-999	-999	-999	-999	2	3	2	2	10	6	2	2	-999	-999	-999	-999	-999	-999	-999	-999	-999	-999	-999	-999
2	0.567123288	1	0	1	610522	2012	10	2	1	100	-999	-999	-999	-999	-999	-999	-999	100	-999	-999	-999	-999	-999	-999	-999	-999	-999	-999	-999	3	-999	-999	-999	0	-999	-999	-999	1	10	-999	12700	-999	-999	-999	2	-999	10	-999	0
2	3.24109589	1	0	1	451202	2012	5	3	-999	-999	-999	-999	-999	-999	-999	-999	-999	-999	-999	-999	-999	-999	-999	-999	-999	-999	-999	-999	-999	-999	-999	-999	-999	-999	-999	-999	-999	1	5	-999	-999	-999	4	-999	2	-999	5	-999	0
1	3.750684932	0	0	1	130425	2012	12	2	3	1250	75	185	-999	-999	-999	-999	-999	110	320	16	-999	-999	-999	-999	-999	-999	-999	-999	-999	2	2	2	-999	15	0	0	-999	2	3	5	740	1865	-999	-999	2	2	3	4.75	0
1	4.156164384	0	0	1	411321	2012	8	1	2	200	150	-999	-999	-999	-999	-999	-999	0	-999	-999	-999	-999	-999	-999	-999	-999	250	-999	-999	2	2	-999	-999	1	2	-999	-999	-999	-999	-999	-999	-999	-999	-999	-999	-999	-999	-999	-999
1	0.805479452	0	0	1	130129	2012	3	1	1	140	-999	-999	-999	-999	-999	-999	-999	10	-999	-999	-999	-999	-999	-999	-999	-999	-999	-999	-999	2	-999	-999	-999	1	-999	-999	-999	-999	-999	-999	-999	-999	-999	-999	-999	-999	-999	-999	-999
1	4	1	0	1	451102	2012	10	3	-999	-999	-999	-999	-999	-999	-999	-999	-999	-999	-999	-999	-999	-999	-999	-999	-999	-999	-999	-999	-999	-999	-999	-999	-999	-999	-999	-999	-999	1	10	-999	-999	-999	8	-999	2	-999	10	-999	15
1	1.706849315	0	0	1	130428	2012	15	3	-999	-999	-999	-999	-999	-999	-999	-999	-999	-999	-999	-999	-999	-999	-999	-999	-999	-999	-999	-999	-999	-999	-999	-999	-999	-999	-999	-999	-999	1	15	-999	47080	-999	-999	-999	5	-999	10	-999	20
1	2	1	0	1	610125	2012	4	3	-999	-999	-999	-999	-999	-999	-999	-999	-999	-999	-999	-999	-999	-999	-999	-999	-999	-999	-999	-999	-999	-999	-999	-999	-999	-999	-999	-999	-999	2	1	12	700	17000	-999	-999	2	3	1	12	2
1	0.991780822	1	0	1	450127	2012	10	2	2	85	530	-999	-999	-999	-999	-999	-999	0	0	-999	-999	-999	-999	-999	-999	-999	-999	-999	-999	2	2	-999	-999	3	1	-999	-999	2	1	10	3500	14600	-999	-999	3	2	1	10	1
2	1.742465753	1	0	1	450205	2012	15	3	-999	-999	-999	-999	-999	-999	-999	-999	-999	-999	-999	-999	-999	-999	-999	-999	-999	-999	-999	-999	-999	-999	-999	-999	-999	-999	-999	-999	-999	1	15	-999	11000	-999	-999	-999	2	-999	2.5	-999	10
2	1	1	0	1	520103	2012	7	2	2	500	5	-999	-999	-999	-999	-999	-999	-999	-999	-999	-999	-999	-999	-999	-999	30	30	-999	-999	2	2	-999	-999	1	0	-999	-999	1	5	-999	5500	-999	-999	-999	2	-999	5	-999	5
2	2.821917808	1	0	1	450721	2012	18	3	-999	-999	-999	-999	-999	-999	-999	-999	-999	-999	-999	-999	-999	-999	-999	-999	-999	-999	-999	-999	-999	-999	-999	-999	-999	-999	-999	-999	-999	1	18	-999	4500	-999	5	-999	2	-999	14	-999	10
1	3.997260274	1	0	1	522401	2012	60	3	-999	-999	-999	-999	-999	-999	-999	-999	-999	-999	-999	-999	-999	-999	-999	-999	-999	-999	-999	-999	-999	-999	-999	-999	-999	-999	-999	-999	-999	1	9	-999	23000	-999	-999	-999	2	-999	9	-999	0
1	2.780821918	0	0	1	211202	2012	15	3	-999	-999	-999	-999	-999	-999	-999	-999	-999	-999	-999	-999	-999	-999	-999	-999	-999	-999	-999	-999	-999	-999	-999	-999	-999	-999	-999	-999	-999	1	15	-999	3000	-999	-999	-999	3	-999	45	-999	15
2	4.621917808	0	0	1	410311	2012	7	1	2	200	0	-999	-999	-999	-999	-999	-999	25	25	-999	-999	-999	-999	-999	-999	-999	-999	-999	-999	2	2	-999	-999	1	1	-999	-999	-999	-999	-999	-999	-999	-999	-999	-999	-999	-999	-999	-999
1	1.98630137	1	0	1	522227	2012	15	3	-999	-999	-999	-999	-999	-999	-999	-999	-999	-999	-999	-999	-999	-999	-999	-999	-999	-999	-999	-999	-999	-999	-999	-999	-999	-999	-999	-999	-999	1	7	-999	13000	-999	-999	-999	3	-999	7	-999	0
1	1.723287671	1	0	1	611002	2012	22	3	-999	-999	-999	-999	-999	-999	-999	-999	-999	-999	-999	-999	-999	-999	-999	-999	-999	-999	-999	-999	-999	-999	-999	-999	-999	-999	-999	-999	-999	1	14	-999	12400	-999	-999	-999	2	-999	14	-999	0
1	2.490410959	1	0	1	610111	2012	11	2	2	580	150	-999	-999	-999	-999	-999	-999	165	0	-999	-999	-999	-999	-999	-999	-999	-999	-999	-999	2	2	-999	-999	0	0	-999	-999	1	11	-999	13000	-999	-999	-999	2	-999	11	-999	0
1	3.926027397	0	0	1	520381	2012	4	1	1	-999	-999	-999	-999	3	-999	-999	-999	0	-999	-999	-999	-999	-999	-999	-999	-999	-999	-999	-999	2	-999	-999	-999	4	-999	-999	-999	-999	-999	-999	-999	-999	-999	-999	-999	-999	-999	-999	-999
2	3.682191781	0	0	1	610582	2012	7	1	3	200	200	280	-999	-999	-999	-999	-999	10	10	10	-999	-999	-999	-999	-999	-999	-999	-999	-999	1	1	1	-999	0	0	0	-999	-999	-999	-999	-999	-999	-999	-999	-999	-999	-999	-999	-999
2	1.093150685	1	0	1	520201	2012	7	3	-999	-999	-999	-999	-999	-999	-999	-999	-999	-999	-999	-999	-999	-999	-999	-999	-999	-999	-999	-999	-999	-999	-999	-999	-999	-999	-999	-999	-999	1	7	-999	8800	-999	-999	-999	2	-999	7	-999	7
2	2.536986301	0	0	1	450405	2012	10	1	1	-999	-999	-999	-999	2	-999	-999	-999	-999	-999	-999	-999	-999	-999	-999	-999	30	-999	-999	-999	1	-999	-999	-999	0	-999	-999	-999	-999	-999	-999	-999	-999	-999	-999	-999	-999	-999	-999	-999
1	0.750684932	1	0	1	451102	2012	7	2	1	250	-999	-999	-999	-999	-999	-999	-999	100	-999	-999	-999	-999	-999	-999	-999	-999	-999	-999	-999	2	-999	-999	-999	7	-999	-999	-999	1	7	-999	9800	-999	-999	-999	2	-999	7	-999	8
2	1.819178082	0	0	1	130424	2012	22	2	2	48	350	-999	-999	-999	-999	-999	-999	0	20	-999	-999	-999	-999	-999	-999	-999	-999	-999	-999	2	3	-999	-999	1	0.6	-999	-999	1	9	-999	9700	-999	-999	-999	5	-999	6.6	-999	22
1	3	1	0	1	450902	2012	10	3	-999	-999	-999	-999	-999	-999	-999	-999	-999	-999	-999	-999	-999	-999	-999	-999	-999	-999	-999	-999	-999	-999	-999	-999	-999	-999	-999	-999	-999	1	10	-999	12000	-999	-999	-999	2	-999	10	-999	0
1	0.821917808	0	0	1	411503	2012	7	3	-999	-999	-999	-999	-999	-999	-999	-999	-999	-999	-999	-999	-999	-999	-999	-999	-999	-999	-999	-999	-999	-999	-999	-999	-999	-999	-999	-999	-999	1	7	-999	-999	-999	3	-999	2	-999	7	-999	0
1	2.208219178	0	0	1	522225	2012	8	3	-999	-999	-999	-999	-999	-999	-999	-999	-999	-999	-999	-999	-999	-999	-999	-999	-999	-999	-999	-999	-999	-999	-999	-999	-999	-999	-999	-999	-999	1	6	-999	1450	-999	-999	-999	3	-999	6	-999	0
1	2.578082192	1	0	1	410108	2012	17	2	1	350	-999	-999	-999	3	-999	-999	-999	40	-999	-999	-999	-999	-999	-999	-999	-999	-999	-999	-999	3	-999	-999	-999	3	-999	-999	-999	1	16	-999	42000	-999	-999	-999	2	-999	16	-999	32
1	1.008219178	0	0	1	450521	2012	7	1	1	160	-999	-999	-999	-999	-999	-999	-999	2	-999	-999	-999	-999	-999	-999	-999	-999	-999	-999	-999	3	-999	-999	-999	0	-999	-999	-999	-999	-999	-999	-999	-999	-999	-999	-999	-999	-999	-999	-999
1	1.583561644	1	0	1	611023	2012	20	3	-999	-999	-999	-999	-999	-999	-999	-999	-999	-999	-999	-999	-999	-999	-999	-999	-999	-999	-999	-999	-999	-999	-999	-999	-999	-999	-999	-999	-999	1	15	-999	17000	-999	-999	-999	2	-999	15	-999	15
1	2.298630137	0	0	1	320508	2012	15	2	3	600	-999	-999	-999	-999	2	3	-999	35	35	40	-999	-999	-999	-999	-999	-999	-999	-999	-999	2	2	2	-999	0	0	0	-999	1	13	-999	-999	-999	8	-999	2	-999	13	-999	0
1	1.189041096	0	0	1	610502	2012	15	1	3	200	200	200	-999	-999	-999	-999	-999	100	100	100	-999	-999	-999	-999	-999	-999	-999	-999	-999	2	2	2	-999	2	2	2	-999	-999	-999	-999	-999	-999	-999	-999	-999	-999	-999	-999	-999
1	0.997260274	0	0	1	410611	2012	5	1	1	380	-999	-999	-999	-999	-999	-999	-999	70	-999	-999	-999	-999	-999	-999	-999	-999	-999	-999	-999	3	-999	-999	-999	17	-999	-999	-999	-999	-999	-999	-999	-999	-999	-999	-999	-999	-999	-999	-999
1	1.723287671	0	0	1	321324	2012	10	3	-999	-999	-999	-999	-999	-999	-999	-999	-999	-999	-999	-999	-999	-999	-999	-999	-999	-999	-999	-999	-999	-999	-999	-999	-999	-999	-999	-999	-999	2	4	6	-999	3000	3	-999	3	3	4	6	4
2	1.093150685	1	0	1	320830	2012	16	3	-999	-999	-999	-999	-999	-999	-999	-999	-999	-999	-999	-999	-999	-999	-999	-999	-999	-999	-999	-999	-999	-999	-999	-999	-999	-999	-999	-999	-999	1	16	-999	19000	-999	-999	-999	2	-999	16	-999	16
1	3.778082192	0	0	1	610502	2012	5	1	6	275	60	60	60	-999	-999	-999	-999	-999	70	10	50	-999	-999	-999	-999	50	-999	-999	-999	2	2	1	1	1	1	1	1	-999	-999	-999	-999	-999	-999	-999	-999	-999	-999	-999	-999
1	4.583561644	0	0	1	611023	2012	10	1	2	180	3	-999	-999	-999	-999	-999	-999	10	16	-999	-999	-999	-999	-999	-999	-999	-999	-999	-999	2	2	-999	-999	1	1	-999	-999	-999	-999	-999	-999	-999	-999	-999	-999	-999	-999	-999	-999
1	1.304109589	1	0	1	610426	2012	9	3	-999	-999	-999	-999	-999	-999	-999	-999	-999	-999	-999	-999	-999	-999	-999	-999	-999	-999	-999	-999	-999	-999	-999	-999	-999	-999	-999	-999	-999	1	6	-999	11000	-999	-999	-999	2	-999	6	-999	14
2	1.997260274	1	0	1	610526	2012	10	3	-999	-999	-999	-999	-999	-999	-999	-999	-999	-999	-999	-999	-999	-999	-999	-999	-999	-999	-999	-999	-999	-999	-999	-999	-999	-999	-999	-999	-999	1	11	-999	15000	-999	-999	-999	2	-999	11	-999	0
1	3.019178082	1	0	1	520181	2012	7	3	-999	-999	-999	-999	-999	-999	-999	-999	-999	-999	-999	-999	-999	-999	-999	-999	-999	-999	-999	-999	-999	-999	-999	-999	-999	-999	-999	-999	-999	2	2	5	-999	12500	1	-999	4	2	2	5	0
1	3.994520548	0	0	1	320981	2012	5	1	2	380	185	-999	-999	-999	-999	-999	-999	150	36	-999	-999	-999	-999	-999	-999	-999	-999	-999	-999	3	2	-999	-999	3	0	-999	-999	-999	-999	-999	-999	-999	-999	-999	-999	-999	-999	-999	-999
1	4.01369863	0	0	1	230229	2012	3	3	-999	-999	-999	-999	-999	-999	-999	-999	-999	-999	-999	-999	-999	-999	-999	-999	-999	-999	-999	-999	-999	-999	-999	-999	-999	-999	-999	-999	-999	1	3	-999	-999	-999	2	-999	2	-999	3	-999	3
1	1.405479452	0	0	1	230225	2012	11	2	2	-999	-999	-999	-999	2	2	-999	-999	-999	-999	-999	-999	5	5	-999	-999	-999	-999	-999	-999	2	2	-999	-999	6	4	-999	-999	1	7	-999	-999	-999	3	-999	2	-999	7	-999	14
1	2.906849315	1	0	1	321182	2012	7	3	-999	-999	-999	-999	-999	-999	-999	-999	-999	-999	-999	-999	-999	-999	-999	-999	-999	-999	-999	-999	-999	-999	-999	-999	-999	-999	-999	-999	-999	1	7	-999	3500	-999	-999	-999	2	-999	7	-999	5
1	2.906849315	1	0	1	610126	2012	6	3	-999	-999	-999	-999	-999	-999	-999	-999	-999	-999	-999	-999	-999	-999	-999	-999	-999	-999	-999	-999	-999	-999	-999	-999	-999	-999	-999	-999	-999	1	6	-999	-999	-999	5	-999	4	-999	6	-999	20
1	1.024657534	1	0	1	610111	2012	7	3	-999	-999	-999	-999	-999	-999	-999	-999	-999	-999	-999	-999	-999	-999	-999	-999	-999	-999	-999	-999	-999	-999	-999	-999	-999	-999	-999	-999	-999	1	7	-999	11000	-999	-999	-999	2	-999	7	-999	7
2	0.994520548	1	0	1	522428	2012	14	3	-999	-999	-999	-999	-999	-999	-999	-999	-999	-999	-999	-999	-999	-999	-999	-999	-999	-999	-999	-999	-999	-999	-999	-999	-999	-999	-999	-999	-999	1	14	-999	15650	-999	-999	-999	3	-999	11.7	-999	5
1	0.978082192	0	0	1	320116	2012	7	1	1	1550	-999	-999	-999	-999	-999	-999	-999	100	-999	-999	-999	-999	-999	-999	-999	-999	-999	-999	-999	2	-999	-999	-999	3	-999	-999	-999	-999	-999	-999	-999	-999	-999	-999	-999	-999	-999	-999	-999
2	1.819178082	1	0	1	610126	2012	9	2	2	3	-999	-999	-999	-999	1	-999	-999	-999	-999	-999	-999	-999	-999	-999	-999	-999	-999	-999	-999	2	2	-999	-999	0	0	-999	-999	1	8	-999	13000	-999	-999	-999	2	-999	4	-999	0
1	2.904109589	0	0	1	610502	2012	10	1	1	-999	-999	-999	-999	3	-999	-999	-999	12	-999	-999	-999	-999	-999	-999	-999	-999	-999	-999	-999	1	-999	-999	-999	0	-999	-999	-999	-999	-999	-999	-999	-999	-999	-999	-999	-999	-999	-999	-999
2	2.775342466	1	0	1	610126	2012	20	3	-999	-999	-999	-999	-999	-999	-999	-999	-999	-999	-999	-999	-999	-999	-999	-999	-999	-999	-999	-999	-999	-999	-999	-999	-999	-999	-999	-999	-999	1	9	-999	16000	-999	-999	-999	2	-999	9	-999	22
1	2.619178082	1	0	1	610422	2012	7	3	-999	-999	-999	-999	-999	-999	-999	-999	-999	-999	-999	-999	-999	-999	-999	-999	-999	-999	-999	-999	-999	-999	-999	-999	-999	-999	-999	-999	-999	1	7	-999	11200	-999	-999	-999	2	-999	7	-999	0
1	2	1	0	1	451102	2012	7	3	-999	-999	-999	-999	-999	-999	-999	-999	-999	-999	-999	-999	-999	-999	-999	-999	-999	-999	-999	-999	-999	-999	-999	-999	-999	-999	-999	-999	-999	1	7	-999	6400	-999	-999	-999	2	-999	7	-999	7
1	1.989041096	1	0	1	451225	2012	15.5	3	-999	-999	-999	-999	-999	-999	-999	-999	-999	-999	-999	-999	-999	-999	-999	-999	-999	-999	-999	-999	-999	-999	-999	-999	-999	-999	-999	-999	-999	1	11.5	-999	-999	-999	7	-999	8	-999	5.55	-999	0
2	3.367123288	0	0	1	320115	2012	7	1	1	55	-999	-999	-999	-999	-999	-999	-999	10	-999	-999	-999	-999	-999	-999	-999	-999	-999	-999	-999	2	-999	-999	-999	2	-999	-999	-999	-999	-999	-999	-999	-999	-999	-999	-999	-999	-999	-999	-999
1	0.750684932	0	0	1	341122	2012	7	3	-999	-999	-999	-999	-999	-999	-999	-999	-999	-999	-999	-999	-999	-999	-999	-999	-999	-999	-999	-999	-999	-999	-999	-999	-999	-999	-999	-999	-999	1	7	-999	2500	-999	-999	-999	2	-999	7	-999	7
1	1.994520548	1	0	1	520124	2012	12	2	2	550	680	-999	-999	-999	-999	-999	-999	0	0	-999	-999	-999	-999	-999	-999	-999	-999	-999	-999	1	2	-999	-999	0	0	-999	-999	1	7	-999	8700	-999	-999	-999	3	-999	2.7	-999	7
1	1.408219178	0	0	1	450404	2012	10	2	2	155	155	-999	-999	-999	-999	-999	-999	0	0	-999	-999	-999	-999	-999	-999	-999	-999	-999	-999	2	2	-999	-999	0	0	-999	-999	1	10	-999	8000	-999	-999	-999	2	-999	10	-999	0
1	2	1	0	1	451102	2012	15	3	-999	-999	-999	-999	-999	-999	-999	-999	-999	-999	-999	-999	-999	-999	-999	-999	-999	-999	-999	-999	-999	-999	-999	-999	-999	-999	-999	-999	-999	1	15	-999	185000	-999	-999	-999	2	-999	15	-999	0
2	0.747945205	1	0	1	451102	2012	7	3	-999	-999	-999	-999	-999	-999	-999	-999	-999	-999	-999	-999	-999	-999	-999	-999	-999	-999	-999	-999	-999	-999	-999	-999	-999	-999	-999	-999	-999	1	7	-999	20000	-999	-999	-999	2	-999	3.5	-999	30
1	2.515068493	0	0	1	130224	2012	16	2	2	1200	20500	-999	-999	-999	-999	-999	-999	200	500	-999	-999	-999	-999	-999	-999	-999	-999	-999	-999	2	2	-999	-999	4	16	-999	-999	2	4	12	1200	20500	-999	-999	2	2	4	12	4
2	1.989041096	0	0	1	451226	2012	15	1	2	900	800	-999	-999	-999	-999	-999	-999	100	100	-999	-999	-999	-999	-999	-999	-999	-999	-999	-999	2	2	-999	-999	0	0	-999	-999	-999	-999	-999	-999	-999	-999	-999	-999	-999	-999	-999	-999
1	3.41369863	0	0	1	410302	2012	7	1	2	-999	-999	-999	-999	2	2	-999	-999	-999	-999	-999	-999	-999	-999	-999	-999	15	15	-999	-999	2	2	-999	-999	0	0	-999	-999	-999	-999	-999	-999	-999	-999	-999	-999	-999	-999	-999	-999
1	2.389041096	0	0	1	610928	2012	12	3	-999	-999	-999	-999	-999	-999	-999	-999	-999	-999	-999	-999	-999	-999	-999	-999	-999	-999	-999	-999	-999	-999	-999	-999	-999	-999	-999	-999	-999	2	1	10	1700	4500	-999	-999	2	2	1	10	1
1	2.293150685	0	0	1	320705	2012	5	1	1	650	-999	-999	-999	-999	-999	-999	-999	-999	-999	-999	-999	-999	-999	-999	-999	90	-999	-999	-999	2	-999	-999	-999	6	-999	-999	-999	-999	-999	-999	-999	-999	-999	-999	-999	-999	-999	-999	-999
1	2	0	0	1	211221	2012	7	1	1	850	-999	-999	-999	-999	-999	-999	-999	100	-999	-999	-999	-999	-999	-999	-999	-999	-999	-999	-999	2	-999	-999	-999	5	-999	-999	-999	-999	-999	-999	-999	-999	-999	-999	-999	-999	-999	-999	-999
1	2.42739726	0	0	1	320924	2012	7	2	1	85	-999	-999	-999	-999	-999	-999	-999	5	-999	-999	-999	-999	-999	-999	-999	-999	-999	-999	-999	1	-999	-999	-999	0	-999	-999	-999	1	7	-999	2000	-999	-999	-999	2	-999	6	-999	0
2	4.164383562	0	0	1	640502	2012	7	3	-999	-999	-999	-999	-999	-999	-999	-999	-999	-999	-999	-999	-999	-999	-999	-999	-999	-999	-999	-999	-999	-999	-999	-999	-999	-999	-999	-999	-999	1	7	-999	650	-999	-999	-999	2	-999	7	-999	28
1	1.934246575	0	0	1	320509	2012	10	1	1	-999	-999	-999	-999	1	-999	-999	-999	50	-999	-999	-999	-999	-999	-999	-999	-999	-999	-999	-999	2	-999	-999	-999	1	-999	-999	-999	-999	-999	-999	-999	-999	-999	-999	-999	-999	-999	-999	-999
2	3.342465753	1	0	1	320281	2012	17	3	-999	-999	-999	-999	-999	-999	-999	-999	-999	-999	-999	-999	-999	-999	-999	-999	-999	-999	-999	-999	-999	-999	-999	-999	-999	-999	-999	-999	-999	1	15	-999	18000	-999	-999	-999	2	-999	15	-999	12
2	0.983561644	1	0	1	320281	2012	12	3	-999	-999	-999	-999	-999	-999	-999	-999	-999	-999	-999	-999	-999	-999	-999	-999	-999	-999	-999	-999	-999	-999	-999	-999	-999	-999	-999	-999	-999	1	10	-999	17500	-999	-999	-999	3	-999	10	-999	30
1	2.704109589	0	1	1	-999	2012	3.5	3	-999	-999	-999	-999	-999	-999	-999	-999	-999	-999	-999	-999	-999	-999	-999	-999	-999	-999	-999	-999	-999	-999	-999	-999	-999	-999	-999	-999	-999	1	1	-999	6500	-999	-999	-999	1	-999	1	-999	0
1	0.989041096	1	0	1	610114	2012	7	3	-999	-999	-999	-999	-999	-999	-999	-999	-999	-999	-999	-999	-999	-999	-999	-999	-999	-999	-999	-999	-999	-999	-999	-999	-999	-999	-999	-999	-999	1	7	-999	13000	-999	-999	-999	3	-999	12	-999	30
1	4.082191781	0	0	1	451027	2012	7	3	-999	-999	-999	-999	-999	-999	-999	-999	-999	-999	-999	-999	-999	-999	-999	-999	-999	-999	-999	-999	-999	-999	-999	-999	-999	-999	-999	-999	-999	1	7	-999	-999	-999	2	-999	2	-999	7	-999	0
2	3.282191781	0	0	1	371002	2012	15	3	-999	-999	-999	-999	-999	-999	-999	-999	-999	-999	-999	-999	-999	-999	-999	-999	-999	-999	-999	-999	-999	-999	-999	-999	-999	-999	-999	-999	-999	1	5	-999	370	-999	-999	-999	1	-999	5	-999	0
2	2.709589041	1	1	1	-999	2012	3	3	-999	-999	-999	-999	-999	-999	-999	-999	-999	-999	-999	-999	-999	-999	-999	-999	-999	-999	-999	-999	-999	-999	-999	-999	-999	-999	-999	-999	-999	1	1	-999	-999	-999	4	-999	1	-999	1	-999	0
1	2.057534247	1	0	1	451002	2012	10	3	-999	-999	-999	-999	-999	-999	-999	-999	-999	-999	-999	-999	-999	-999	-999	-999	-999	-999	-999	-999	-999	-999	-999	-999	-999	-999	-999	-999	-999	1	10	-999	7800	-999	-999	-999	4	-999	10	-999	0
1	3.975342466	1	0	1	610502	2012	8	3	-999	-999	-999	-999	-999	-999	-999	-999	-999	-999	-999	-999	-999	-999	-999	-999	-999	-999	-999	-999	-999	-999	-999	-999	-999	-999	-999	-999	-999	1	8	-999	11000	-999	-999	-999	3	-999	8	-999	0
1	1.726027397	1	0	1	450107	2012	7	2	1	230	-999	-999	-999	-999	-999	-999	-999	35	-999	-999	-999	-999	-999	-999	-999	-999	-999	-999	-999	2	-999	-999	-999	7	-999	-999	-999	1	7	-999	5500	-999	-999	-999	2	-999	7	-999	7
1	2.97260274	1	0	1	450126	2012	11	3	-999	-999	-999	-999	-999	-999	-999	-999	-999	-999	-999	-999	-999	-999	-999	-999	-999	-999	-999	-999	-999	-999	-999	-999	-999	-999	-999	-999	-999	1	11.5	-999	15000	-999	-999	-999	1	-999	11.5	-999	3
1	2.698630137	0	0	1	320412	2012	7	2	2	550	700	-999	-999	-999	-999	-999	-999	150	150	-999	-999	-999	-999	-999	-999	-999	-999	-999	-999	2	2	-999	-999	1	1	-999	-999	1	3	-999	6200	-999	-999	-999	1	-999	3	-999	5
1	3.567123288	1	0	1	320583	2012	18	3	-999	-999	-999	-999	-999	-999	-999	-999	-999	-999	-999	-999	-999	-999	-999	-999	-999	-999	-999	-999	-999	-999	-999	-999	-999	-999	-999	-999	-999	1	18	-999	15000	-999	-999	-999	4	-999	4.5	-999	7
2	4.087671233	1	0	1	320506	2012	15	2	1	-999	-999	-999	-999	1	-999	-999	-999	-999	-999	-999	-999	5	-999	-999	-999	-999	-999	-999	-999	2	-999	-999	-999	2	-999	-999	-999	1	15	-999	10000	-999	-999	-999	1	-999	15	-999	8
1	3.991780822	0	0	1	130230	2012	15	3	-999	-999	-999	-999	-999	-999	-999	-999	-999	-999	-999	-999	-999	-999	-999	-999	-999	-999	-999	-999	-999	-999	-999	-999	-999	-999	-999	-999	-999	1	12	-999	-999	-999	7	-999	2	-999	12	-999	7
1	0.753424658	0	0	1	450422	2012	3	1	2	-999	-999	-999	-999	2	1	-999	-999	8	8	-999	-999	-999	-999	-999	-999	-999	-999	-999	-999	2	2	-999	-999	0.5	0.5	-999	-999	-999	-999	-999	-999	-999	-999	-999	-999	-999	-999	-999	-999
1	1.6	0	0	1	522722	2012	5	3	-999	-999	-999	-999	-999	-999	-999	-999	-999	-999	-999	-999	-999	-999	-999	-999	-999	-999	-999	-999	-999	-999	-999	-999	-999	-999	-999	-999	-999	1	5	-999	600	-999	-999	-999	2	-999	5	-999	0
1	3.257534247	0	0	1	130432	2012	15	3	-999	-999	-999	-999	-999	-999	-999	-999	-999	-999	-999	-999	-999	-999	-999	-999	-999	-999	-999	-999	-999	-999	-999	-999	-999	-999	-999	-999	-999	2	7	7	-999	-999	4	6	2	2	7	7	7
1	2.997260274	1	0	1	520181	2012	15	3	-999	-999	-999	-999	-999	-999	-999	-999	-999	-999	-999	-999	-999	-999	-999	-999	-999	-999	-999	-999	-999	-999	-999	-999	-999	-999	-999	-999	-999	2	1	14	-999	14000	1	-999	3	2	1	14	3
1	2.865753425	1	0	1	320207	2012	15	2	1	550	-999	-999	-999	-999	-999	-999	-999	35	-999	-999	-999	-999	-999	-999	-999	-999	-999	-999	-999	3	-999	-999	-999	1	-999	-999	-999	1	12	-999	20000	-999	-999	-999	4	-999	10.3	-999	19
1	4.989041096	0	0	1	210682	2012	7	3	-999	-999	-999	-999	-999	-999	-999	-999	-999	-999	-999	-999	-999	-999	-999	-999	-999	-999	-999	-999	-999	-999	-999	-999	-999	-999	-999	-999	-999	1	5	-999	-999	-999	4	-999	2	-999	5	-999	5
2	1.668493151	1	0	1	451102	2012	7	3	-999	-999	-999	-999	-999	-999	-999	-999	-999	-999	-999	-999	-999	-999	-999	-999	-999	-999	-999	-999	-999	-999	-999	-999	-999	-999	-999	-999	-999	1	6	-999	12300	-999	-999	-999	2	-999	5	-999	0
1	3.789041096	1	0	1	610431	2012	10	3	-999	-999	-999	-999	-999	-999	-999	-999	-999	-999	-999	-999	-999	-999	-999	-999	-999	-999	-999	-999	-999	-999	-999	-999	-999	-999	-999	-999	-999	2	1.5	9	-999	17000	1	-999	2	4	1.5	5.5	1.5
2	3.076712329	0	0	1	610502	2012	1	1	1	300	-999	-999	-999	-999	-999	-999	-999	45	-999	-999	-999	-999	-999	-999	-999	-999	-999	-999	-999	2	-999	-999	-999	0	-999	-999	-999	-999	-999	-999	-999	-999	-999	-999	-999	-999	-999	-999	-999
1	2.997260274	0	0	1	130230	2012	4	1	1	70	-999	-999	-999	-999	-999	-999	-999	-999	-999	-999	-999	-999	-999	-999	-999	15	-999	-999	-999	2	-999	-999	-999	0	-999	-999	-999	-999	-999	-999	-999	-999	-999	-999	-999	-999	-999	-999	-999
1	1.767123288	0	0	1	410225	2012	20	3	-999	-999	-999	-999	-999	-999	-999	-999	-999	-999	-999	-999	-999	-999	-999	-999	-999	-999	-999	-999	-999	-999	-999	-999	-999	-999	-999	-999	-999	1	15	-999	-999	-999	1	-999	2	-999	15	-999	15
2	2.169863014	1	0	1	450107	2012	5	2	1	280	-999	-999	-999	-999	-999	-999	-999	50	-999	-999	-999	-999	-999	-999	-999	-999	-999	-999	-999	2	-999	-999	-999	5	-999	-999	-999	1	5	-999	4000	-999	-999	-999	2	-999	5	-999	5
1	4.57260274	0	0	1	130224	2012	2	1	1	-999	-999	-999	-999	1	-999	-999	-999	-999	-999	-999	-999	-999	-999	-999	-999	50	-999	-999	-999	2	-999	-999	-999	0	-999	-999	-999	-999	-999	-999	-999	-999	-999	-999	-999	-999	-999	-999	-999
1	2.071232877	1	0	1	520102	2012	10	2	3	1980	380	150	-999	-999	-999	-999	-999	50	50	50	-999	-999	-999	-999	-999	-999	-999	-999	-999	3	2	2	-999	0	0	0	-999	1	7	-999	-999	-999	9	-999	4	-999	7	-999	0
2	1.035616438	1	0	1	520221	2012	7	3	-999	-999	-999	-999	-999	-999	-999	-999	-999	-999	-999	-999	-999	-999	-999	-999	-999	-999	-999	-999	-999	-999	-999	-999	-999	-999	-999	-999	-999	1	7	-999	7500	-999	-999	-999	2	-999	7	-999	0
1	2.410958904	0	0	1	451321	2012	7	3	-999	-999	-999	-999	-999	-999	-999	-999	-999	-999	-999	-999	-999	-999	-999	-999	-999	-999	-999	-999	-999	-999	-999	-999	-999	-999	-999	-999	-999	1	7	-999	720	-999	-999	-999	2	-999	7	-999	10
1	3.345205479	1	0	1	131124	2012	10	3	-999	-999	-999	-999	-999	-999	-999	-999	-999	-999	-999	-999	-999	-999	-999	-999	-999	-999	-999	-999	-999	-999	-999	-999	-999	-999	-999	-999	-999	1	7	-999	10000	-999	-999	-999	2	-999	7	-999	22
1	2.043835616	1	0	1	611021	2012	30	3	-999	-999	-999	-999	-999	-999	-999	-999	-999	-999	-999	-999	-999	-999	-999	-999	-999	-999	-999	-999	-999	-999	-999	-999	-999	-999	-999	-999	-999	1	30	-999	19000	-999	-999	-999	3	-999	30	-999	60
1	3.405479452	1	0	1	320206	2012	10	2	2	350	-999	-999	-999	-999	2	-999	-999	0	0	-999	-999	-999	-999	-999	-999	-999	-999	-999	-999	2	1	-999	-999	0	0	-999	-999	1	9	-999	-999	-999	7	-999	1	-999	9	-999	0
1	3.18630137	0	0	1	321203	2012	8	3	-999	-999	-999	-999	-999	-999	-999	-999	-999	-999	-999	-999	-999	-999	-999	-999	-999	-999	-999	-999	-999	-999	-999	-999	-999	-999	-999	-999	-999	1	7	-999	-999	-999	3	-999	2	-999	7	-999	7
2	3.452054795	0	0	1	320584	2012	10	1	7	455	725	670	500	-999	-999	-999	-999	64	64	64	64	-999	-999	-999	-999	-999	-999	-999	-999	2	2	2	2	2	2	2	2	-999	-999	-999	-999	-999	-999	-999	-999	-999	-999	-999	-999
1	3.169863014	1	0	1	520302	2012	10	3	-999	-999	-999	-999	-999	-999	-999	-999	-999	-999	-999	-999	-999	-999	-999	-999	-999	-999	-999	-999	-999	-999	-999	-999	-999	-999	-999	-999	-999	1	10	-999	39000	-999	-999	-999	3	-999	10	-999	0
2	3.232876712	0	0	1	150402	2012	8	3	-999	-999	-999	-999	-999	-999	-999	-999	-999	-999	-999	-999	-999	-999	-999	-999	-999	-999	-999	-999	-999	-999	-999	-999	-999	-999	-999	-999	-999	1	7	-999	-999	-999	4	-999	3	-999	13	-999	16
1	1.106849315	0	0	1	330784	2012	5	3	-999	-999	-999	-999	-999	-999	-999	-999	-999	-999	-999	-999	-999	-999	-999	-999	-999	-999	-999	-999	-999	-999	-999	-999	-999	-999	-999	-999	-999	1	5	-999	-999	-999	3	-999	1	-999	5	-999	0
2	3.98630137	0	0	1	320583	2012	5	1	1	100	-999	-999	-999	-999	-999	-999	-999	20	-999	-999	-999	-999	-999	-999	-999	-999	-999	-999	-999	2	-999	-999	-999	0	-999	-999	-999	-999	-999	-999	-999	-999	-999	-999	-999	-999	-999	-999	-999
1	2.997260274	0	0	1	320583	2012	9	1	1	100	-999	-999	-999	2	-999	-999	-999	10	-999	-999	-999	-999	-999	-999	-999	-999	-999	-999	-999	2	-999	-999	-999	0	-999	-999	-999	-999	-999	-999	-999	-999	-999	-999	-999	-999	-999	-999	-999
1	2	0	0	1	320324	2012	7	1	1	1250	-999	-999	-999	-999	-999	-999	-999	0	-999	-999	-999	-999	-999	-999	-999	-999	-999	-999	-999	2	-999	-999	-999	0	-999	-999	-999	-999	-999	-999	-999	-999	-999	-999	-999	-999	-999	-999	-999
2	1.734246575	0	0	1	320211	2012	4	1	2	180	280	-999	-999	-999	-999	-999	-999	30	68	-999	-999	-999	-999	-999	-999	-999	-999	-999	-999	2	3	-999	-999	0	2	-999	-999	-999	-999	-999	-999	-999	-999	-999	-999	-999	-999	-999	-999
1	1.942465753	0	0	1	330881	2012	5	3	-999	-999	-999	-999	-999	-999	-999	-999	-999	-999	-999	-999	-999	-999	-999	-999	-999	-999	-999	-999	-999	-999	-999	-999	-999	-999	-999	-999	-999	1	5	-999	-999	-999	2	-999	1	-999	5	-999	0
2	1.498630137	1	0	1	451102	2012	10	3	-999	-999	-999	-999	-999	-999	-999	-999	-999	-999	-999	-999	-999	-999	-999	-999	-999	-999	-999	-999	-999	-999	-999	-999	-999	-999	-999	-999	-999	1	7	-999	16000	-999	-999	-999	2	-999	7	-999	7
1	1.77260274	0	0	1	320684	2012	7	1	1	1900	-999	-999	-999	-999	-999	-999	-999	0	-999	-999	-999	-999	-999	-999	-999	-999	-999	-999	-999	2	-999	-999	-999	0	-999	-999	-999	-999	-999	-999	-999	-999	-999	-999	-999	-999	-999	-999	-999
1	2.01369863	0	0	1	610104	2012	7	3	-999	-999	-999	-999	-999	-999	-999	-999	-999	-999	-999	-999	-999	-999	-999	-999	-999	-999	-999	-999	-999	-999	-999	-999	-999	-999	-999	-999	-999	1	7	-999	6000	-999	-999	-999	2	-999	7	-999	0
1	3.073972603	0	0	1	440606	2012	10	3	-999	-999	-999	-999	-999	-999	-999	-999	-999	-999	-999	-999	-999	-999	-999	-999	-999	-999	-999	-999	-999	-999	-999	-999	-999	-999	-999	-999	-999	1	10	-999	-999	-999	6	-999	4	-999	10	-999	0
1	3.246575342	0	0	1	130208	2012	9	3	-999	-999	-999	-999	-999	-999	-999	-999	-999	-999	-999	-999	-999	-999	-999	-999	-999	-999	-999	-999	-999	-999	-999	-999	-999	-999	-999	-999	-999	1	9	-999	27500	-999	-999	-999	3	-999	3	-999	9
1	4.049315068	0	0	1	130227	2012	10	3	-999	-999	-999	-999	-999	-999	-999	-999	-999	-999	-999	-999	-999	-999	-999	-999	-999	-999	-999	-999	-999	-999	-999	-999	-999	-999	-999	-999	-999	1	10	-999	19800	-999	-999	-999	2	-999	10	-999	0
2	1.58630137	0	0	1	320211	2012	10	1	2	350	230	-999	-999	-999	-999	-999	-999	100	100	-999	-999	-999	-999	-999	-999	-999	-999	-999	-999	5	4	-999	-999	2	2	-999	-999	-999	-999	-999	-999	-999	-999	-999	-999	-999	-999	-999	-999
2	3.005479452	0	0	1	520103	2012	3	1	1	-999	-999	-999	-999	6	-999	-999	-999	60	-999	-999	-999	-999	-999	-999	-999	-999	-999	-999	-999	2	-999	-999	-999	0	-999	-999	-999	-999	-999	-999	-999	-999	-999	-999	-999	-999	-999	-999	-999
1	1.750684932	1	0	1	320508	2012	15	3	-999	-999	-999	-999	-999	-999	-999	-999	-999	-999	-999	-999	-999	-999	-999	-999	-999	-999	-999	-999	-999	-999	-999	-999	-999	-999	-999	-999	-999	1	14	-999	10000	-999	-999	-999	2	-999	14	-999	14
2	2.336986301	1	0	1	520303	2012	7	3	-999	-999	-999	-999	-999	-999	-999	-999	-999	-999	-999	-999	-999	-999	-999	-999	-999	-999	-999	-999	-999	-999	-999	-999	-999	-999	-999	-999	-999	1	5	-999	12500	-999	-999	-999	2	-999	5	-999	5
2	1.082191781	1	0	1	611002	2012	13	2	2	60	7	-999	-999	-999	-999	-999	-999	10	10	-999	-999	-999	-999	-999	-999	-999	-999	-999	-999	2	2	-999	-999	0	0	-999	-999	1	13	-999	10000	-999	-999	-999	3	-999	11	-999	11
1	4.254794521	0	0	1	321112	2012	18	2	3	75	75	16	-999	-999	-999	-999	-999	22	22	22	-999	-999	-999	-999	-999	-999	-999	-999	-999	2	2	2	-999	2	1.5	1	-999	1	15	-999	13700	-999	-999	-999	2	-999	7.5	-999	14
1	1.994520548	1	0	1	130802	2012	3	3	-999	-999	-999	-999	-999	-999	-999	-999	-999	-999	-999	-999	-999	-999	-999	-999	-999	-999	-999	-999	-999	-999	-999	-999	-999	-999	-999	-999	-999	1	12	-999	12000	-999	-999	-999	2	-999	12	-999	0
2	3.739726027	1	0	1	131102	2012	11	2	2	40	30	-999	-999	-999	-999	-999	-999	0	0	-999	-999	-999	-999	-999	-999	-999	-999	-999	-999	2	3	-999	-999	1	1	-999	-999	1	10	-999	17000	-999	-999	-999	3	-999	10	-999	10
2	2	0	0	1	410728	2012	4.5	1	1	1000	-999	-999	-999	-999	-999	-999	-999	-999	-999	-999	-999	-999	-999	-999	-999	10	-999	-999	-999	3	-999	-999	-999	0	-999	-999	-999	-999	-999	-999	-999	-999	-999	-999	-999	-999	-999	-999	-999
1	2.021917808	1	0	1	522423	2012	7	3	-999	-999	-999	-999	-999	-999	-999	-999	-999	-999	-999	-999	-999	-999	-999	-999	-999	-999	-999	-999	-999	-999	-999	-999	-999	-999	-999	-999	-999	1	7	-999	6480	-999	-999	-999	4	-999	5.5	-999	0
2	2.131506849	1	0	1	610581	2012	12	3	-999	-999	-999	-999	-999	-999	-999	-999	-999	-999	-999	-999	-999	-999	-999	-999	-999	-999	-999	-999	-999	-999	-999	-999	-999	-999	-999	-999	-999	2	2	8	1357.99	11399.4	-999	-999	2	2	2	8	2
1	2.512328767	0	0	1	321182	2012	6	3	-999	-999	-999	-999	-999	-999	-999	-999	-999	-999	-999	-999	-999	-999	-999	-999	-999	-999	-999	-999	-999	-999	-999	-999	-999	-999	-999	-999	-999	1	6	-999	2500	-999	-999	-999	2	-999	6	-999	6
2	1	0	0	1	320303	2012	9	3	-999	-999	-999	-999	-999	-999	-999	-999	-999	-999	-999	-999	-999	-999	-999	-999	-999	-999	-999	-999	-999	-999	-999	-999	-999	-999	-999	-999	-999	1	7	-999	3700	-999	-999	-999	2	-999	7	-999	7
1	2.016438356	0	0	1	320924	2012	10	2	2	-999	-999	-999	-999	2	2	-999	-999	60	60	-999	-999	-999	-999	-999	-999	-999	-999	-999	-999	2	2	-999	-999	1	1	-999	-999	1	7	-999	-999	-999	2	-999	2	-999	7	-999	20
1	0.967123288	1	0	1	130802	2012	6	3	-999	-999	-999	-999	-999	-999	-999	-999	-999	-999	-999	-999	-999	-999	-999	-999	-999	-999	-999	-999	-999	-999	-999	-999	-999	-999	-999	-999	-999	1	6	-999	9000	-999	-999	-999	2	-999	3	-999	3
2	3.243835616	1	0	1	131182	2012	9	3	-999	-999	-999	-999	-999	-999	-999	-999	-999	-999	-999	-999	-999	-999	-999	-999	-999	-999	-999	-999	-999	-999	-999	-999	-999	-999	-999	-999	-999	1	7	-999	16700	-999	-999	-999	2	-999	7	-999	15
1	2.326027397	0	0	1	522728	2012	10	3	-999	-999	-999	-999	-999	-999	-999	-999	-999	-999	-999	-999	-999	-999	-999	-999	-999	-999	-999	-999	-999	-999	-999	-999	-999	-999	-999	-999	-999	1	7	-999	-999	-999	1	-999	2	-999	7	-999	0
2	1.632876712	0	0	1	610524	2012	6	1	3	300	300	300	-999	-999	-999	-999	-999	50	24.5	30	-999	-999	-999	-999	-999	-999	-999	-999	-999	2	1	2	-999	0	0	0	-999	-999	-999	-999	-999	-999	-999	-999	-999	-999	-999	-999	-999
1	1.254794521	1	1	1	451103	2012	8	2	1	60	-999	-999	-999	-999	-999	-999	-999	20	-999	-999	-999	-999	-999	-999	-999	-999	-999	-999	-999	1	-999	-999	-999	0	-999	-999	-999	1	6	-999	22400	-999	-999	-999	2	-999	6	-999	15
1	3.073972603	1	0	1	130803	2012	7	3	-999	-999	-999	-999	-999	-999	-999	-999	-999	-999	-999	-999	-999	-999	-999	-999	-999	-999	-999	-999	-999	-999	-999	-999	-999	-999	-999	-999	-999	1	7	-999	10000	-999	-999	-999	2	-999	7	-999	14
1	2.835616438	0	0	1	320205	2012	6	1	1	-999	-999	-999	-999	1	-999	-999	-999	-999	-999	-999	-999	-999	-999	-999	-999	-999	-999	-999	-999	2	-999	-999	-999	0	-999	-999	-999	-999	-999	-999	-999	-999	-999	-999	-999	-999	-999	-999	-999
1	4.926027397	1	0	1	610721	2012	20	3	-999	-999	-999	-999	-999	-999	-999	-999	-999	-999	-999	-999	-999	-999	-999	-999	-999	-999	-999	-999	-999	-999	-999	-999	-999	-999	-999	-999	-999	1	15	-999	18000	-999	-999	-999	2	-999	15	-999	30
1	1.994520548	0	0	1	130823	2012	10	3	-999	-999	-999	-999	-999	-999	-999	-999	-999	-999	-999	-999	-999	-999	-999	-999	-999	-999	-999	-999	-999	-999	-999	-999	-999	-999	-999	-999	-999	2	2	10	-999	-999	2	6	2	2	2	10	0
1	2.136986301	0	0	1	522728	2012	7	3	-999	-999	-999	-999	-999	-999	-999	-999	-999	-999	-999	-999	-999	-999	-999	-999	-999	-999	-999	-999	-999	-999	-999	-999	-999	-999	-999	-999	-999	1	7	-999	-999	-999	2	-999	1	-999	7	-999	0
2	3.704109589	0	0	1	371002	2012	4	3	-999	-999	-999	-999	-999	-999	-999	-999	-999	-999	-999	-999	-999	-999	-999	-999	-999	-999	-999	-999	-999	-999	-999	-999	-999	-999	-999	-999	-999	1	4	-999	450	-999	-999	-999	1	-999	4	-999	5
1	1.126027397	1	0	1	450223	2012	14	3	-999	-999	-999	-999	-999	-999	-999	-999	-999	-999	-999	-999	-999	-999	-999	-999	-999	-999	-999	-999	-999	-999	-999	-999	-999	-999	-999	-999	-999	2	2	14	-999	10000	1	-999	2	2	2	10	0
1	2.632876712	0	0	1	320922	2012	7	1	1	120	-999	-999	-999	-999	-999	-999	-999	4	-999	-999	-999	-999	-999	-999	-999	-999	-999	-999	-999	2	-999	-999	-999	0	-999	-999	-999	-999	-999	-999	-999	-999	-999	-999	-999	-999	-999	-999	-999
1	3.104109589	0	0	1	451381	2012	7	1	1	-999	-999	-999	-999	3	-999	-999	-999	0	-999	-999	-999	-999	-999	-999	-999	-999	-999	-999	-999	2	-999	-999	-999	0	-999	-999	-999	-999	-999	-999	-999	-999	-999	-999	-999	-999	-999	-999	-999
1	4.994520548	1	0	1	410922	2012	20	3	-999	-999	-999	-999	-999	-999	-999	-999	-999	-999	-999	-999	-999	-999	-999	-999	-999	-999	-999	-999	-999	-999	-999	-999	-999	-999	-999	-999	-999	1	20	-999	-999	-999	7	-999	2	-999	20	-999	20
1	1.715068493	1	1	1	-999	2012	10	3	-999	-999	-999	-999	-999	-999	-999	-999	-999	-999	-999	-999	-999	-999	-999	-999	-999	-999	-999	-999	-999	-999	-999	-999	-999	-999	-999	-999	-999	1	1	-999	-999	-999	4	-999	5	-999	1	-999	2
2	2.057534247	0	0	1	410611	2012	7	1	1	45	-999	-999	-999	-999	-999	-999	-999	-999	-999	-999	-999	-999	-999	-999	-999	15	-999	-999	-999	2	-999	-999	-999	1.5	-999	-999	-999	-999	-999	-999	-999	-999	-999	-999	-999	-999	-999	-999	-999
1	5	0	0	1	130225	2012	5	3	-999	-999	-999	-999	-999	-999	-999	-999	-999	-999	-999	-999	-999	-999	-999	-999	-999	-999	-999	-999	-999	-999	-999	-999	-999	-999	-999	-999	-999	5	6	5	3000	3000	-999	-999	2	2	5	5	7
1	3.109589041	0	0	1	320705	2012	7	1	2	180	0	-999	-999	-999	-999	-999	-999	10	10	-999	-999	-999	-999	-999	-999	-999	-999	-999	-999	2	1	-999	-999	1	1	-999	-999	-999	-999	-999	-999	-999	-999	-999	-999	-999	-999	-999	-999
1	4.249315068	0	0	1	411023	2012	21	1	1	-999	-999	-999	-999	7	-999	-999	-999	100	-999	-999	-999	-999	-999	-999	-999	-999	-999	-999	-999	1	-999	-999	-999	3	-999	-999	-999	-999	-999	-999	-999	-999	-999	-999	-999	-999	-999	-999	-999
1	2.564383562	0	0	1	130922	2012	5	1	1	300	-999	-999	-999	-999	-999	-999	-999	100	-999	-999	-999	-999	-999	-999	-999	-999	-999	-999	-999	2	-999	-999	-999	2	-999	-999	-999	-999	-999	-999	-999	-999	-999	-999	-999	-999	-999	-999	-999
1	1.797260274	1	0	1	520323	2012	15	2	2	-999	650	-999	-999	3	-999	-999	-999	100	1000	-999	-999	-999	-999	-999	-999	-999	-999	-999	-999	2	6	-999	-999	0	0	-999	-999	2	2	7.5	750	12000	-999	-999	2	4	2	2	0
1	1.336986301	1	0	1	520323	2012	14	3	-999	-999	-999	-999	-999	-999	-999	-999	-999	-999	-999	-999	-999	-999	-999	-999	-999	-999	-999	-999	-999	-999	-999	-999	-999	-999	-999	-999	-999	1	12.5	-999	26000	-999	-999	-999	3	-999	9	-999	0
2	2.487671233	0	0	1	520111	2012	14	2	1	-999	-999	-999	-999	3	-999	-999	-999	20	-999	-999	-999	-999	-999	-999	-999	-999	-999	-999	-999	2	-999	-999	-999	7	-999	-999	-999	1	7	-999	-999	-999	6	-999	2	-999	7	-999	7
1	1.991780822	0	0	1	410526	2012	10	1	1	65	-999	-999	-999	-999	-999	-999	-999	-999	-999	-999	-999	-999	-999	-999	-999	-999	-999	-999	-999	1	-999	-999	-999	0	-999	-999	-999	-999	-999	-999	-999	-999	-999	-999	-999	-999	-999	-999	-999
2	1.739726027	1	1	1	-999	2012	1	1	1	15000	-999	-999	-999	-999	-999	-999	-999	310	-999	-999	-999	-999	-999	-999	-999	-999	-999	-999	-999	6	-999	-999	-999	2	-999	-999	-999	-999	-999	-999	-999	-999	-999	-999	-999	-999	-999	-999	-999
1	1.994520548	0	0	1	320381	2012	7	2	3	80	180	180	-999	-999	-999	-999	-999	10	10	10	-999	-999	-999	-999	-999	-999	-999	-999	-999	1	1	1	-999	0	0	0	-999	1	7	-999	2200	-999	-999	-999	1	-999	7	-999	0
2	1.997260274	0	0	1	320381	2012	10	3	-999	-999	-999	-999	-999	-999	-999	-999	-999	-999	-999	-999	-999	-999	-999	-999	-999	-999	-999	-999	-999	-999	-999	-999	-999	-999	-999	-999	-999	1	10	-999	2550	-999	-999	-999	2	-999	10	-999	7
1	3.82739726	0	0	1	320924	2012	10	2	2	300	-999	-999	-999	-999	3	-999	-999	-999	20	-999	-999	4	-999	-999	-999	-999	-999	-999	-999	2	2	-999	-999	0	0	-999	-999	1	9	-999	-999	-999	4	-999	2	-999	9	-999	9
1	3.063013699	1	0	1	520124	2012	8	2	1	-999	-999	-999	-999	6	-999	-999	-999	125	-999	-999	-999	-999	-999	-999	-999	-999	-999	-999	-999	4	-999	-999	-999	1	-999	-999	-999	1	7	-999	-999	-999	6	-999	2	-999	7	-999	7
1	3.542465753	0	0	1	131024	2012	5	1	2	300	200	-999	-999	-999	-999	-999	-999	30	30	-999	-999	-999	-999	-999	-999	-999	-999	-999	-999	4	3	-999	-999	0	2	-999	-999	-999	-999	-999	-999	-999	-999	-999	-999	-999	-999	-999	-999
2	2.060273973	0	0	1	320682	2012	3	1	1	25	-999	-999	-999	-999	-999	-999	-999	-999	-999	-999	-999	-999	-999	-999	-999	100	-999	-999	-999	3	-999	-999	-999	0	-999	-999	-999	-999	-999	-999	-999	-999	-999	-999	-999	-999	-999	-999	-999
1	1.104109589	0	0	1	520103	2012	7	1	1	120	-999	-999	-999	-999	-999	-999	-999	2	-999	-999	-999	-999	-999	-999	-999	-999	-999	-999	-999	1	-999	-999	-999	0	-999	-999	-999	-999	-999	-999	-999	-999	-999	-999	-999	-999	-999	-999	-999
2	2.002739726	1	0	1	611002	2012	15	3	-999	-999	-999	-999	-999	-999	-999	-999	-999	-999	-999	-999	-999	-999	-999	-999	-999	-999	-999	-999	-999	-999	-999	-999	-999	-999	-999	-999	-999	1	10	-999	20000	-999	-999	-999	3	-999	8.3	-999	10
1	1.408219178	1	0	1	520303	2012	30	2	1	100	-999	-999	-999	-999	-999	-999	-999	40	-999	-999	-999	-999	-999	-999	-999	-999	-999	-999	-999	2	-999	-999	-999	0	-999	-999	-999	2	20	7	31000	3100	-999	-999	4	2	30	7	0
1	4.076712329	1	0	1	522731	2012	15	3	-999	-999	-999	-999	-999	-999	-999	-999	-999	-999	-999	-999	-999	-999	-999	-999	-999	-999	-999	-999	-999	-999	-999	-999	-999	-999	-999	-999	-999	1	15	-999	-999	-999	8	-999	2	-999	15	-999	0
1	1.98630137	1	0	1	130828	2012	7	3	-999	-999	-999	-999	-999	-999	-999	-999	-999	-999	-999	-999	-999	-999	-999	-999	-999	-999	-999	-999	-999	-999	-999	-999	-999	-999	-999	-999	-999	1	5	-999	-999	-999	5	-999	3	-999	5	-999	0
1	1.852054795	0	0	1	410823	2012	7	1	1	200	-999	-999	-999	-999	-999	-999	-999	300	-999	-999	-999	-999	-999	-999	-999	-999	-999	-999	-999	2	-999	-999	-999	1	-999	-999	-999	-999	-999	-999	-999	-999	-999	-999	-999	-999	-999	-999	-999
2	1.076712329	1	0	1	522731	2012	7	3	-999	-999	-999	-999	-999	-999	-999	-999	-999	-999	-999	-999	-999	-999	-999	-999	-999	-999	-999	-999	-999	-999	-999	-999	-999	-999	-999	-999	-999	1	6	-999	-999	-999	6	-999	2	-999	6	-999	0
1	1	1	0	1	130802	2012	7	3	-999	-999	-999	-999	-999	-999	-999	-999	-999	-999	-999	-999	-999	-999	-999	-999	-999	-999	-999	-999	-999	-999	-999	-999	-999	-999	-999	-999	-999	1	7	-999	15000	-999	-999	-999	2	-999	3.5	-999	0
1	3.750684932	1	0	1	131124	2012	14	2	1	500	-999	-999	-999	-999	-999	-999	-999	20	-999	-999	-999	-999	-999	-999	-999	-999	-999	-999	-999	1	-999	-999	-999	0	-999	-999	-999	1	11	-999	14500	-999	-999	-999	2	-999	11	-999	0
1	3.328767123	1	0	1	320583	2012	48	3	-999	-999	-999	-999	-999	-999	-999	-999	-999	-999	-999	-999	-999	-999	-999	-999	-999	-999	-999	-999	-999	-999	-999	-999	-999	-999	-999	-999	-999	1	15	-999	15000	-999	-999	-999	2	-999	15	-999	14
1	4.797260274	0	0	1	520302	2012	1	1	2	450	100	-999	-999	-999	-999	-999	-999	25	30	-999	-999	-999	-999	-999	-999	-999	-999	-999	-999	2	2	-999	-999	1	0	-999	-999	-999	-999	-999	-999	-999	-999	-999	-999	-999	-999	-999	-999
1	1.235616438	1	0	1	320281	2012	10	3	-999	-999	-999	-999	-999	-999	-999	-999	-999	-999	-999	-999	-999	-999	-999	-999	-999	-999	-999	-999	-999	-999	-999	-999	-999	-999	-999	-999	-999	1	9	-999	27000	-999	-999	-999	4	-999	9	-999	9
1	2.830136986	0	0	1	320902	2012	15	1	3	400	280	350	-999	-999	-999	-999	-999	60	60	60	-999	-999	-999	-999	-999	-999	-999	-999	-999	2	1	1	-999	2	2	3	-999	-999	-999	-999	-999	-999	-999	-999	-999	-999	-999	-999	-999
1	4.964383562	0	0	1	410811	2012	10	1	1	-999	-999	-999	-999	5	-999	-999	-999	50	-999	-999	-999	-999	-999	-999	-999	-999	-999	-999	-999	2	-999	-999	-999	3	-999	-999	-999	-999	-999	-999	-999	-999	-999	-999	-999	-999	-999	-999	-999
1	3.731506849	0	0	1	410105	2012	7	1	2	-999	0	-999	-999	2	-999	-999	-999	-999	-999	-999	-999	-999	-999	-999	-999	4	4	-999	-999	3	3	-999	-999	0	0	-999	-999	-999	-999	-999	-999	-999	-999	-999	-999	-999	-999	-999	-999
2	1.882191781	1	0	1	320282	2012	9	3	-999	-999	-999	-999	-999	-999	-999	-999	-999	-999	-999	-999	-999	-999	-999	-999	-999	-999	-999	-999	-999	-999	-999	-999	-999	-999	-999	-999	-999	1	9	-999	36500	-999	-999	-999	2	-999	9	-999	9
2	2.145205479	1	0	1	320281	2012	10	3	-999	-999	-999	-999	-999	-999	-999	-999	-999	-999	-999	-999	-999	-999	-999	-999	-999	-999	-999	-999	-999	-999	-999	-999	-999	-999	-999	-999	-999	1	10	-999	15000	-999	-999	-999	2	-999	10	-999	3
1	4.002739726	0	0	1	320612	2012	3	1	1	400	-999	-999	-999	-999	-999	-999	-999	0	-999	-999	-999	-999	-999	-999	-999	-999	-999	-999	-999	3	-999	-999	-999	3	-999	-999	-999	-999	-999	-999	-999	-999	-999	-999	-999	-999	-999	-999	-999
1	1.002739726	1	0	1	522731	2012	7.5	2	1	-999	-999	-999	-999	2	-999	-999	-999	0	-999	-999	-999	-999	-999	-999	-999	-999	-999	-999	-999	1	-999	-999	-999	0	-999	-999	-999	1	7.5	-999	12450	-999	-999	-999	2	-999	7.5	-999	0
1	1.950684932	1	0	1	520328	2012	11.5	3	-999	-999	-999	-999	-999	-999	-999	-999	-999	-999	-999	-999	-999	-999	-999	-999	-999	-999	-999	-999	-999	-999	-999	-999	-999	-999	-999	-999	-999	1	11.5	-999	12000	-999	-999	-999	3	-999	11.5	-999	0
2	1.997260274	1	0	1	341322	2012	21	3	-999	-999	-999	-999	-999	-999	-999	-999	-999	-999	-999	-999	-999	-999	-999	-999	-999	-999	-999	-999	-999	-999	-999	-999	-999	-999	-999	-999	-999	1	21	-999	24000	-999	-999	-999	2	-999	21	-999	0
1	1.991780822	0	0	1	320829	2012	7	3	-999	-999	-999	-999	-999	-999	-999	-999	-999	-999	-999	-999	-999	-999	-999	-999	-999	-999	-999	-999	-999	-999	-999	-999	-999	-999	-999	-999	-999	1	7	-999	2500	-999	-999	-999	2	-999	7	-999	7
2	3.22739726	0	0	1	320681	2012	17	3	-999	-999	-999	-999	-999	-999	-999	-999	-999	-999	-999	-999	-999	-999	-999	-999	-999	-999	-999	-999	-999	-999	-999	-999	-999	-999	-999	-999	-999	1	7	-999	-999	-999	2	-999	3	-999	7	-999	14
1	1.145205479	1	0	1	611022	2012	7	3	-999	-999	-999	-999	-999	-999	-999	-999	-999	-999	-999	-999	-999	-999	-999	-999	-999	-999	-999	-999	-999	-999	-999	-999	-999	-999	-999	-999	-999	1	7	-999	13000	-999	-999	-999	2	-999	7	-999	0
1	0.487671233	1	1	1	-999	2012	6	3	-999	-999	-999	-999	-999	-999	-999	-999	-999	-999	-999	-999	-999	-999	-999	-999	-999	-999	-999	-999	-999	-999	-999	-999	-999	-999	-999	-999	-999	2	3	3	-999	18000	2	-999	2	1	3	3	0
2	2.493150685	0	0	1	321113	2012	7	3	-999	-999	-999	-999	-999	-999	-999	-999	-999	-999	-999	-999	-999	-999	-999	-999	-999	-999	-999	-999	-999	-999	-999	-999	-999	-999	-999	-999	-999	1	7	-999	1650	-999	-999	-999	2	-999	7	-999	7
1	4.742465753	0	0	1	522224	2012	10	1	2	-999	-999	-999	-999	2	2	-999	-999	-999	0	-999	-999	3	-999	-999	-999	-999	-999	-999	-999	1	1	-999	-999	0	0	-999	-999	-999	-999	-999	-999	-999	-999	-999	-999	-999	-999	-999	-999
1	3.175342466	1	0	1	611002	2012	10	3	-999	-999	-999	-999	-999	-999	-999	-999	-999	-999	-999	-999	-999	-999	-999	-999	-999	-999	-999	-999	-999	-999	-999	-999	-999	-999	-999	-999	-999	1	7	-999	4000	-999	-999	-999	2	-999	7	-999	7
1	3.005479452	1	0	1	522428	2012	30	3	-999	-999	-999	-999	-999	-999	-999	-999	-999	-999	-999	-999	-999	-999	-999	-999	-999	-999	-999	-999	-999	-999	-999	-999	-999	-999	-999	-999	-999	2	1	30	-999	-999	6	9	2	2	1	20	0
1	4.64109589	0	0	1	320205	2012	7	1	3	350	1200	250	-999	-999	-999	-999	-999	10	100	100	-999	-999	-999	-999	-999	-999	-999	-999	-999	2	3	3	-999	1.5	1.5	1.5	-999	-999	-999	-999	-999	-999	-999	-999	-999	-999	-999	-999	-999
2	2.997260274	0	0	1	522725	2012	4	3	-999	-999	-999	-999	-999	-999	-999	-999	-999	-999	-999	-999	-999	-999	-999	-999	-999	-999	-999	-999	-999	-999	-999	-999	-999	-999	-999	-999	-999	1	4	-999	-999	-999	1	-999	2	-999	4	-999	0
1	3.347945205	0	0	1	610202	2012	70	3	-999	-999	-999	-999	-999	-999	-999	-999	-999	-999	-999	-999	-999	-999	-999	-999	-999	-999	-999	-999	-999	-999	-999	-999	-999	-999	-999	-999	-999	1	10	-999	15000	-999	-999	-999	2	-999	10	-999	8
1	1.764383562	1	0	1	520322	2012	7.5	2	1	-999	-999	-999	-999	6	-999	-999	-999	-999	-999	-999	-999	6	-999	-999	-999	-999	-999	-999	-999	2	-999	-999	-999	4	-999	-999	-999	1	7	-999	-999	-999	7	-999	2	-999	7	-999	7
1	3.191780822	0	0	1	320206	2012	5	1	5	300	-999	-999	-999	-999	2	2	2	60	55	55	55	-999	-999	-999	-999	-999	-999	-999	-999	2	2	2	2	1	1	1	1	-999	-999	-999	-999	-999	-999	-999	-999	-999	-999	-999	-999
2	3.421917808	0	0	1	410811	2012	7	1	1	50	-999	-999	-999	-999	-999	-999	-999	0	-999	-999	-999	-999	-999	-999	-999	-999	-999	-999	-999	2	-999	-999	-999	0	-999	-999	-999	-999	-999	-999	-999	-999	-999	-999	-999	-999	-999	-999	-999
1	4.336986301	1	0	1	410184	2012	25	3	-999	-999	-999	-999	-999	-999	-999	-999	-999	-999	-999	-999	-999	-999	-999	-999	-999	-999	-999	-999	-999	-999	-999	-999	-999	-999	-999	-999	-999	2	1	20	750	33000	-999	-999	2	2	1	20	0
1	2.410958904	1	0	1	341122	2012	15	3	-999	-999	-999	-999	-999	-999	-999	-999	-999	-999	-999	-999	-999	-999	-999	-999	-999	-999	-999	-999	-999	-999	-999	-999	-999	-999	-999	-999	-999	1	15	-999	19000	-999	-999	-999	1	-999	15	-999	5
2	1.671232877	0	0	1	340322	2012	6.5	3	-999	-999	-999	-999	-999	-999	-999	-999	-999	-999	-999	-999	-999	-999	-999	-999	-999	-999	-999	-999	-999	-999	-999	-999	-999	-999	-999	-999	-999	1	6.5	-999	3000	-999	-999	-999	2	-999	6.5	-999	7
1	1.991780822	0	0	1	522228	2012	5	1	5	700	-999	-999	-999	-999	3	3	3	80	85	85	85	-999	-999	-999	-999	-999	-999	-999	-999	1	1	1	1	0	0	0	0	-999	-999	-999	-999	-999	-999	-999	-999	-999	-999	-999	-999
1	2.509589041	0	0	1	451381	2012	10	1	1	1300	-999	-999	-999	-999	-999	-999	-999	15	-999	-999	-999	-999	-999	-999	-999	-999	-999	-999	-999	2	-999	-999	-999	0	-999	-999	-999	-999	-999	-999	-999	-999	-999	-999	-999	-999	-999	-999	-999
1	0.824657534	0	0	1	320302	2012	11	3	-999	-999	-999	-999	-999	-999	-999	-999	-999	-999	-999	-999	-999	-999	-999	-999	-999	-999	-999	-999	-999	-999	-999	-999	-999	-999	-999	-999	-999	1	11	-999	11000	-999	-999	-999	2	-999	11	-999	11
2	2.378082192	0	0	1	320204	2012	7	1	1	-999	-999	-999	-999	2	-999	-999	-999	-999	-999	-999	-999	2	-999	-999	-999	-999	-999	-999	-999	2	-999	-999	-999	0	-999	-999	-999	-999	-999	-999	-999	-999	-999	-999	-999	-999	-999	-999	-999
1	3.087671233	0	0	1	522222	2012	7	3	-999	-999	-999	-999	-999	-999	-999	-999	-999	-999	-999	-999	-999	-999	-999	-999	-999	-999	-999	-999	-999	-999	-999	-999	-999	-999	-999	-999	-999	1	7	-999	-999	-999	2	-999	2	-999	7	-999	7
1	1.994520548	0	0	1	522623	2012	8	1	2	60	70	-999	-999	-999	-999	-999	-999	30	75	-999	-999	-999	-999	-999	-999	-999	-999	-999	-999	3	3	-999	-999	0	0	-999	-999	-999	-999	-999	-999	-999	-999	-999	-999	-999	-999	-999	-999
2	2.868493151	1	0	1	320211	2012	14	3	-999	-999	-999	-999	-999	-999	-999	-999	-999	-999	-999	-999	-999	-999	-999	-999	-999	-999	-999	-999	-999	-999	-999	-999	-999	-999	-999	-999	-999	1	14	-999	10000	-999	-999	-999	3	-999	14	-999	14
2	1.04109589	0	0	1	411522	2012	7	1	1	-999	-999	-999	-999	6	-999	-999	-999	-999	-999	-999	-999	4	-999	-999	-999	-999	-999	-999	-999	2	-999	-999	-999	0	-999	-999	-999	-999	-999	-999	-999	-999	-999	-999	-999	-999	-999	-999	-999
2	1.465753425	1	0	1	130823	2012	12	3	-999	-999	-999	-999	-999	-999	-999	-999	-999	-999	-999	-999	-999	-999	-999	-999	-999	-999	-999	-999	-999	-999	-999	-999	-999	-999	-999	-999	-999	1	9	-999	18000	-999	-999	-999	1	-999	9	-999	0
1	3.161643836	0	0	1	321112	2012	7	3	-999	-999	-999	-999	-999	-999	-999	-999	-999	-999	-999	-999	-999	-999	-999	-999	-999	-999	-999	-999	-999	-999	-999	-999	-999	-999	-999	-999	-999	2	7	7	1000	1000	-999	-999	3	2	7	7	7
1	2.356164384	0	0	1	522224	2012	5	1	3	-999	-999	-999	-999	3	3	3	-999	0	0	-999	-999	-999	-999	2	-999	-999	-999	-999	-999	2	3	1	-999	0.5	2	0	-999	-999	-999	-999	-999	-999	-999	-999	-999	-999	-999	-999	-999
1	2.608219178	0	0	1	320205	2012	9	3	-999	-999	-999	-999	-999	-999	-999	-999	-999	-999	-999	-999	-999	-999	-999	-999	-999	-999	-999	-999	-999	-999	-999	-999	-999	-999	-999	-999	-999	1	9	-999	19500	-999	-999	-999	2	-999	9	-999	9
2	3.249315068	0	0	1	520402	2012	8	3	-999	-999	-999	-999	-999	-999	-999	-999	-999	-999	-999	-999	-999	-999	-999	-999	-999	-999	-999	-999	-999	-999	-999	-999	-999	-999	-999	-999	-999	1	7	-999	-999	-999	2	-999	1	-999	7	-999	0
2	1.142465753	1	0	1	522728	2012	8	3	-999	-999	-999	-999	-999	-999	-999	-999	-999	-999	-999	-999	-999	-999	-999	-999	-999	-999	-999	-999	-999	-999	-999	-999	-999	-999	-999	-999	-999	1	8	-999	19000	-999	-999	-999	2	-999	8	-999	0
1	1.8	1	0	1	520302	2012	7	2	1	250	-999	-999	-999	-999	-999	-999	-999	25	-999	-999	-999	-999	-999	-999	-999	-999	-999	-999	-999	2	-999	-999	-999	0	-999	-999	-999	1	6	-999	12500	-999	-999	-999	2	-999	6	-999	0
1	2.128767123	1	0	1	520302	2012	7	2	1	-999	-999	-999	-999	3	-999	-999	-999	150	-999	-999	-999	-999	-999	-999	-999	-999	-999	-999	-999	2	-999	-999	-999	0	-999	-999	-999	1	6	-999	13500	-999	-999	-999	2	-999	4.5	-999	0
1	2.989041096	1	0	1	520303	2012	15	2	1	750	-999	-999	-999	-999	-999	-999	-999	-999	-999	-999	-999	-999	-999	-999	-999	55	-999	-999	-999	2	-999	-999	-999	0	-999	-999	-999	2	3	8	-999	8000	1	-999	2	2	3	8	3
2	4.753424658	0	0	1	410802	2012	15	1	2	-999	100	-999	-999	2	-999	-999	-999	-999	-999	-999	-999	-999	-999	-999	-999	-999	-999	-999	-999	1	1	-999	-999	7	7	-999	-999	-999	-999	-999	-999	-999	-999	-999	-999	-999	-999	-999	-999
1	2.706849315	1	0	1	611002	2012	15	3	-999	-999	-999	-999	-999	-999	-999	-999	-999	-999	-999	-999	-999	-999	-999	-999	-999	-999	-999	-999	-999	-999	-999	-999	-999	-999	-999	-999	-999	1	12	-999	15550	-999	-999	-999	2	-999	12	-999	24
2	1.994520548	0	0	1	320324	2012	7	1	3	-999	355	-999	-999	3	-999	4	-999	4	4	4	-999	-999	-999	-999	-999	-999	-999	-999	-999	2	2	2	-999	0	0	0	-999	-999	-999	-999	-999	-999	-999	-999	-999	-999	-999	-999	-999
1	2.517808219	0	0	1	130427	2012	7	3	-999	-999	-999	-999	-999	-999	-999	-999	-999	-999	-999	-999	-999	-999	-999	-999	-999	-999	-999	-999	-999	-999	-999	-999	-999	-999	-999	-999	-999	1	7	-999	-999	-999	6	-999	2	-999	7	-999	15
1	1.671232877	0	0	1	522301	2012	5	1	1	-999	-999	-999	-999	3	-999	-999	-999	0	-999	-999	-999	-999	-999	-999	-999	-999	-999	-999	-999	1	-999	-999	-999	0	-999	-999	-999	-999	-999	-999	-999	-999	-999	-999	-999	-999	-999	-999	-999
1	2.057534247	1	0	1	450205	2012	7	3	-999	-999	-999	-999	-999	-999	-999	-999	-999	-999	-999	-999	-999	-999	-999	-999	-999	-999	-999	-999	-999	-999	-999	-999	-999	-999	-999	-999	-999	1	10	-999	-999	-999	6	-999	2	-999	10	-999	10
2	1.191780822	0	0	1	450922	2012	7	3	-999	-999	-999	-999	-999	-999	-999	-999	-999	-999	-999	-999	-999	-999	-999	-999	-999	-999	-999	-999	-999	-999	-999	-999	-999	-999	-999	-999	-999	1	7	-999	1500	-999	-999	-999	2	-999	7	-999	0
2	3.120547945	1	0	1	611002	2012	18	3	-999	-999	-999	-999	-999	-999	-999	-999	-999	-999	-999	-999	-999	-999	-999	-999	-999	-999	-999	-999	-999	-999	-999	-999	-999	-999	-999	-999	-999	1	18	-999	6700	-999	-999	-999	2	-999	18	-999	0
1	3	0	0	1	450405	2012	10	1	5	200	150	150	150	-999	-999	-999	-999	10	10	10	10	-999	-999	-999	-999	-999	-999	-999	-999	2	2	2	2	0	0	0	0	-999	-999	-999	-999	-999	-999	-999	-999	-999	-999	-999	-999
2	2.421917808	0	0	1	450404	2012	6	1	1	860	-999	-999	-999	-999	-999	-999	-999	100	-999	-999	-999	-999	-999	-999	-999	-999	-999	-999	-999	2	-999	-999	-999	6	-999	-999	-999	-999	-999	-999	-999	-999	-999	-999	-999	-999	-999	-999	-999
2	2.364383562	1	0	1	520323	2012	30	3	-999	-999	-999	-999	-999	-999	-999	-999	-999	-999	-999	-999	-999	-999	-999	-999	-999	-999	-999	-999	-999	-999	-999	-999	-999	-999	-999	-999	-999	1	25	-999	11000	-999	-999	-999	2	-999	25	-999	60
1	3.290410959	1	0	1	320207	2012	12	3	-999	-999	-999	-999	-999	-999	-999	-999	-999	-999	-999	-999	-999	-999	-999	-999	-999	-999	-999	-999	-999	-999	-999	-999	-999	-999	-999	-999	-999	1	12	-999	28000	-999	-999	-999	2	-999	12	-999	0
1	4.178082192	1	0	1	520302	2012	20	3	-999	-999	-999	-999	-999	-999	-999	-999	-999	-999	-999	-999	-999	-999	-999	-999	-999	-999	-999	-999	-999	-999	-999	-999	-999	-999	-999	-999	-999	1	9	-999	8250	-999	-999	-999	2	-999	9	-999	0
2	0.994520548	1	1	1	-999	2012	3	1	1	7000	-999	-999	-999	-999	-999	-999	-999	-999	-999	-999	-999	6	-999	-999	-999	-999	-999	-999	-999	2	-999	-999	-999	0	-999	-999	-999	-999	-999	-999	-999	-999	-999	-999	-999	-999	-999	-999	-999
1	1.060273973	1	0	1	520103	2012	10	2	2	-999	6.5	-999	-999	4	-999	-999	-999	20	20	-999	-999	-999	-999	-999	-999	-999	-999	-999	-999	1	2	-999	-999	0	0	-999	-999	1	10	-999	16500	-999	-999	-999	3	-999	10	-999	7
1	1.506849315	1	0	1	451381	2012	6	2	1	1000	-999	-999	-999	-999	-999	-999	-999	-999	-999	-999	-999	-999	-999	-999	-999	-999	-999	-999	-999	3	-999	-999	-999	0	-999	-999	-999	1	6	-999	1200	-999	-999	-999	3	-999	3.3	-999	4
1	3	0	0	1	320205	2012	2	1	1	100	-999	-999	-999	2	-999	-999	-999	260	-999	-999	-999	-999	-999	-999	-999	-999	-999	-999	-999	1	-999	-999	-999	1	-999	-999	-999	-999	-999	-999	-999	-999	-999	-999	-999	-999	-999	-999	-999
1	2.068493151	1	0	1	520102	2012	10	2	3	-999	200	400	-999	2	-999	-999	-999	30	30	30	-999	-999	-999	-999	-999	-999	-999	-999	-999	3	2	3	-999	1	0	1	-999	1	7	-999	8000	-999	6	-999	2	-999	7	-999	11
1	2.402739726	0	0	1	130428	2012	9	3	-999	-999	-999	-999	-999	-999	-999	-999	-999	-999	-999	-999	-999	-999	-999	-999	-999	-999	-999	-999	-999	-999	-999	-999	-999	-999	-999	-999	-999	1	7	-999	13000	-999	-999	-999	2	-999	7	-999	10
2	1.967123288	1	0	1	320505	2012	30	3	-999	-999	-999	-999	-999	-999	-999	-999	-999	-999	-999	-999	-999	-999	-999	-999	-999	-999	-999	-999	-999	-999	-999	-999	-999	-999	-999	-999	-999	1	30	-999	19750	-999	-999	-999	2	-999	30	-999	58
2	3.416438356	0	0	1	411023	2012	7	1	1	550	-999	-999	-999	-999	-999	-999	-999	-999	-999	-999	-999	-999	-999	-999	-999	-999	-999	-999	-999	5	-999	-999	-999	7	-999	-999	-999	-999	-999	-999	-999	-999	-999	-999	-999	-999	-999	-999	-999
2	2.865753425	1	0	1	320115	2012	15	3	-999	-999	-999	-999	-999	-999	-999	-999	-999	-999	-999	-999	-999	-999	-999	-999	-999	-999	-999	-999	-999	-999	-999	-999	-999	-999	-999	-999	-999	1	20	-999	35000	-999	-999	-999	2	-999	20	-999	20
1	4.090410959	0	0	1	451402	2012	10	3	-999	-999	-999	-999	-999	-999	-999	-999	-999	-999	-999	-999	-999	-999	-999	-999	-999	-999	-999	-999	-999	-999	-999	-999	-999	-999	-999	-999	-999	1	6	-999	1500	-999	-999	-999	2	-999	6	-999	6
1	1.747945205	0	0	1	451381	2012	9	3	-999	-999	-999	-999	-999	-999	-999	-999	-999	-999	-999	-999	-999	-999	-999	-999	-999	-999	-999	-999	-999	-999	-999	-999	-999	-999	-999	-999	-999	1	9	-999	1600	-999	-999	-999	2	-999	9	-999	0
1	4.457534247	1	0	1	320204	2012	14	2	3	150	5	200	-999	-999	-999	-999	-999	25	25	25	-999	-999	-999	-999	-999	-999	-999	-999	-999	3	3	3	-999	0	1	1	-999	1	14	-999	17500	-999	-999	-999	2	-999	7	-999	7
1	0.917808219	1	0	1	520102	2012	7	2	1	150	-999	-999	-999	-999	-999	-999	-999	30	-999	-999	-999	-999	-999	-999	-999	-999	-999	-999	-999	2	-999	-999	-999	2	-999	-999	-999	1	7	-999	9650	-999	-999	-999	5	-999	2	-999	5
2	1.279452055	1	0	1	320584	2012	24	3	-999	-999	-999	-999	-999	-999	-999	-999	-999	-999	-999	-999	-999	-999	-999	-999	-999	-999	-999	-999	-999	-999	-999	-999	-999	-999	-999	-999	-999	1	24	-999	19000	-999	-999	-999	3	-999	24	-999	24
2	2	1	0	1	520113	2012	15	2	5	-999	-999	-999	-999	3	2	2	2	0	0	0	0	-999	-999	-999	-999	-999	-999	-999	-999	2	2	2	2	2	2	0	2	1	7	-999	8350	-999	-999	-999	2	-999	7	-999	12
2	0.994520548	1	0	1	520111	2012	7	2	2	15	-999	-999	-999	-999	2	-999	-999	20	-999	-999	-999	-999	1	-999	-999	-999	-999	-999	-999	2	2	-999	-999	0	10	-999	-999	1	7	-999	6500	-999	-999	-999	2	-999	7	-999	0
2	2.032876712	0	0	1	522635	2012	7	3	-999	-999	-999	-999	-999	-999	-999	-999	-999	-999	-999	-999	-999	-999	-999	-999	-999	-999	-999	-999	-999	-999	-999	-999	-999	-999	-999	-999	-999	1	7	-999	-999	-999	2	-999	2	-999	7	-999	0
1	2.002739726	1	0	1	450405	2012	13	3	-999	-999	-999	-999	-999	-999	-999	-999	-999	-999	-999	-999	-999	-999	-999	-999	-999	-999	-999	-999	-999	-999	-999	-999	-999	-999	-999	-999	-999	1	13	-999	15000	-999	-999	-999	3	-999	13	-999	10
1	2.016438356	1	0	1	410108	2012	18	3	-999	-999	-999	-999	-999	-999	-999	-999	-999	-999	-999	-999	-999	-999	-999	-999	-999	-999	-999	-999	-999	-999	-999	-999	-999	-999	-999	-999	-999	1	18	-999	21500	-999	-999	-999	2	-999	18	-999	0
1	4.4	0	0	1	522225	2012	7	3	-999	-999	-999	-999	-999	-999	-999	-999	-999	-999	-999	-999	-999	-999	-999	-999	-999	-999	-999	-999	-999	-999	-999	-999	-999	-999	-999	-999	-999	1	5	-999	4500	-999	-999	-999	2	-999	5	-999	20
2	4.205479452	1	0	1	320107	2012	15	3	-999	-999	-999	-999	-999	-999	-999	-999	-999	-999	-999	-999	-999	-999	-999	-999	-999	-999	-999	-999	-999	-999	-999	-999	-999	-999	-999	-999	-999	1	15	-999	17000	-999	-999	-999	2	-999	15	-999	15
1	3.926027397	0	0	1	320206	2012	7	1	1	-999	-999	-999	-999	2	-999	-999	-999	0	-999	-999	-999	-999	-999	-999	-999	-999	-999	-999	-999	1	-999	-999	-999	0	-999	-999	-999	-999	-999	-999	-999	-999	-999	-999	-999	-999	-999	-999	-999
2	3.279452055	1	0	1	520303	2012	16	2	1	4500	-999	-999	-999	-999	-999	-999	-999	300	-999	-999	-999	-999	-999	-999	-999	-999	-999	-999	-999	3	-999	-999	-999	6	-999	-999	-999	1	15	-999	23000	-999	-999	-999	2	-999	15	-999	30
2	1.279452055	0	0	1	321111	2012	7	3	-999	-999	-999	-999	-999	-999	-999	-999	-999	-999	-999	-999	-999	-999	-999	-999	-999	-999	-999	-999	-999	-999	-999	-999	-999	-999	-999	-999	-999	1	7	-999	2500	-999	-999	-999	2	-999	7	-999	13
2	1.008219178	1	0	1	520113	2012	7	3	-999	-999	-999	-999	-999	-999	-999	-999	-999	-999	-999	-999	-999	-999	-999	-999	-999	-999	-999	-999	-999	-999	-999	-999	-999	-999	-999	-999	-999	1	7	-999	-999	-999	7	-999	2	-999	7	-999	0
2	1.515068493	1	0	1	450405	2012	8	2	1	-999	-999	-999	-999	2	-999	-999	-999	0	-999	-999	-999	-999	-999	-999	-999	-999	-999	-999	-999	2	-999	-999	-999	0	-999	-999	-999	1	6	-999	6300	-999	-999	-999	3	-999	6	-999	0
1	4	0	0	1	321084	2012	10	1	1	-999	-999	-999	-999	3	-999	-999	-999	40	-999	-999	-999	-999	-999	-999	-999	-999	-999	-999	-999	3	-999	-999	-999	0	-999	-999	-999	-999	-999	-999	-999	-999	-999	-999	-999	-999	-999	-999	-999
2	2.112328767	1	0	1	320211	2012	11	3	-999	-999	-999	-999	-999	-999	-999	-999	-999	-999	-999	-999	-999	-999	-999	-999	-999	-999	-999	-999	-999	-999	-999	-999	-999	-999	-999	-999	-999	1	10	-999	15000	-999	-999	-999	2	-999	10	-999	10
1	2.131506849	1	0	1	320211	2012	10	3	-999	-999	-999	-999	-999	-999	-999	-999	-999	-999	-999	-999	-999	-999	-999	-999	-999	-999	-999	-999	-999	-999	-999	-999	-999	-999	-999	-999	-999	1	10	-999	25300	-999	-999	-999	2	-999	10	-999	8
1	2.002739726	1	0	1	450405	2012	14	2	2	3.5	68	-999	-999	-999	-999	-999	-999	20	30	-999	-999	-999	-999	-999	-999	-999	-999	-999	-999	1	1	-999	-999	0	0	-999	-999	1	9	-999	7100	-999	-999	-999	2	-999	4	-999	2
1	1.01369863	0	0	1	321204	2012	7	3	-999	-999	-999	-999	-999	-999	-999	-999	-999	-999	-999	-999	-999	-999	-999	-999	-999	-999	-999	-999	-999	-999	-999	-999	-999	-999	-999	-999	-999	1	5	-999	2400	-999	-999	-999	2	-999	5	-999	5
2	2.846575342	0	0	1	320202	2012	6	1	1	1100	-999	-999	-999	-999	-999	-999	-999	48	-999	-999	-999	-999	-999	-999	-999	-999	-999	-999	-999	2	-999	-999	-999	6	-999	-999	-999	-999	-999	-999	-999	-999	-999	-999	-999	-999	-999	-999	-999
1	1.991780822	0	0	1	522229	2012	6	3	-999	-999	-999	-999	-999	-999	-999	-999	-999	-999	-999	-999	-999	-999	-999	-999	-999	-999	-999	-999	-999	-999	-999	-999	-999	-999	-999	-999	-999	1	5	-999	-999	-999	1	-999	2	-999	5	-999	0
1	1.18630137	1	1	1	-999	2012	15	3	-999	-999	-999	-999	-999	-999	-999	-999	-999	-999	-999	-999	-999	-999	-999	-999	-999	-999	-999	-999	-999	-999	-999	-999	-999	-999	-999	-999	-999	1	10	-999	35000	-999	-999	-999	4	-999	10	-999	160
1	2.41369863	1	0	1	450405	2012	7	3	-999	-999	-999	-999	-999	-999	-999	-999	-999	-999	-999	-999	-999	-999	-999	-999	-999	-999	-999	-999	-999	-999	-999	-999	-999	-999	-999	-999	-999	1	7	-999	-999	-999	6	-999	3	-999	7	-999	3
1	3.701369863	1	0	1	320206	2012	10	3	-999	-999	-999	-999	-999	-999	-999	-999	-999	-999	-999	-999	-999	-999	-999	-999	-999	-999	-999	-999	-999	-999	-999	-999	-999	-999	-999	-999	-999	2	3	7	2800	20000	-999	-999	1	1	3	1	0
1	1.010958904	1	0	1	522730	2012	9	2	2	-999	-999	-999	-999	4	2	-999	-999	0	0	-999	-999	-999	-999	-999	-999	-999	-999	-999	-999	2	2	-999	-999	0	0	-999	-999	1	7	-999	77500	-999	-999	-999	2	-999	7	-999	14
1	3.904109589	0	0	1	610111	2012	7	1	1	-999	-999	-999	-999	3	-999	-999	-999	100	-999	-999	-999	-999	-999	-999	-999	-999	-999	-999	-999	2	-999	-999	-999	7	-999	-999	-999	-999	-999	-999	-999	-999	-999	-999	-999	-999	-999	-999	-999
1	3.243835616	0	0	1	411524	2012	7	1	1	200	-999	-999	-999	-999	-999	-999	-999	-999	-999	-999	-999	-999	-999	-999	-999	-999	-999	-999	-999	2	-999	-999	-999	2	-999	-999	-999	-999	-999	-999	-999	-999	-999	-999	-999	-999	-999	-999	-999
1	3.002739726	0	0	1	321283	2012	15	1	7	400	650	120	20	-999	-999	-999	-999	20	20	20	20	-999	-999	-999	-999	-999	-999	-999	-999	3	2	2	2	2	7	2	1	-999	-999	-999	-999	-999	-999	-999	-999	-999	-999	-999	-999
1	3.306849315	0	0	1	321183	2012	7	1	5	667	333	333	333	-999	-999	-999	-999	25	25	25	25	-999	-999	-999	-999	-999	-999	-999	-999	1	1	1	1	0	0	0	0	-999	-999	-999	-999	-999	-999	-999	-999	-999	-999	-999	-999
2	0.997260274	0	0	1	321283	2012	7	1	2	50	0	-999	-999	-999	-999	-999	-999	100	100	-999	-999	-999	-999	-999	-999	-999	-999	-999	-999	2	2	-999	-999	2	2	-999	-999	-999	-999	-999	-999	-999	-999	-999	-999	-999	-999	-999	-999
1	3.775342466	0	0	1	410102	2012	14	1	1	-999	-999	-999	-999	1	-999	-999	-999	0	-999	-999	-999	-999	-999	-999	-999	-999	-999	-999	-999	1	-999	-999	-999	0	-999	-999	-999	-999	-999	-999	-999	-999	-999	-999	-999	-999	-999	-999	-999
2	1.652054795	1	0	1	520221	2012	8	3	-999	-999	-999	-999	-999	-999	-999	-999	-999	-999	-999	-999	-999	-999	-999	-999	-999	-999	-999	-999	-999	-999	-999	-999	-999	-999	-999	-999	-999	1	7	-999	4550	-999	-999	-999	1	-999	7	-999	0
1	4.347945205	0	0	1	320205	2012	6	1	1	100	-999	-999	-999	-999	-999	-999	-999	200	-999	-999	-999	-999	-999	-999	-999	-999	-999	-999	-999	2	-999	-999	-999	1	-999	-999	-999	-999	-999	-999	-999	-999	-999	-999	-999	-999	-999	-999	-999
2	3.997260274	0	0	1	520425	2012	15	3	-999	-999	-999	-999	-999	-999	-999	-999	-999	-999	-999	-999	-999	-999	-999	-999	-999	-999	-999	-999	-999	-999	-999	-999	-999	-999	-999	-999	-999	1	7	-999	-999	-999	2	-999	1	-999	7	-999	0
1	1.575342466	1	1	1	-999	2012	4	3	-999	-999	-999	-999	-999	-999	-999	-999	-999	-999	-999	-999	-999	-999	-999	-999	-999	-999	-999	-999	-999	-999	-999	-999	-999	-999	-999	-999	-999	1	3	-999	8000	-999	-999	-999	2	-999	3	-999	0
1	4.575342466	0	0	1	520302	2013	7	1	1	-999	-999	-999	-999	2	-999	-999	-999	20	-999	-999	-999	-999	-999	-999	-999	-999	-999	-999	-999	1	-999	-999	-999	0	-999	-999	-999	-999	-999	-999	-999	-999	-999	-999	-999	-999	-999	-999	-999
1	2.580821918	0	0	1	331024	2013	15	3	-999	-999	-999	-999	-999	-999	-999	-999	-999	-999	-999	-999	-999	-999	-999	-999	-999	-999	-999	-999	-999	-999	-999	-999	-999	-999	-999	-999	-999	1	10	-999	-999	-999	2	-999	2	-999	10	-999	0
2	2.35890411	0	0	1	611025	2013	7	3	-999	-999	-999	-999	-999	-999	-999	-999	-999	-999	-999	-999	-999	-999	-999	-999	-999	-999	-999	-999	-999	-999	-999	-999	-999	-999	-999	-999	-999	1	7	-999	1700	-999	-999	-999	1	-999	7	-999	0
2	2.865753425	0	0	1	410104	2013	7	1	2	-999	-999	-999	-999	1	2	-999	-999	0	0	-999	-999	-999	-999	-999	-999	-999	-999	-999	-999	2	2	-999	-999	1	1	-999	-999	-999	-999	-999	-999	-999	-999	-999	-999	-999	-999	-999	-999
1	2.035616438	1	0	1	520111	2013	9	3	-999	-999	-999	-999	-999	-999	-999	-999	-999	-999	-999	-999	-999	-999	-999	-999	-999	-999	-999	-999	-999	-999	-999	-999	-999	-999	-999	-999	-999	1	7	-999	17000	-999	-999	-999	2	-999	7	-999	7
2	4.994520548	0	0	1	420881	2013	4	3	-999	-999	-999	-999	-999	-999	-999	-999	-999	-999	-999	-999	-999	-999	-999	-999	-999	-999	-999	-999	-999	-999	-999	-999	-999	-999	-999	-999	-999	1	4	-999	-999	-999	4	-999	2	-999	4	-999	8
1	2	1	0	1	520103	2013	8.5	2	1	135	-999	-999	-999	-999	-999	-999	-999	40	-999	-999	-999	-999	-999	-999	-999	-999	-999	-999	-999	3	-999	-999	-999	1	-999	-999	-999	1	7	-999	11110	-999	-999	-999	4	-999	7	-999	0
1	2.98630137	0	0	1	411503	2013	7	1	3	280	200	0	-999	-999	-999	-999	-999	0	0	0	-999	-999	-999	-999	-999	-999	-999	-999	-999	3	1	1	-999	0	0	0	-999	-999	-999	-999	-999	-999	-999	-999	-999	-999	-999	-999	-999
2	2.005479452	1	0	1	520181	2013	8	3	-999	-999	-999	-999	-999	-999	-999	-999	-999	-999	-999	-999	-999	-999	-999	-999	-999	-999	-999	-999	-999	-999	-999	-999	-999	-999	-999	-999	-999	1	7	-999	4980	-999	-999	-999	2	-999	7	-999	0
1	2.298630137	1	0	1	522401	2013	12.5	3	-999	-999	-999	-999	-999	-999	-999	-999	-999	-999	-999	-999	-999	-999	-999	-999	-999	-999	-999	-999	-999	-999	-999	-999	-999	-999	-999	-999	-999	1	4.5	-999	14500	-999	-999	-999	2	-999	4.5	-999	0
1	3.909589041	0	0	1	522730	2013	3	3	-999	-999	-999	-999	-999	-999	-999	-999	-999	-999	-999	-999	-999	-999	-999	-999	-999	-999	-999	-999	-999	-999	-999	-999	-999	-999	-999	-999	-999	1	3	-999	-999	-999	2	-999	3	-999	3	-999	0
1	0.671232877	0	0	1	411421	2013	5	3	-999	-999	-999	-999	-999	-999	-999	-999	-999	-999	-999	-999	-999	-999	-999	-999	-999	-999	-999	-999	-999	-999	-999	-999	-999	-999	-999	-999	-999	1	5	-999	-999	-999	3	-999	2	-999	10	-999	0
2	4.994520548	1	1	1	-999	2013	9	2	1	250	-999	-999	-999	2	-999	-999	-999	-999	-999	-999	-999	-999	-999	-999	-999	10	-999	-999	-999	1	-999	-999	-999	0	-999	-999	-999	1	7	-999	7500	-999	6	-999	2	-999	7	-999	5
1	2.997260274	0	0	1	411421	2013	9	3	-999	-999	-999	-999	-999	-999	-999	-999	-999	-999	-999	-999	-999	-999	-999	-999	-999	-999	-999	-999	-999	-999	-999	-999	-999	-999	-999	-999	-999	1	9	-999	-999	-999	6	-999	2	-999	9	-999	0
1	1.391780822	0	0	1	520323	2013	3	3	-999	-999	-999	-999	-999	-999	-999	-999	-999	-999	-999	-999	-999	-999	-999	-999	-999	-999	-999	-999	-999	-999	-999	-999	-999	-999	-999	-999	-999	1	3	-999	-999	-999	1	-999	4	-999	3	-999	0
2	1.509589041	0	0	1	520329	2013	7	3	-999	-999	-999	-999	-999	-999	-999	-999	-999	-999	-999	-999	-999	-999	-999	-999	-999	-999	-999	-999	-999	-999	-999	-999	-999	-999	-999	-999	-999	1	4	-999	-999	-999	4	-999	2	-999	4	-999	4
1	3.997260274	1	0	1	520103	2013	7	3	-999	-999	-999	-999	-999	-999	-999	-999	-999	-999	-999	-999	-999	-999	-999	-999	-999	-999	-999	-999	-999	-999	-999	-999	-999	-999	-999	-999	-999	1	7	-999	17000	-999	-999	-999	2	-999	7	-999	0
1	1	1	0	1	520112	2013	9	3	-999	-999	-999	-999	-999	-999	-999	-999	-999	-999	-999	-999	-999	-999	-999	-999	-999	-999	-999	-999	-999	-999	-999	-999	-999	-999	-999	-999	-999	1	6	-999	7360	-999	-999	-999	3	-999	6	-999	2
1	2.030136986	0	0	1	130406	2013	7	3	-999	-999	-999	-999	-999	-999	-999	-999	-999	-999	-999	-999	-999	-999	-999	-999	-999	-999	-999	-999	-999	-999	-999	-999	-999	-999	-999	-999	-999	1	7	-999	5000	-999	-999	-999	2	-999	7	-999	0
1	0.693150685	0	0	1	522224	2013	7	1	1	370	-999	-999	-999	-999	-999	-999	-999	20	-999	-999	-999	-999	-999	-999	-999	-999	-999	-999	-999	2	-999	-999	-999	5	-999	-999	-999	-999	-999	-999	-999	-999	-999	-999	-999	-999	-999	-999	-999
2	2.019178082	1	0	1	520112	2013	7	3	-999	-999	-999	-999	-999	-999	-999	-999	-999	-999	-999	-999	-999	-999	-999	-999	-999	-999	-999	-999	-999	-999	-999	-999	-999	-999	-999	-999	-999	1	7	-999	-999	-999	7	-999	2	-999	7	-999	7
2	4	0	0	1	522723	2013	10	1	1	1100	-999	-999	-999	-999	-999	-999	-999	0	-999	-999	-999	-999	-999	-999	-999	-999	-999	-999	-999	3	-999	-999	-999	3	-999	-999	-999	-999	-999	-999	-999	-999	-999	-999	-999	-999	-999	-999	-999
1	0.997260274	0	0	1	410825	2013	2	1	1	150	-999	-999	-999	-999	-999	-999	-999	20	-999	-999	-999	-999	-999	-999	-999	-999	-999	-999	-999	2	-999	-999	-999	2	-999	-999	-999	-999	-999	-999	-999	-999	-999	-999	-999	-999	-999	-999	-999
1	1.243835616	0	0	1	410702	2013	4	3	-999	-999	-999	-999	-999	-999	-999	-999	-999	-999	-999	-999	-999	-999	-999	-999	-999	-999	-999	-999	-999	-999	-999	-999	-999	-999	-999	-999	-999	1	7	-999	-999	-999	3	-999	2	-999	7	-999	7
1	4.534246575	0	0	1	510122	2013	7	3	-999	-999	-999	-999	-999	-999	-999	-999	-999	-999	-999	-999	-999	-999	-999	-999	-999	-999	-999	-999	-999	-999	-999	-999	-999	-999	-999	-999	-999	1	7	-999	3300	-999	-999	-999	1	-999	7	-999	0
2	2.994520548	1	0	1	411103	2013	15	3	-999	-999	-999	-999	-999	-999	-999	-999	-999	-999	-999	-999	-999	-999	-999	-999	-999	-999	-999	-999	-999	-999	-999	-999	-999	-999	-999	-999	-999	1	14	-999	10000	-999	-999	-999	4	-999	14	-999	14
1	3	0	0	1	520325	2013	7	1	2	-999	-999	-999	-999	1	1	-999	-999	-999	-999	-999	-999	-999	-999	-999	-999	8	8	-999	-999	2	2	-999	-999	0	0	-999	-999	-999	-999	-999	-999	-999	-999	-999	-999	-999	-999	-999	-999
1	2.238356164	1	0	1	520321	2013	9	3	-999	-999	-999	-999	-999	-999	-999	-999	-999	-999	-999	-999	-999	-999	-999	-999	-999	-999	-999	-999	-999	-999	-999	-999	-999	-999	-999	-999	-999	1	5	-999	6000	-999	-999	-999	2	-999	5	-999	0
1	2.824657534	1	0	1	520321	2013	45	3	-999	-999	-999	-999	-999	-999	-999	-999	-999	-999	-999	-999	-999	-999	-999	-999	-999	-999	-999	-999	-999	-999	-999	-999	-999	-999	-999	-999	-999	1	9	-999	27000	-999	-999	-999	1	-999	9	-999	0
2	3.726027397	0	0	1	610631	2013	5	3	-999	-999	-999	-999	-999	-999	-999	-999	-999	-999	-999	-999	-999	-999	-999	-999	-999	-999	-999	-999	-999	-999	-999	-999	-999	-999	-999	-999	-999	1	5	-999	-999	-999	2	-999	2	-999	5	-999	0
2	1.997260274	0	0	1	522324	2013	5	3	-999	-999	-999	-999	-999	-999	-999	-999	-999	-999	-999	-999	-999	-999	-999	-999	-999	-999	-999	-999	-999	-999	-999	-999	-999	-999	-999	-999	-999	1	5	-999	1200	-999	-999	-999	1	-999	5	-999	0
2	4.024657534	1	1	1	-999	2013	10	3	-999	-999	-999	-999	-999	-999	-999	-999	-999	-999	-999	-999	-999	-999	-999	-999	-999	-999	-999	-999	-999	-999	-999	-999	-999	-999	-999	-999	-999	1	8	-999	3700	-999	-999	-999	1	-999	8	-999	0
1	0.991780822	1	0	1	522401	2013	7.8	3	-999	-999	-999	-999	-999	-999	-999	-999	-999	-999	-999	-999	-999	-999	-999	-999	-999	-999	-999	-999	-999	-999	-999	-999	-999	-999	-999	-999	-999	1	4	-999	4900	-999	-999	-999	2	-999	4	-999	4
1	3.002739726	0	0	1	522401	2013	4	1	1	-999	-999	-999	-999	2	-999	-999	-999	60	-999	-999	-999	-999	-999	-999	-999	-999	-999	-999	-999	3	-999	-999	-999	0	-999	-999	-999	-999	-999	-999	-999	-999	-999	-999	-999	-999	-999	-999	-999
2	2.830136986	1	0	1	610423	2013	14	2	2	400	200	-999	-999	-999	-999	-999	-999	-999	60	-999	-999	-999	-999	-999	-999	100	-999	-999	-999	4	3	-999	-999	0	2	-999	-999	1	8	-999	17000	-999	-999	-999	2	-999	8	-999	8
2	2.964383562	0	0	1	522424	2013	4	1	1	-999	-999	-999	-999	2	-999	-999	-999	20	-999	-999	-999	-999	-999	-999	-999	-999	-999	-999	-999	2	-999	-999	-999	1	-999	-999	-999	-999	-999	-999	-999	-999	-999	-999	-999	-999	-999	-999	-999
1	2.147945205	1	0	1	522401	2013	7	3	-999	-999	-999	-999	-999	-999	-999	-999	-999	-999	-999	-999	-999	-999	-999	-999	-999	-999	-999	-999	-999	-999	-999	-999	-999	-999	-999	-999	-999	1	7	-999	-999	-999	7	-999	3	-999	7	-999	7
1	1.161643836	0	0	1	522631	2013	12	2	1	350	-999	-999	-999	-999	-999	-999	-999	16	-999	-999	-999	-999	-999	-999	-999	-999	-999	-999	-999	1	-999	-999	-999	0	-999	-999	-999	2	1	10	500	3000	-999	-999	2	2	1	10	0
1	1.068493151	1	0	1	522323	2013	11	3	-999	-999	-999	-999	-999	-999	-999	-999	-999	-999	-999	-999	-999	-999	-999	-999	-999	-999	-999	-999	-999	-999	-999	-999	-999	-999	-999	-999	-999	2	3	7	700	8015.24	-999	-999	2	3	3	7	0
2	0.745205479	0	0	1	130623	2013	7	3	-999	-999	-999	-999	-999	-999	-999	-999	-999	-999	-999	-999	-999	-999	-999	-999	-999	-999	-999	-999	-999	-999	-999	-999	-999	-999	-999	-999	-999	1	6	-999	1900	-999	2	-999	2	-999	6	-999	0
1	4	0	0	1	411521	2013	15	3	-999	-999	-999	-999	-999	-999	-999	-999	-999	-999	-999	-999	-999	-999	-999	-999	-999	-999	-999	-999	-999	-999	-999	-999	-999	-999	-999	-999	-999	1	7	-999	-999	-999	2	-999	1	-999	7	-999	7
2	3.295890411	1	0	1	610523	2013	9	3	-999	-999	-999	-999	-999	-999	-999	-999	-999	-999	-999	-999	-999	-999	-999	-999	-999	-999	-999	-999	-999	-999	-999	-999	-999	-999	-999	-999	-999	1	7	-999	16000	-999	-999	-999	2	-999	7	-999	0
1	3.02739726	0	0	1	520325	2013	3	1	1	40	-999	-999	-999	-999	-999	-999	-999	200	-999	-999	-999	-999	-999	-999	-999	-999	-999	-999	-999	2	-999	-999	-999	2	-999	-999	-999	-999	-999	-999	-999	-999	-999	-999	-999	-999	-999	-999	-999
2	3.035616438	1	0	1	520302	2013	12	3	-999	-999	-999	-999	-999	-999	-999	-999	-999	-999	-999	-999	-999	-999	-999	-999	-999	-999	-999	-999	-999	-999	-999	-999	-999	-999	-999	-999	-999	1	12	-999	25000	-999	-999	-999	3	-999	12	-999	0
1	2.657534247	0	0	1	411082	2013	8	3	-999	-999	-999	-999	-999	-999	-999	-999	-999	-999	-999	-999	-999	-999	-999	-999	-999	-999	-999	-999	-999	-999	-999	-999	-999	-999	-999	-999	-999	1	8	-999	-999	-999	6	-999	2	-999	8	-999	16
1	1.597260274	0	0	1	611024	2013	8	3	-999	-999	-999	-999	-999	-999	-999	-999	-999	-999	-999	-999	-999	-999	-999	-999	-999	-999	-999	-999	-999	-999	-999	-999	-999	-999	-999	-999	-999	1	7	-999	1200	-999	-999	-999	2	-999	7	-999	18
1	1.079452055	1	0	1	520123	2013	21	3	-999	-999	-999	-999	-999	-999	-999	-999	-999	-999	-999	-999	-999	-999	-999	-999	-999	-999	-999	-999	-999	-999	-999	-999	-999	-999	-999	-999	-999	1	14	-999	8600	-999	-999	-999	2	-999	14	-999	14
1	1.156164384	0	0	1	522727	2013	7	3	-999	-999	-999	-999	-999	-999	-999	-999	-999	-999	-999	-999	-999	-999	-999	-999	-999	-999	-999	-999	-999	-999	-999	-999	-999	-999	-999	-999	-999	1	7	-999	-999	-999	2	-999	2	-999	7	-999	14
1	4.249315068	0	0	1	370523	2013	7	3	-999	-999	-999	-999	-999	-999	-999	-999	-999	-999	-999	-999	-999	-999	-999	-999	-999	-999	-999	-999	-999	-999	-999	-999	-999	-999	-999	-999	-999	1	7	-999	2000	-999	-999	-999	2	-999	7	-999	12
2	4.663013699	0	0	1	522224	2013	6	1	2	-999	-999	-999	-999	3	3	-999	-999	-999	-999	-999	-999	-999	-999	-999	-999	20	20	-999	-999	2	2	-999	-999	3	3	-999	-999	-999	-999	-999	-999	-999	-999	-999	-999	-999	-999	-999	-999
1	2.991780822	1	0	1	520181	2013	10	3	-999	-999	-999	-999	-999	-999	-999	-999	-999	-999	-999	-999	-999	-999	-999	-999	-999	-999	-999	-999	-999	-999	-999	-999	-999	-999	-999	-999	-999	1	10	-999	16000	-999	-999	-999	2	-999	10	-999	10
1	2.030136986	0	0	1	611024	2013	4	1	2	160	540	-999	-999	-999	-999	-999	-999	-999	100	-999	-999	-999	-999	-999	-999	5	-999	-999	-999	2	2	-999	-999	2	3	-999	-999	-999	-999	-999	-999	-999	-999	-999	-999	-999	-999	-999	-999
1	1.142465753	1	0	1	410184	2013	12.5	3	-999	-999	-999	-999	-999	-999	-999	-999	-999	-999	-999	-999	-999	-999	-999	-999	-999	-999	-999	-999	-999	-999	-999	-999	-999	-999	-999	-999	-999	1	12.5	-999	30000	-999	-999	-999	2	-999	12.5	-999	0
1	1.005479452	0	0	1	440606	2013	7	3	-999	-999	-999	-999	-999	-999	-999	-999	-999	-999	-999	-999	-999	-999	-999	-999	-999	-999	-999	-999	-999	-999	-999	-999	-999	-999	-999	-999	-999	1	6	-999	2750	-999	-999	-999	2	-999	4.5	-999	3
1	0.994520548	0	0	1	522730	2013	3	3	-999	-999	-999	-999	-999	-999	-999	-999	-999	-999	-999	-999	-999	-999	-999	-999	-999	-999	-999	-999	-999	-999	-999	-999	-999	-999	-999	-999	-999	1	3	-999	600	-999	-999	-999	2	-999	3	-999	3
2	3.164383562	0	0	1	522423	2013	15	3	-999	-999	-999	-999	-999	-999	-999	-999	-999	-999	-999	-999	-999	-999	-999	-999	-999	-999	-999	-999	-999	-999	-999	-999	-999	-999	-999	-999	-999	1	7	-999	1200	-999	-999	-999	2	-999	7	-999	0
2	2.997260274	0	0	1	411526	2013	7	1	1	-999	-999	-999	-999	2	-999	-999	-999	-999	-999	-999	-999	2	-999	-999	-999	-999	-999	-999	-999	2	-999	-999	-999	1	-999	-999	-999	-999	-999	-999	-999	-999	-999	-999	-999	-999	-999	-999	-999
2	4.317808219	1	0	1	410182	2013	10	3	-999	-999	-999	-999	-999	-999	-999	-999	-999	-999	-999	-999	-999	-999	-999	-999	-999	-999	-999	-999	-999	-999	-999	-999	-999	-999	-999	-999	-999	1	10	-999	18500	-999	-999	-999	2	-999	10	-999	10
1	2.778082192	0	0	1	440606	2013	5	2	2	250	70	-999	-999	-999	-999	-999	-999	20	200	-999	-999	-999	-999	-999	-999	-999	-999	-999	-999	2	2	-999	-999	1	6	-999	-999	1	5	-999	1300	-999	-999	-999	2	-999	5	-999	5
1	2.002739726	1	0	1	522401	2013	22	3	-999	-999	-999	-999	-999	-999	-999	-999	-999	-999	-999	-999	-999	-999	-999	-999	-999	-999	-999	-999	-999	-999	-999	-999	-999	-999	-999	-999	-999	1	22	-999	21000	-999	-999	-999	2	-999	22	-999	0
2	1.235616438	0	0	1	130435	2013	8	3	-999	-999	-999	-999	-999	-999	-999	-999	-999	-999	-999	-999	-999	-999	-999	-999	-999	-999	-999	-999	-999	-999	-999	-999	-999	-999	-999	-999	-999	1	7	-999	-999	-999	6	-999	2	-999	7	-999	5
1	4.002739726	0	0	1	520325	2013	7	1	1	25	-999	-999	-999	-999	-999	-999	-999	30	-999	-999	-999	-999	-999	-999	-999	-999	-999	-999	-999	1	-999	-999	-999	0	-999	-999	-999	-999	-999	-999	-999	-999	-999	-999	-999	-999	-999	-999	-999
1	1.046575342	0	0	1	522624	2013	15	1	1	120	-999	-999	-999	-999	-999	-999	-999	12	-999	-999	-999	-999	-999	-999	-999	-999	-999	-999	-999	2	-999	-999	-999	0	-999	-999	-999	-999	-999	-999	-999	-999	-999	-999	-999	-999	-999	-999	-999
1	0.947945205	0	0	1	410221	2013	19	3	-999	-999	-999	-999	-999	-999	-999	-999	-999	-999	-999	-999	-999	-999	-999	-999	-999	-999	-999	-999	-999	-999	-999	-999	-999	-999	-999	-999	-999	1	16	-999	-999	-999	9	-999	2	-999	16	-999	30
1	1.567123288	0	0	1	611024	2013	10	3	-999	-999	-999	-999	-999	-999	-999	-999	-999	-999	-999	-999	-999	-999	-999	-999	-999	-999	-999	-999	-999	-999	-999	-999	-999	-999	-999	-999	-999	1	6	-999	-999	-999	2	-999	2	-999	6	-999	0
2	5.153424658	0	0	1	130623	2013	7	3	-999	-999	-999	-999	-999	-999	-999	-999	-999	-999	-999	-999	-999	-999	-999	-999	-999	-999	-999	-999	-999	-999	-999	-999	-999	-999	-999	-999	-999	1	7	-999	3000	-999	-999	-999	2	-999	3.5	-999	14
1	1.821917808	1	0	1	610702	2013	6	2	1	1500	-999	-999	-999	-999	-999	-999	-999	-999	-999	-999	-999	-999	-999	-999	-999	-999	-999	-999	-999	6	-999	-999	-999	0	-999	-999	-999	1	6	-999	-999	-999	5	-999	6	-999	6	-999	0
1	4.295890411	0	0	1	610116	2013	10	3	-999	-999	-999	-999	-999	-999	-999	-999	-999	-999	-999	-999	-999	-999	-999	-999	-999	-999	-999	-999	-999	-999	-999	-999	-999	-999	-999	-999	-999	1	10	-999	-999	-999	2	-999	1	-999	10	-999	10
1	1.624657534	0	0	1	411004	2013	5.5	1	1	209	-999	-999	-999	-999	-999	-999	-999	4	-999	-999	-999	-999	-999	-999	-999	-999	-999	-999	-999	2	-999	-999	-999	1	-999	-999	-999	-999	-999	-999	-999	-999	-999	-999	-999	-999	-999	-999	-999
2	2	1	0	1	522327	2013	15	3	-999	-999	-999	-999	-999	-999	-999	-999	-999	-999	-999	-999	-999	-999	-999	-999	-999	-999	-999	-999	-999	-999	-999	-999	-999	-999	-999	-999	-999	1	15	-999	-999	-999	7	-999	2	-999	15	-999	15
2	4.002739726	0	0	1	321081	2013	7	1	2	200	200	-999	-999	-999	-999	-999	-999	45	45	-999	-999	-999	-999	-999	-999	-999	-999	-999	-999	2	2	-999	-999	3	6	-999	-999	-999	-999	-999	-999	-999	-999	-999	-999	-999	-999	-999	-999
1	1.326027397	1	0	1	610702	2013	7	2	1	65	-999	-999	-999	-999	-999	-999	-999	10	-999	-999	-999	-999	-999	-999	-999	-999	-999	-999	-999	1	-999	-999	-999	0	-999	-999	-999	1	5	-999	4500	-999	-999	-999	2	-999	5	-999	3
1	1.252054795	1	0	1	610116	2013	14	3	-999	-999	-999	-999	-999	-999	-999	-999	-999	-999	-999	-999	-999	-999	-999	-999	-999	-999	-999	-999	-999	-999	-999	-999	-999	-999	-999	-999	-999	1	8	-999	14000	-999	-999	-999	2	-999	8	-999	16
2	4.608219178	1	1	1	-999	2013	20	3	-999	-999	-999	-999	-999	-999	-999	-999	-999	-999	-999	-999	-999	-999	-999	-999	-999	-999	-999	-999	-999	-999	-999	-999	-999	-999	-999	-999	-999	1	16	-999	-999	-999	6	-999	1	-999	16	-999	0
1	2.528767123	1	0	1	410224	2013	20	3	-999	-999	-999	-999	-999	-999	-999	-999	-999	-999	-999	-999	-999	-999	-999	-999	-999	-999	-999	-999	-999	-999	-999	-999	-999	-999	-999	-999	-999	2	1	19	300	-999	-999	9	2	3	1	19	0
1	1.526027397	1	0	1	410782	2013	20	2	1	25	-999	-999	-999	-999	-999	-999	-999	-999	-999	-999	-999	-999	-999	-999	-999	35	-999	-999	-999	3	-999	-999	-999	1	-999	-999	-999	2	1	18	6000	28000	6	-999	3	3	1	14.3	1
1	1.419178082	1	0	1	130184	2013	20	3	-999	-999	-999	-999	-999	-999	-999	-999	-999	-999	-999	-999	-999	-999	-999	-999	-999	-999	-999	-999	-999	-999	-999	-999	-999	-999	-999	-999	-999	2	3	15	-999	22000	3	-999	2	2	3	15	0
2	2.997260274	0	0	1	411104	2013	7	3	-999	-999	-999	-999	-999	-999	-999	-999	-999	-999	-999	-999	-999	-999	-999	-999	-999	-999	-999	-999	-999	-999	-999	-999	-999	-999	-999	-999	-999	1	7	-999	-999	-999	2	-999	2	-999	14	-999	0
2	1.810958904	0	0	1	210211	2013	7	1	1	250	-999	-999	-999	-999	-999	-999	-999	40	-999	-999	-999	-999	-999	-999	-999	-999	-999	-999	-999	1	-999	-999	-999	0	-999	-999	-999	-999	-999	-999	-999	-999	-999	-999	-999	-999	-999	-999	-999
2	1.649315068	0	0	1	410803	2013	10	1	1	750	-999	-999	-999	-999	-999	-999	-999	-999	-999	-999	-999	-999	-999	-999	-999	5	-999	-999	-999	4	-999	-999	-999	7	-999	-999	-999	-999	-999	-999	-999	-999	-999	-999	-999	-999	-999	-999	-999
1	3.452054795	0	0	1	210211	2013	7	1	1	350	-999	-999	-999	-999	-999	-999	-999	4	-999	-999	-999	-999	-999	-999	-999	-999	-999	-999	-999	1	-999	-999	-999	1	-999	-999	-999	-999	-999	-999	-999	-999	-999	-999	-999	-999	-999	-999	-999
2	2.589041096	0	0	1	610112	2013	7	3	-999	-999	-999	-999	-999	-999	-999	-999	-999	-999	-999	-999	-999	-999	-999	-999	-999	-999	-999	-999	-999	-999	-999	-999	-999	-999	-999	-999	-999	1	8	-999	-999	-999	3	-999	1	-999	8	-999	0
1	2.002739726	0	0	1	520325	2013	4	1	1	-999	-999	-999	-999	1	-999	-999	-999	0	-999	-999	-999	-999	-999	-999	-999	-999	-999	-999	-999	2	-999	-999	-999	0	-999	-999	-999	-999	-999	-999	-999	-999	-999	-999	-999	-999	-999	-999	-999
2	2.997260274	0	0	1	371302	2013	10	2	1	180	-999	-999	-999	-999	-999	-999	-999	0	-999	-999	-999	-999	-999	-999	-999	-999	-999	-999	-999	2	-999	-999	-999	4	-999	-999	-999	1	7	-999	7000	-999	-999	-999	2	-999	3.5	-999	14
1	3.731506849	1	0	1	410105	2013	7	3	-999	-999	-999	-999	-999	-999	-999	-999	-999	-999	-999	-999	-999	-999	-999	-999	-999	-999	-999	-999	-999	-999	-999	-999	-999	-999	-999	-999	-999	1	7	-999	8000	-999	-999	-999	2	-999	7	-999	7
2	1.315068493	1	0	1	610116	2013	7	3	-999	-999	-999	-999	-999	-999	-999	-999	-999	-999	-999	-999	-999	-999	-999	-999	-999	-999	-999	-999	-999	-999	-999	-999	-999	-999	-999	-999	-999	1	7	-999	13000	-999	-999	-999	2	-999	7	-999	7
1	4.997260274	0	0	1	370523	2013	7	3	-999	-999	-999	-999	-999	-999	-999	-999	-999	-999	-999	-999	-999	-999	-999	-999	-999	-999	-999	-999	-999	-999	-999	-999	-999	-999	-999	-999	-999	1	7	-999	2455	-999	-999	-999	2	-999	7	-999	7
1	1.049315068	1	0	1	520121	2013	7	3	-999	-999	-999	-999	-999	-999	-999	-999	-999	-999	-999	-999	-999	-999	-999	-999	-999	-999	-999	-999	-999	-999	-999	-999	-999	-999	-999	-999	-999	1	7	-999	13000	-999	-999	-999	2	-999	6	-999	0
1	2.967123288	0	0	1	522424	2013	4	1	5	70	200	850	1500	-999	-999	-999	-999	0	200	1050	400	-999	-999	-999	-999	-999	-999	-999	-999	1	2	2	4	0	0	0	0	-999	-999	-999	-999	-999	-999	-999	-999	-999	-999	-999	-999
1	2.002739726	0	0	1	520325	2013	4	1	1	-999	-999	-999	-999	2	-999	-999	-999	14	-999	-999	-999	-999	-999	-999	-999	-999	-999	-999	-999	1	-999	-999	-999	0	-999	-999	-999	-999	-999	-999	-999	-999	-999	-999	-999	-999	-999	-999	-999
2	1.021917808	1	0	1	520181	2013	9	2	1	130	-999	-999	-999	-999	-999	-999	-999	80	-999	-999	-999	-999	-999	-999	-999	-999	-999	-999	-999	3	-999	-999	-999	10	-999	-999	-999	1	7	-999	14200	-999	-999	-999	2	-999	7	-999	0
1	1.169863014	0	0	1	522222	2013	5	3	-999	-999	-999	-999	-999	-999	-999	-999	-999	-999	-999	-999	-999	-999	-999	-999	-999	-999	-999	-999	-999	-999	-999	-999	-999	-999	-999	-999	-999	1	5	-999	1200	-999	-999	-999	3	-999	3.33333	-999	4
2	1.816438356	1	0	1	410105	2013	12	2	2	200	350	-999	-999	-999	-999	-999	-999	0	-999	-999	-999	-999	-999	-999	-999	-999	30	-999	-999	2	2	-999	-999	0.5	0.5	-999	-999	1	11	-999	-999	-999	9	-999	2	-999	11	-999	11
2	4.284931507	0	0	1	410225	2013	23	3	-999	-999	-999	-999	-999	-999	-999	-999	-999	-999	-999	-999	-999	-999	-999	-999	-999	-999	-999	-999	-999	-999	-999	-999	-999	-999	-999	-999	-999	1	14	-999	-999	-999	9	-999	3	-999	14	-999	14
1	2.991780822	1	0	1	410328	2013	15	3	-999	-999	-999	-999	-999	-999	-999	-999	-999	-999	-999	-999	-999	-999	-999	-999	-999	-999	-999	-999	-999	-999	-999	-999	-999	-999	-999	-999	-999	1	12	-999	24000	-999	-999	-999	2	-999	12	-999	0
2	1.991780822	1	0	1	411103	2013	15	2	1	155	-999	-999	-999	-999	-999	-999	-999	0	-999	-999	-999	-999	-999	-999	-999	-999	-999	-999	-999	2	-999	-999	-999	0	-999	-999	-999	1	15	-999	30000	-999	-999	-999	2	-999	15	-999	0
1	1.671232877	0	0	1	451381	2013	7	3	-999	-999	-999	-999	-999	-999	-999	-999	-999	-999	-999	-999	-999	-999	-999	-999	-999	-999	-999	-999	-999	-999	-999	-999	-999	-999	-999	-999	-999	1	7	-999	-999	-999	7	-999	1	-999	7	-999	0
2	1.002739726	1	0	1	520103	2013	10	2	1	-999	-999	-999	-999	4	-999	-999	-999	30	-999	-999	-999	-999	-999	-999	-999	-999	-999	-999	-999	2	-999	-999	-999	1	-999	-999	-999	1	7	-999	7000	-999	-999	-999	2	-999	7	-999	7
2	1.364383562	0	0	1	410225	2013	18	3	-999	-999	-999	-999	-999	-999	-999	-999	-999	-999	-999	-999	-999	-999	-999	-999	-999	-999	-999	-999	-999	-999	-999	-999	-999	-999	-999	-999	-999	1	15	-999	45000	-999	-999	-999	2	-999	15	-999	0
2	2.498630137	0	0	1	410224	2013	25	3	-999	-999	-999	-999	-999	-999	-999	-999	-999	-999	-999	-999	-999	-999	-999	-999	-999	-999	-999	-999	-999	-999	-999	-999	-999	-999	-999	-999	-999	1	22	-999	-999	-999	9	-999	2	-999	22	-999	60
1	1.997260274	0	0	1	130828	2013	7	3	-999	-999	-999	-999	-999	-999	-999	-999	-999	-999	-999	-999	-999	-999	-999	-999	-999	-999	-999	-999	-999	-999	-999	-999	-999	-999	-999	-999	-999	1	7	-999	-999	-999	5	-999	2	-999	7	-999	0
2	3.991780822	0	0	1	411403	2013	8	3	-999	-999	-999	-999	-999	-999	-999	-999	-999	-999	-999	-999	-999	-999	-999	-999	-999	-999	-999	-999	-999	-999	-999	-999	-999	-999	-999	-999	-999	1	7	-999	5000	-999	-999	-999	2	-999	7	-999	14
2	4.084931507	1	1	1	-999	2013	9	2	1	700	-999	-999	-999	-999	-999	-999	-999	100	-999	-999	-999	-999	-999	-999	-999	-999	-999	-999	-999	2	-999	-999	-999	0	-999	-999	-999	1	7	-999	4000	-999	-999	-999	2	-999	7	-999	10
1	0.991780822	1	0	1	411103	2013	15	2	1	-999	-999	-999	-999	2	-999	-999	-999	24	-999	-999	-999	-999	-999	-999	-999	-999	-999	-999	-999	4	-999	-999	-999	1	-999	-999	-999	1	10	-999	9650	-999	-999	-999	2	-999	10	-999	20
2	3	0	0	1	410324	2013	5	1	2	170	80	-999	-999	-999	-999	-999	-999	24	24	-999	-999	-999	-999	-999	-999	-999	-999	-999	-999	2	2	-999	-999	0	1	-999	-999	-999	-999	-999	-999	-999	-999	-999	-999	-999	-999	-999	-999
1	2.704109589	0	0	1	411004	2013	7	1	1	326	-999	-999	-999	-999	-999	-999	-999	50	-999	-999	-999	-999	-999	-999	-999	-999	-999	-999	-999	1	-999	-999	-999	7	-999	-999	-999	-999	-999	-999	-999	-999	-999	-999	-999	-999	-999	-999	-999
1	2.997260274	0	0	1	520325	2013	3	1	2	-999	5	-999	-999	2	-999	-999	-999	2	2	-999	-999	-999	-999	-999	-999	-999	-999	-999	-999	1	1	-999	-999	0	0	-999	-999	-999	-999	-999	-999	-999	-999	-999	-999	-999	-999	-999	-999
1	4	0	0	1	520325	2013	7	1	1	-999	-999	-999	-999	1	-999	-999	-999	-999	-999	-999	-999	1	-999	-999	-999	-999	-999	-999	-999	1	-999	-999	-999	0	-999	-999	-999	-999	-999	-999	-999	-999	-999	-999	-999	-999	-999	-999	-999
1	4.528767123	1	0	1	410102	2013	40	3	-999	-999	-999	-999	-999	-999	-999	-999	-999	-999	-999	-999	-999	-999	-999	-999	-999	-999	-999	-999	-999	-999	-999	-999	-999	-999	-999	-999	-999	2	25	7	21500	3450	-999	-999	3	1	16.3	7	46
1	2.997260274	0	0	1	610923	2013	15	1	2	-999	-999	-999	-999	3	1	-999	-999	-999	-999	-999	-999	-999	-999	-999	-999	35	6	-999	-999	2	1	-999	-999	7	0	-999	-999	-999	-999	-999	-999	-999	-999	-999	-999	-999	-999	-999	-999
1	4	0	0	1	520325	2013	7	1	2	-999	600	-999	-999	1	-999	-999	-999	20	100	-999	-999	-999	-999	-999	-999	-999	-999	-999	-999	1	1	-999	-999	10	0	-999	-999	-999	-999	-999	-999	-999	-999	-999	-999	-999	-999	-999	-999
2	2.969863014	1	0	1	610115	2013	10	2	1	750	-999	-999	-999	-999	-999	-999	-999	200	-999	-999	-999	-999	-999	-999	-999	-999	-999	-999	-999	2	-999	-999	-999	0	-999	-999	-999	1	9	-999	15000	-999	-999	-999	2	-999	8	-999	8
2	1.432876712	0	0	1	610502	2013	10	3	-999	-999	-999	-999	-999	-999	-999	-999	-999	-999	-999	-999	-999	-999	-999	-999	-999	-999	-999	-999	-999	-999	-999	-999	-999	-999	-999	-999	-999	2	7	3	-999	3650	5	-999	1	2	7	3	0
1	2.145205479	1	0	1	410327	2013	14	2	1	85	-999	-999	-999	-999	-999	-999	-999	10	-999	-999	-999	-999	-999	-999	-999	-999	-999	-999	-999	2	-999	-999	-999	0	-999	-999	-999	2	1	12	500	17500	-999	-999	1	2	1	12	0
2	1.884931507	0	0	1	410225	2013	7	3	-999	-999	-999	-999	-999	-999	-999	-999	-999	-999	-999	-999	-999	-999	-999	-999	-999	-999	-999	-999	-999	-999	-999	-999	-999	-999	-999	-999	-999	1	7	-999	-999	-999	6	-999	2	-999	7	-999	10
1	1.109589041	0	0	1	610112	2013	16	3	-999	-999	-999	-999	-999	-999	-999	-999	-999	-999	-999	-999	-999	-999	-999	-999	-999	-999	-999	-999	-999	-999	-999	-999	-999	-999	-999	-999	-999	2	6	11	-999	-999	2	8	4	4	7	10	0
1	3.665753425	0	0	1	520328	2013	7	3	-999	-999	-999	-999	-999	-999	-999	-999	-999	-999	-999	-999	-999	-999	-999	-999	-999	-999	-999	-999	-999	-999	-999	-999	-999	-999	-999	-999	-999	1	7	-999	-999	-999	2	-999	2	-999	7	-999	0
1	4.054794521	1	0	1	522401	2013	12	3	-999	-999	-999	-999	-999	-999	-999	-999	-999	-999	-999	-999	-999	-999	-999	-999	-999	-999	-999	-999	-999	-999	-999	-999	-999	-999	-999	-999	-999	1	11	-999	14000	-999	-999	-999	4	-999	11	-999	21
2	0.994520548	0	0	1	410324	2013	3.5	1	1	25	-999	-999	-999	-999	-999	-999	-999	-999	-999	-999	-999	-999	-999	-999	-999	10	-999	-999	-999	2	-999	-999	-999	2.5	-999	-999	-999	-999	-999	-999	-999	-999	-999	-999	-999	-999	-999	-999	-999
2	1.008219178	0	0	1	131181	2013	6	2	1	28	-999	-999	-999	-999	-999	-999	-999	0	-999	-999	-999	-999	-999	-999	-999	-999	-999	-999	-999	2	-999	-999	-999	50	-999	-999	-999	1	6	-999	1500	-999	-999	-999	2	-999	6	-999	7
1	4.490410959	0	0	1	522322	2013	7	1	6	114	65	65	65	-999	-999	-999	-999	10	10	10	10	-999	-999	-999	-999	-999	-999	-999	-999	2	2	2	2	0	3	3	1	-999	-999	-999	-999	-999	-999	-999	-999	-999	-999	-999	-999
2	4.991780822	0	0	1	411426	2013	15	3	-999	-999	-999	-999	-999	-999	-999	-999	-999	-999	-999	-999	-999	-999	-999	-999	-999	-999	-999	-999	-999	-999	-999	-999	-999	-999	-999	-999	-999	1	10	-999	5000	-999	-999	-999	2	-999	10	-999	0
1	2.468493151	0	0	1	411402	2013	7	3	-999	-999	-999	-999	-999	-999	-999	-999	-999	-999	-999	-999	-999	-999	-999	-999	-999	-999	-999	-999	-999	-999	-999	-999	-999	-999	-999	-999	-999	1	7	-999	3150	-999	-999	-999	5	-999	7	-999	7
1	3.021917808	1	0	1	410105	2013	10	2	3	550	600	600	-999	-999	-999	-999	-999	-999	-999	-999	-999	-999	-999	-999	-999	200	-999	-999	-999	2	2	2	-999	1	1	1	-999	1	7	-999	24000	-999	-999	-999	2	-999	7	-999	7
1	2.775342466	0	0	1	522623	2013	7	1	2	200	200	-999	-999	-999	-999	-999	-999	100	100	-999	-999	-999	-999	-999	-999	-999	-999	-999	-999	2	2	-999	-999	0	0	-999	-999	-999	-999	-999	-999	-999	-999	-999	-999	-999	-999	-999	-999
2	0.997260274	0	0	1	411481	2013	14	3	-999	-999	-999	-999	-999	-999	-999	-999	-999	-999	-999	-999	-999	-999	-999	-999	-999	-999	-999	-999	-999	-999	-999	-999	-999	-999	-999	-999	-999	1	14	-999	-999	-999	2	-999	3	-999	14	-999	28
2	1.997260274	0	0	1	522732	2013	8	3	-999	-999	-999	-999	-999	-999	-999	-999	-999	-999	-999	-999	-999	-999	-999	-999	-999	-999	-999	-999	-999	-999	-999	-999	-999	-999	-999	-999	-999	1	8	-999	-999	-999	4	-999	2	-999	7	-999	0
1	1.578082192	0	0	1	411421	2013	10	3	-999	-999	-999	-999	-999	-999	-999	-999	-999	-999	-999	-999	-999	-999	-999	-999	-999	-999	-999	-999	-999	-999	-999	-999	-999	-999	-999	-999	-999	1	4	-999	-999	-999	1	-999	2	-999	4	-999	0
2	0.997260274	0	0	1	511011	2013	6	3	-999	-999	-999	-999	-999	-999	-999	-999	-999	-999	-999	-999	-999	-999	-999	-999	-999	-999	-999	-999	-999	-999	-999	-999	-999	-999	-999	-999	-999	1	6	-999	-999	-999	5	-999	2	-999	6	-999	2
2	2.791780822	1	0	1	522401	2013	15	2	4	-999	-999	-999	-999	3	2	2	2	25	20	20	20	-999	-999	-999	-999	-999	-999	-999	-999	3	3	2	2	7	0	0	0	2	2	11	-999	10000	4	-999	3	3	2	11	4
2	4.315068493	1	1	1	-999	2013	7	3	-999	-999	-999	-999	-999	-999	-999	-999	-999	-999	-999	-999	-999	-999	-999	-999	-999	-999	-999	-999	-999	-999	-999	-999	-999	-999	-999	-999	-999	1	7	-999	5450	-999	-999	-999	2	-999	7	-999	7
2	1.668493151	1	0	1	610427	2013	7	3	-999	-999	-999	-999	-999	-999	-999	-999	-999	-999	-999	-999	-999	-999	-999	-999	-999	-999	-999	-999	-999	-999	-999	-999	-999	-999	-999	-999	-999	1	7	-999	-999	-999	7	-999	2	-999	7	-999	0
2	3.780821918	0	0	1	611101	2013	10	2	1	330	-999	-999	-999	-999	-999	-999	-999	-999	-999	-999	-999	-999	-999	-999	-999	50	-999	-999	-999	2	-999	-999	-999	2	-999	-999	-999	1	7	-999	1600	-999	-999	-999	1	-999	7	-999	5
1	4.002739726	0	0	1	520325	2013	7	1	3	-999	-999	-999	-999	1	2	1	-999	20	20	20	-999	-999	-999	-999	-999	-999	-999	-999	-999	1	1	1	-999	1	2	4	-999	-999	-999	-999	-999	-999	-999	-999	-999	-999	-999	-999	-999
2	1.994520548	1	0	1	411103	2013	17	2	1	85	-999	-999	-999	-999	-999	-999	-999	35	-999	-999	-999	-999	-999	-999	-999	-999	-999	-999	-999	3	-999	-999	-999	0	-999	-999	-999	1	15	-999	-999	-999	7	-999	3	-999	12.5	-999	3
2	1.991780822	0	0	1	520425	2013	7	1	3	0	-999	-999	-999	-999	3	1	-999	21	75	30	-999	-999	-999	-999	-999	-999	-999	-999	-999	2	3	2	-999	2	2	2	-999	-999	-999	-999	-999	-999	-999	-999	-999	-999	-999	-999	-999
2	1	0	0	1	522227	2013	15	3	-999	-999	-999	-999	-999	-999	-999	-999	-999	-999	-999	-999	-999	-999	-999	-999	-999	-999	-999	-999	-999	-999	-999	-999	-999	-999	-999	-999	-999	2	6	7	-999	-999	2	3	2	2	6	7	0
1	2.97260274	1	0	1	610702	2013	8	3	-999	-999	-999	-999	-999	-999	-999	-999	-999	-999	-999	-999	-999	-999	-999	-999	-999	-999	-999	-999	-999	-999	-999	-999	-999	-999	-999	-999	-999	1	8	-999	14000	-999	-999	-999	2	-999	8	-999	0
2	4.01369863	1	1	1	-999	2013	7	3	-999	-999	-999	-999	-999	-999	-999	-999	-999	-999	-999	-999	-999	-999	-999	-999	-999	-999	-999	-999	-999	-999	-999	-999	-999	-999	-999	-999	-999	1	7	-999	5000	-999	-999	-999	3	-999	2.5	-999	3.5
1	3.164383562	0	0	1	410102	2013	5	1	2	-999	-999	-999	-999	1	2	-999	-999	-999	-999	-999	-999	2	2	-999	-999	-999	-999	-999	-999	2	4	-999	-999	1	1	-999	-999	-999	-999	-999	-999	-999	-999	-999	-999	-999	-999	-999	-999
2	1.775342466	0	0	1	522227	2013	13	3	-999	-999	-999	-999	-999	-999	-999	-999	-999	-999	-999	-999	-999	-999	-999	-999	-999	-999	-999	-999	-999	-999	-999	-999	-999	-999	-999	-999	-999	1	9	-999	-999	-999	3	-999	2	-999	9	-999	0
1	3.624657534	0	0	1	330784	2013	5	2	3	-999	-999	-999	-999	4	2	2	-999	-999	-999	-999	-999	2	2	4	-999	-999	-999	-999	-999	3	3	3	-999	2	1	1	-999	1	5	-999	-999	-999	3	-999	3	-999	5	-999	5
1	3.504109589	0	0	1	520324	2013	4	1	1	-999	-999	-999	-999	1	-999	-999	-999	0	-999	-999	-999	-999	-999	-999	-999	-999	-999	-999	-999	1	-999	-999	-999	0	-999	-999	-999	-999	-999	-999	-999	-999	-999	-999	-999	-999	-999	-999	-999
1	1.997260274	0	0	1	210402	2013	7.5	3	-999	-999	-999	-999	-999	-999	-999	-999	-999	-999	-999	-999	-999	-999	-999	-999	-999	-999	-999	-999	-999	-999	-999	-999	-999	-999	-999	-999	-999	1	7.5	-999	-999	-999	7	-999	2	-999	7.5	-999	7.5
1	3.591780822	0	0	1	610116	2013	5	1	5	90	98	97.5	97.5	-999	-999	-999	-999	2.5	2.5	2.5	2.5	-999	-999	-999	-999	-999	-999	-999	-999	2	2	2	2	0	0	0	0	-999	-999	-999	-999	-999	-999	-999	-999	-999	-999	-999	-999
2	4.542465753	1	0	1	610702	2013	10	2	2	100	135	-999	-999	-999	-999	-999	-999	2	2	-999	-999	-999	-999	-999	-999	-999	-999	-999	-999	2	2	-999	-999	1	1	-999	-999	2	2	6	500	4500	-999	-999	3	4	2	6	4
1	2.265753425	0	0	1	450123	2013	5	3	-999	-999	-999	-999	-999	-999	-999	-999	-999	-999	-999	-999	-999	-999	-999	-999	-999	-999	-999	-999	-999	-999	-999	-999	-999	-999	-999	-999	-999	2	5	4	-999	-999	1	1	2	2	10	4	10
1	3.219178082	0	0	1	330784	2013	7	3	-999	-999	-999	-999	-999	-999	-999	-999	-999	-999	-999	-999	-999	-999	-999	-999	-999	-999	-999	-999	-999	-999	-999	-999	-999	-999	-999	-999	-999	1	4	-999	-999	-999	2	-999	3	-999	4	-999	0
1	2.460273973	1	0	1	610923	2013	7	3	-999	-999	-999	-999	-999	-999	-999	-999	-999	-999	-999	-999	-999	-999	-999	-999	-999	-999	-999	-999	-999	-999	-999	-999	-999	-999	-999	-999	-999	1	7	-999	11900	-999	-999	-999	2	-999	7	-999	0
1	3.553424658	1	0	1	130526	2013	14	3	-999	-999	-999	-999	-999	-999	-999	-999	-999	-999	-999	-999	-999	-999	-999	-999	-999	-999	-999	-999	-999	-999	-999	-999	-999	-999	-999	-999	-999	1	14	-999	5500	-999	-999	-999	2	-999	14	-999	14
1	4.01369863	0	0	1	371083	2013	7	3	-999	-999	-999	-999	-999	-999	-999	-999	-999	-999	-999	-999	-999	-999	-999	-999	-999	-999	-999	-999	-999	-999	-999	-999	-999	-999	-999	-999	-999	1	7	-999	1700	-999	-999	-999	3	-999	7	-999	7
1	0.575342466	0	0	1	130623	2013	6	2	1	-999	-999	-999	-999	2	-999	-999	-999	-999	-999	-999	-999	2	-999	-999	-999	-999	-999	-999	-999	2	-999	-999	-999	0	-999	-999	-999	1	6	-999	-999	-999	4	-999	3	-999	6	-999	6
1	1.476712329	0	0	1	410927	2013	4	1	2	-999	1000	-999	-999	2	-999	-999	-999	0	0	-999	-999	-999	-999	-999	-999	-999	-999	-999	-999	2	2	-999	-999	1	1	-999	-999	-999	-999	-999	-999	-999	-999	-999	-999	-999	-999	-999	-999
2	2.342465753	0	0	1	131181	2013	7	3	-999	-999	-999	-999	-999	-999	-999	-999	-999	-999	-999	-999	-999	-999	-999	-999	-999	-999	-999	-999	-999	-999	-999	-999	-999	-999	-999	-999	-999	1	7	-999	1800	-999	-999	-999	2	-999	7	-999	7
1	3.78630137	1	0	1	610113	2013	15	2	1	200	-999	-999	-999	-999	-999	-999	-999	-999	-999	-999	-999	-999	-999	-999	-999	-999	-999	-999	-999	2	-999	-999	-999	24	-999	-999	-999	2	3.5	-999	1500	-999	-999	-999	2	-999	3.5	-999	7
1	4.605479452	0	0	1	130823	2013	7	3	-999	-999	-999	-999	-999	-999	-999	-999	-999	-999	-999	-999	-999	-999	-999	-999	-999	-999	-999	-999	-999	-999	-999	-999	-999	-999	-999	-999	-999	1	7	-999	2600	-999	-999	-999	2	-999	7	-999	0
1	1.854794521	0	0	1	410927	2013	7	1	3	-999	0	0	-999	6	-999	-999	-999	-999	-999	-999	-999	-999	-999	-999	-999	-999	-999	-999	-999	3	3	2	-999	0	0	0	-999	-999	-999	-999	-999	-999	-999	-999	-999	-999	-999	-999	-999
1	2.663013699	1	0	1	411122	2013	12	2	1	100	-999	-999	-999	-999	-999	-999	-999	30	-999	-999	-999	-999	-999	-999	-999	-999	-999	-999	-999	3	-999	-999	-999	0	-999	-999	-999	1	11	-999	11000	-999	-999	-999	2	-999	11	-999	0
1	2.515068493	0	0	1	610426	2013	9	3	-999	-999	-999	-999	-999	-999	-999	-999	-999	-999	-999	-999	-999	-999	-999	-999	-999	-999	-999	-999	-999	-999	-999	-999	-999	-999	-999	-999	-999	1	9	-999	-999	-999	2	-999	1	-999	9	-999	0
1	1.619178082	0	0	1	210103	2013	3	1	1	700	-999	-999	-999	-999	-999	-999	-999	30	-999	-999	-999	-999	-999	-999	-999	-999	-999	-999	-999	2	-999	-999	-999	0	-999	-999	-999	-999	-999	-999	-999	-999	-999	-999	-999	-999	-999	-999	-999
1	1.42739726	1	0	1	520201	2013	15	3	-999	-999	-999	-999	-999	-999	-999	-999	-999	-999	-999	-999	-999	-999	-999	-999	-999	-999	-999	-999	-999	-999	-999	-999	-999	-999	-999	-999	-999	2	1	8	7300	13100	-999	-999	3	2	1	8	0
1	4.235616438	0	0	1	410102	2013	7	1	1	-999	-999	-999	-999	2	-999	-999	-999	30	-999	-999	-999	-999	-999	-999	-999	-999	-999	-999	-999	2	-999	-999	-999	0	-999	-999	-999	-999	-999	-999	-999	-999	-999	-999	-999	-999	-999	-999	-999
1	2.64109589	1	0	1	610324	2013	10	3	-999	-999	-999	-999	-999	-999	-999	-999	-999	-999	-999	-999	-999	-999	-999	-999	-999	-999	-999	-999	-999	-999	-999	-999	-999	-999	-999	-999	-999	1	7	-999	15000	-999	-999	-999	2	-999	7	-999	15
2	4.665753425	0	0	1	610922	2013	7	3	-999	-999	-999	-999	-999	-999	-999	-999	-999	-999	-999	-999	-999	-999	-999	-999	-999	-999	-999	-999	-999	-999	-999	-999	-999	-999	-999	-999	-999	1	7	-999	-999	-999	2	-999	1	-999	7	-999	0
1	4.309589041	0	0	1	370634	2013	7	3	-999	-999	-999	-999	-999	-999	-999	-999	-999	-999	-999	-999	-999	-999	-999	-999	-999	-999	-999	-999	-999	-999	-999	-999	-999	-999	-999	-999	-999	1	7	-999	3500	-999	-999	-999	1	-999	7	-999	0
1	1.380821918	1	0	1	520327	2013	22	3	-999	-999	-999	-999	-999	-999	-999	-999	-999	-999	-999	-999	-999	-999	-999	-999	-999	-999	-999	-999	-999	-999	-999	-999	-999	-999	-999	-999	-999	1	16	-999	-999	-999	9	-999	3	-999	16	-999	0
1	1.224657534	1	0	1	610426	2013	8	2	1	55	-999	-999	-999	-999	-999	-999	-999	30	-999	-999	-999	-999	-999	-999	-999	-999	-999	-999	-999	3	-999	-999	-999	0	-999	-999	-999	1	7	-999	12000	-999	-999	-999	3	-999	7	-999	7
1	2.997260274	1	0	1	410327	2013	45	3	-999	-999	-999	-999	-999	-999	-999	-999	-999	-999	-999	-999	-999	-999	-999	-999	-999	-999	-999	-999	-999	-999	-999	-999	-999	-999	-999	-999	-999	1	12	-999	22000	-999	-999	-999	2	-999	12	-999	12
2	2.898630137	1	0	1	410327	2013	18	2	1	-999	-999	-999	-999	1	-999	-999	-999	0	-999	-999	-999	-999	-999	-999	-999	-999	-999	-999	-999	2	-999	-999	-999	0	-999	-999	-999	1	14	-999	20000	-999	-999	-999	2	-999	14	-999	14
1	3.997260274	0	0	1	220112	2013	8	3	-999	-999	-999	-999	-999	-999	-999	-999	-999	-999	-999	-999	-999	-999	-999	-999	-999	-999	-999	-999	-999	-999	-999	-999	-999	-999	-999	-999	-999	1	8	-999	-999	-999	3	-999	2	-999	8	-999	0
1	3.052054795	1	0	1	610324	2013	15	3	-999	-999	-999	-999	-999	-999	-999	-999	-999	-999	-999	-999	-999	-999	-999	-999	-999	-999	-999	-999	-999	-999	-999	-999	-999	-999	-999	-999	-999	2	2	8	4000	17000	-999	-999	2	3	2	8	2
2	3.260273973	0	0	1	130730	2013	3	1	1	-999	-999	-999	-999	2	-999	-999	-999	20	-999	-999	-999	-999	-999	-999	-999	-999	-999	-999	-999	1	-999	-999	-999	0	-999	-999	-999	-999	-999	-999	-999	-999	-999	-999	-999	-999	-999	-999	-999
2	4.167123288	1	1	1	-999	2013	12	2	2	208	25	-999	-999	-999	-999	-999	-999	80	120	-999	-999	-999	-999	-999	-999	-999	-999	-999	-999	1	2	-999	-999	1	0	-999	-999	1	8	-999	4976	-999	-999	-999	2	-999	8	-999	13
1	3.991780822	0	0	1	522422	2013	4	1	4	-999	96	96	96	2	-999	-999	-999	20	20	20	20	-999	-999	-999	-999	-999	-999	-999	-999	2	2	2	2	0	0	0	0	-999	-999	-999	-999	-999	-999	-999	-999	-999	-999	-999	-999
1	2.331506849	1	0	1	411104	2013	18	2	1	-999	-999	-999	-999	1	-999	-999	-999	0	-999	-999	-999	-999	-999	-999	-999	-999	-999	-999	-999	2	-999	-999	-999	0	-999	-999	-999	1	15	-999	18000	-999	-999	-999	2	-999	15	-999	0
2	1.832876712	1	0	1	610923	2013	16	2	1	12000	-999	-999	-999	-999	-999	-999	-999	2	-999	-999	-999	-999	-999	-999	-999	-999	-999	-999	-999	2	-999	-999	-999	0	-999	-999	-999	1	7	-999	12000	-999	-999	-999	2	-999	4	-999	4
1	3.079452055	1	0	1	610523	2013	9	3	-999	-999	-999	-999	-999	-999	-999	-999	-999	-999	-999	-999	-999	-999	-999	-999	-999	-999	-999	-999	-999	-999	-999	-999	-999	-999	-999	-999	-999	1	8	-999	13000	-999	-999	-999	3	-999	8	-999	16
2	4.726027397	0	0	1	130322	2013	5	1	1	-999	-999	-999	-999	3	-999	-999	-999	50	-999	-999	-999	-999	-999	-999	-999	-999	-999	-999	-999	2	-999	-999	-999	0	-999	-999	-999	-999	-999	-999	-999	-999	-999	-999	-999	-999	-999	-999	-999
1	3.997260274	1	0	1	522422	2013	16	3	-999	-999	-999	-999	-999	-999	-999	-999	-999	-999	-999	-999	-999	-999	-999	-999	-999	-999	-999	-999	-999	-999	-999	-999	-999	-999	-999	-999	-999	1	16	-999	18400	-999	-999	-999	2	-999	16	-999	16
1	3.161643836	1	0	1	522401	2013	13	2	4	-999	-999	-999	-999	3	3	3	3	-999	-999	-999	-999	3	3	3	3	-999	-999	-999	-999	4	4	4	4	4	4	4	4	1	8	-999	15000	-999	-999	-999	4	-999	8	-999	32
1	1.235616438	1	0	1	131127	2013	3	3	-999	-999	-999	-999	-999	-999	-999	-999	-999	-999	-999	-999	-999	-999	-999	-999	-999	-999	-999	-999	-999	-999	-999	-999	-999	-999	-999	-999	-999	2	1	9	220	7600	-999	-999	2	2	1	9	2
1	2.032876712	1	0	1	410183	2013	12	3	-999	-999	-999	-999	-999	-999	-999	-999	-999	-999	-999	-999	-999	-999	-999	-999	-999	-999	-999	-999	-999	-999	-999	-999	-999	-999	-999	-999	-999	1	12	-999	22000	-999	-999	-999	2	-999	12	-999	19
2	2.745205479	1	0	1	410381	2013	14	2	1	-999	-999	-999	-999	2	-999	-999	-999	100	-999	-999	-999	-999	-999	-999	-999	-999	-999	-999	-999	2	-999	-999	-999	2	-999	-999	-999	1	13	-999	17000	-999	-999	-999	2	-999	13	-999	26
1	2	1	0	1	131126	2013	10	2	1	-999	-999	-999	-999	2	-999	-999	-999	0	-999	-999	-999	-999	-999	-999	-999	-999	-999	-999	-999	2	-999	-999	-999	2	-999	-999	-999	1	7	-999	12000	-999	-999	-999	2	-999	3.5	-999	15
2	2.994520548	0	0	1	210114	2013	7	1	1	50	-999	-999	-999	-999	-999	-999	-999	-999	-999	-999	-999	-999	-999	-999	-999	10	-999	-999	-999	2	-999	-999	-999	1	-999	-999	-999	-999	-999	-999	-999	-999	-999	-999	-999	-999	-999	-999	-999
2	2.545205479	0	0	1	210203	2013	7	1	2	400	0	-999	-999	-999	-999	-999	-999	-999	-999	-999	-999	-999	-999	-999	-999	-999	-999	-999	-999	2	2	-999	-999	11.5	0	-999	-999	-999	-999	-999	-999	-999	-999	-999	-999	-999	-999	-999	-999
2	1.887671233	1	0	1	610923	2013	10	2	1	300	-999	-999	-999	-999	-999	-999	-999	90	-999	-999	-999	-999	-999	-999	-999	-999	-999	-999	-999	3	-999	-999	-999	0	-999	-999	-999	1	8	-999	11800	-999	-999	-999	4	-999	1.75	-999	16
1	4.926027397	0	0	1	610821	2013	2	1	1	115	-999	-999	-999	-999	-999	-999	-999	-999	-999	-999	-999	-999	-999	-999	-999	5	-999	-999	-999	1	-999	-999	-999	0	-999	-999	-999	-999	-999	-999	-999	-999	-999	-999	-999	-999	-999	-999	-999
1	4.767123288	0	0	1	371428	2013	10	2	1	0	-999	-999	-999	-999	-999	-999	-999	100	-999	-999	-999	-999	-999	-999	-999	-999	-999	-999	-999	2	-999	-999	-999	0	-999	-999	-999	1	7	-999	2500	-999	-999	-999	3	-999	7	-999	10
2	4.364383562	0	0	1	130124	2013	15	2	3	120	0	120	-999	-999	-999	-999	-999	15	15	15	-999	-999	-999	-999	-999	-999	-999	-999	-999	2	2	2	-999	0	1	1	-999	1	8	-999	-999	-999	6	-999	2	-999	8	-999	8
2	3.58630137	0	0	1	130129	2013	10	2	2	200	300	-999	-999	-999	-999	-999	-999	20	20	-999	-999	-999	-999	-999	-999	-999	-999	-999	-999	2	2	-999	-999	0	0	-999	-999	1	10	-999	7000	-999	-999	-999	3	-999	10	-999	10
2	1.895890411	1	0	1	411103	2013	16	3	-999	-999	-999	-999	-999	-999	-999	-999	-999	-999	-999	-999	-999	-999	-999	-999	-999	-999	-999	-999	-999	-999	-999	-999	-999	-999	-999	-999	-999	2	1	15	240	8600	-999	-999	1	1	1	15	0
1	1.101369863	1	0	1	520302	2013	15	3	-999	-999	-999	-999	-999	-999	-999	-999	-999	-999	-999	-999	-999	-999	-999	-999	-999	-999	-999	-999	-999	-999	-999	-999	-999	-999	-999	-999	-999	1	10	-999	25000	-999	-999	-999	4	-999	5	-999	6
1	3.189041096	0	0	1	210804	2013	10	1	1	30	-999	-999	-999	-999	-999	-999	-999	30	-999	-999	-999	-999	-999	-999	-999	-999	-999	-999	-999	2	-999	-999	-999	4	-999	-999	-999	-999	-999	-999	-999	-999	-999	-999	-999	-999	-999	-999	-999
2	2.194520548	1	0	1	130803	2013	5	2	2	790	150	-999	-999	-999	-999	-999	-999	50	350	-999	-999	-999	-999	-999	-999	-999	-999	-999	-999	2	2	-999	-999	1	1	-999	-999	1	7	-999	8700	-999	-999	-999	2	-999	7	-999	7
1	1	0	0	1	130123	2013	12	1	4	150	100	1500	-999	-999	-999	-999	3	0	0	120	120	-999	-999	-999	-999	-999	-999	-999	-999	2	3	2	2	0	0	1	0	-999	-999	-999	-999	-999	-999	-999	-999	-999	-999	-999	-999
1	2.950684932	0	0	1	210104	2013	7	1	1	-999	-999	-999	-999	3	-999	-999	-999	60	-999	-999	-999	-999	-999	-999	-999	-999	-999	-999	-999	1	-999	-999	-999	7	-999	-999	-999	-999	-999	-999	-999	-999	-999	-999	-999	-999	-999	-999	-999
1	1.117808219	0	0	1	210124	2013	9	3	-999	-999	-999	-999	-999	-999	-999	-999	-999	-999	-999	-999	-999	-999	-999	-999	-999	-999	-999	-999	-999	-999	-999	-999	-999	-999	-999	-999	-999	1	9	-999	30000	-999	-999	-999	4	-999	2.2	-999	0
1	2.504109589	1	0	1	411122	2013	17	3	-999	-999	-999	-999	-999	-999	-999	-999	-999	-999	-999	-999	-999	-999	-999	-999	-999	-999	-999	-999	-999	-999	-999	-999	-999	-999	-999	-999	-999	1	17	-999	32000	-999	-999	-999	2	-999	17	-999	0
2	4.476712329	0	0	1	371102	2013	8	3	-999	-999	-999	-999	-999	-999	-999	-999	-999	-999	-999	-999	-999	-999	-999	-999	-999	-999	-999	-999	-999	-999	-999	-999	-999	-999	-999	-999	-999	1	8	-999	2000	-999	-999	-999	2	-999	8	-999	8
1	1.01369863	0	0	1	610821	2013	4	1	1	200	-999	-999	-999	-999	-999	-999	-999	-999	-999	-999	-999	-999	-999	-999	-999	40	-999	-999	-999	2	-999	-999	-999	3	-999	-999	-999	-999	-999	-999	-999	-999	-999	-999	-999	-999	-999	-999	-999
2	2.860273973	0	0	1	610821	2013	7	1	2	45	95	-999	-999	-999	-999	-999	-999	25	12	-999	-999	-999	-999	-999	-999	-999	-999	-999	-999	2	2	-999	-999	0	0	-999	-999	-999	-999	-999	-999	-999	-999	-999	-999	-999	-999	-999	-999
2	1.569863014	0	0	1	610821	2013	6	1	1	-999	-999	-999	-999	2	-999	-999	-999	-999	-999	-999	-999	-999	-999	-999	-999	10	-999	-999	-999	2	-999	-999	-999	0	-999	-999	-999	-999	-999	-999	-999	-999	-999	-999	-999	-999	-999	-999	-999
1	3.082191781	0	0	1	210103	2013	8	1	1	-999	-999	-999	-999	2	-999	-999	-999	-999	-999	-999	-999	-999	-999	-999	-999	-999	-999	-999	-999	2	-999	-999	-999	0.5	-999	-999	-999	-999	-999	-999	-999	-999	-999	-999	-999	-999	-999	-999	-999
1	1.997260274	0	0	1	411422	2013	7	3	-999	-999	-999	-999	-999	-999	-999	-999	-999	-999	-999	-999	-999	-999	-999	-999	-999	-999	-999	-999	-999	-999	-999	-999	-999	-999	-999	-999	-999	1	7	-999	-999	-999	4	-999	2	-999	7	-999	8
2	2.991780822	1	0	1	522301	2013	15	3	-999	-999	-999	-999	-999	-999	-999	-999	-999	-999	-999	-999	-999	-999	-999	-999	-999	-999	-999	-999	-999	-999	-999	-999	-999	-999	-999	-999	-999	1	7	-999	11000	-999	-999	-999	2	-999	7	-999	0
1	3.076712329	0	0	1	410503	2013	7	3	-999	-999	-999	-999	-999	-999	-999	-999	-999	-999	-999	-999	-999	-999	-999	-999	-999	-999	-999	-999	-999	-999	-999	-999	-999	-999	-999	-999	-999	1	6	-999	-999	-999	5	-999	2	-999	6	-999	12
2	4.164383562	1	1	1	-999	2013	11	2	3	-999	130	-999	-999	2	-999	3	-999	0	0	600	-999	-999	-999	-999	-999	-999	-999	-999	-999	2	2	3	-999	2	1	3	-999	1	8	-999	12000	-999	-999	-999	3	-999	8	-999	16
1	2.232876712	1	0	1	411104	2013	7	3	-999	-999	-999	-999	-999	-999	-999	-999	-999	-999	-999	-999	-999	-999	-999	-999	-999	-999	-999	-999	-999	-999	-999	-999	-999	-999	-999	-999	-999	1	7	-999	11000	-999	-999	-999	1	-999	7	-999	7
2	3.846575342	0	0	1	130283	2013	7	3	-999	-999	-999	-999	-999	-999	-999	-999	-999	-999	-999	-999	-999	-999	-999	-999	-999	-999	-999	-999	-999	-999	-999	-999	-999	-999	-999	-999	-999	1	6.5	-999	-999	-999	4	-999	2	-999	6.5	-999	13
1	2.78630137	1	0	1	610116	2013	10	2	2	1500	350	-999	-999	-999	-999	-999	-999	100	100	-999	-999	-999	-999	-999	-999	-999	-999	-999	-999	2	2	-999	-999	2	4	-999	-999	1	8	-999	13500	-999	-999	-999	2	-999	8	-999	16
1	1.408219178	1	0	1	520321	2013	16	3	-999	-999	-999	-999	-999	-999	-999	-999	-999	-999	-999	-999	-999	-999	-999	-999	-999	-999	-999	-999	-999	-999	-999	-999	-999	-999	-999	-999	-999	2	2	11.5	350	20000	-999	-999	1	2	2	10	0
1	1.131506849	0	0	1	130207	2013	8	3	-999	-999	-999	-999	-999	-999	-999	-999	-999	-999	-999	-999	-999	-999	-999	-999	-999	-999	-999	-999	-999	-999	-999	-999	-999	-999	-999	-999	-999	1	7	-999	2200	-999	-999	-999	2	-999	3.5	-999	7
2	2.183561644	0	0	1	522624	2013	3	1	1	-999	-999	-999	-999	1	-999	-999	-999	0	-999	-999	-999	-999	-999	-999	-999	-999	-999	-999	-999	1	-999	-999	-999	0	-999	-999	-999	-999	-999	-999	-999	-999	-999	-999	-999	-999	-999	-999	-999
1	1.550684932	0	0	1	410803	2013	7	1	2	-999	0	-999	-999	2	-999	-999	-999	-999	10	-999	-999	-999	-999	-999	-999	30	-999	-999	-999	3	3	-999	-999	0	0	-999	-999	-999	-999	-999	-999	-999	-999	-999	-999	-999	-999	-999	-999
1	1.457534247	1	1	1	131127	2013	5	3	-999	-999	-999	-999	-999	-999	-999	-999	-999	-999	-999	-999	-999	-999	-999	-999	-999	-999	-999	-999	-999	-999	-999	-999	-999	-999	-999	-999	-999	2	1	5	530	14000	-999	-999	2	5	1	5	1
1	3.002739726	0	0	1	411202	2013	30	3	-999	-999	-999	-999	-999	-999	-999	-999	-999	-999	-999	-999	-999	-999	-999	-999	-999	-999	-999	-999	-999	-999	-999	-999	-999	-999	-999	-999	-999	1	15	-999	-999	-999	2	-999	2	-999	15	-999	15
1	2.238356164	1	0	1	520325	2013	15	3	-999	-999	-999	-999	-999	-999	-999	-999	-999	-999	-999	-999	-999	-999	-999	-999	-999	-999	-999	-999	-999	-999	-999	-999	-999	-999	-999	-999	-999	1	7	-999	26500	-999	-999	-999	2	-999	7	-999	0
2	1.997260274	0	0	1	131122	2013	7	2	1	45	-999	-999	-999	-999	-999	-999	-999	-999	-999	-999	-999	-999	-999	-999	-999	10	-999	-999	-999	2	-999	-999	-999	0	-999	-999	-999	1	7	-999	1100	-999	-999	-999	2	-999	7	-999	0
1	3.526027397	0	0	1	130302	2013	10	1	2	120	16	-999	-999	-999	-999	-999	-999	14	14	-999	-999	-999	-999	-999	-999	-999	-999	-999	-999	1	1	-999	-999	3	0	-999	-999	-999	-999	-999	-999	-999	-999	-999	-999	-999	-999	-999	-999
1	4.194520548	1	0	1	530627	2013	8	2	1	2000	-999	-999	-999	-999	-999	-999	-999	20	-999	-999	-999	-999	-999	-999	-999	-999	-999	-999	-999	2	-999	-999	-999	2	-999	-999	-999	1	5	-999	-999	-999	7	-999	2	-999	5	-999	0
1	2.668493151	1	0	1	411122	2013	15	2	1	100	-999	-999	-999	-999	-999	-999	-999	-999	-999	-999	-999	-999	-999	-999	-999	2	-999	-999	-999	2	-999	-999	-999	0	-999	-999	-999	1	14	-999	18000	-999	-999	-999	2	-999	14	-999	0
2	1.723287671	0	0	1	522728	2013	12	1	1	-999	-999	-999	-999	2	-999	-999	-999	80	-999	-999	-999	-999	-999	-999	-999	-999	-999	-999	-999	2	-999	-999	-999	0	-999	-999	-999	-999	-999	-999	-999	-999	-999	-999	-999	-999	-999	-999	-999
1	2	0	0	1	610821	2013	12	1	1	200	-999	-999	-999	-999	-999	-999	-999	-999	-999	-999	-999	-999	-999	-999	-999	5	-999	-999	-999	3	-999	-999	-999	0	-999	-999	-999	-999	-999	-999	-999	-999	-999	-999	-999	-999	-999	-999	-999
1	4.78630137	0	0	1	610727	2013	7	1	1	-999	-999	-999	-999	4	-999	-999	-999	40	-999	-999	-999	-999	-999	-999	-999	-999	-999	-999	-999	2	-999	-999	-999	10	-999	-999	-999	-999	-999	-999	-999	-999	-999	-999	-999	-999	-999	-999	-999
1	3.260273973	0	0	1	130302	2013	4	1	1	15	-999	-999	-999	-999	-999	-999	-999	0	-999	-999	-999	-999	-999	-999	-999	-999	-999	-999	-999	1	-999	-999	-999	0	-999	-999	-999	-999	-999	-999	-999	-999	-999	-999	-999	-999	-999	-999	-999
1	2.421917808	1	0	1	131124	2013	15	3	-999	-999	-999	-999	-999	-999	-999	-999	-999	-999	-999	-999	-999	-999	-999	-999	-999	-999	-999	-999	-999	-999	-999	-999	-999	-999	-999	-999	-999	1	10	-999	11500	-999	-999	-999	3	-999	10	-999	0
2	1.257534247	1	0	1	520324	2013	11	3	-999	-999	-999	-999	-999	-999	-999	-999	-999	-999	-999	-999	-999	-999	-999	-999	-999	-999	-999	-999	-999	-999	-999	-999	-999	-999	-999	-999	-999	1	11	-999	26550	-999	-999	-999	3	-999	11	-999	0
1	3.991780822	0	0	1	411403	2013	5	3	-999	-999	-999	-999	-999	-999	-999	-999	-999	-999	-999	-999	-999	-999	-999	-999	-999	-999	-999	-999	-999	-999	-999	-999	-999	-999	-999	-999	-999	1	6	-999	-999	-999	4	-999	2	-999	6	-999	0
2	4.052054795	0	0	1	520324	2013	7	1	1	-999	-999	-999	-999	2	-999	-999	-999	0	-999	-999	-999	-999	-999	-999	-999	-999	-999	-999	-999	1	-999	-999	-999	0	-999	-999	-999	-999	-999	-999	-999	-999	-999	-999	-999	-999	-999	-999	-999
1	4	1	1	1	220502	2013	11	3	-999	-999	-999	-999	-999	-999	-999	-999	-999	-999	-999	-999	-999	-999	-999	-999	-999	-999	-999	-999	-999	-999	-999	-999	-999	-999	-999	-999	-999	1	3	-999	3100	-999	-999	-999	3	-999	1	-999	7
1	2.060273973	1	0	1	610304	2013	12	3	-999	-999	-999	-999	-999	-999	-999	-999	-999	-999	-999	-999	-999	-999	-999	-999	-999	-999	-999	-999	-999	-999	-999	-999	-999	-999	-999	-999	-999	2	3	10	-999	-999	2	7	2	2	3	13	3
2	4.997260274	0	0	1	130983	2013	4	1	1	-999	-999	-999	-999	1	-999	-999	-999	-999	-999	-999	-999	-999	-999	-999	-999	15	-999	-999	-999	1	-999	-999	-999	0	-999	-999	-999	-999	-999	-999	-999	-999	-999	-999	-999	-999	-999	-999	-999
1	1.178082192	1	0	1	610502	2013	6	3	-999	-999	-999	-999	-999	-999	-999	-999	-999	-999	-999	-999	-999	-999	-999	-999	-999	-999	-999	-999	-999	-999	-999	-999	-999	-999	-999	-999	-999	1	2	-999	12000	-999	-999	-999	4	-999	2	-999	0
2	1.717808219	0	0	1	370181	2013	8	3	-999	-999	-999	-999	-999	-999	-999	-999	-999	-999	-999	-999	-999	-999	-999	-999	-999	-999	-999	-999	-999	-999	-999	-999	-999	-999	-999	-999	-999	1	7	-999	-999	-999	3	-999	2	-999	7	-999	7
1	3.419178082	0	0	1	331003	2013	7	2	2	-999	-999	-999	-999	3	2	-999	-999	-999	-999	-999	-999	1	1	-999	-999	-999	-999	-999	-999	4	4	-999	-999	1	1	-999	-999	1	6	-999	-999	-999	3	-999	2	-999	6	-999	6
1	4.161643836	1	0	1	411024	2013	11	3	-999	-999	-999	-999	-999	-999	-999	-999	-999	-999	-999	-999	-999	-999	-999	-999	-999	-999	-999	-999	-999	-999	-999	-999	-999	-999	-999	-999	-999	1	10	-999	-999	-999	7	-999	2	-999	10	-999	10
1	3.630136986	0	0	1	130623	2013	8	3	-999	-999	-999	-999	-999	-999	-999	-999	-999	-999	-999	-999	-999	-999	-999	-999	-999	-999	-999	-999	-999	-999	-999	-999	-999	-999	-999	-999	-999	1	7.5	-999	4600	-999	-999	-999	2	-999	7	-999	0
1	1.994520548	0	0	1	522422	2013	7	1	1	500	-999	-999	-999	-999	-999	-999	-999	150	-999	-999	-999	-999	-999	-999	-999	-999	-999	-999	-999	1	-999	-999	-999	0	-999	-999	-999	-999	-999	-999	-999	-999	-999	-999	-999	-999	-999	-999	-999
1	1.920547945	0	0	1	130123	2013	5	1	4	-999	-999	-999	-999	2	2	2	2	-999	-999	-999	-999	2	2	2	2	-999	-999	-999	-999	2	2	2	2	1	1	1	1	-999	-999	-999	-999	-999	-999	-999	-999	-999	-999	-999	-999
2	3.534246575	0	0	1	410225	2013	20	3	-999	-999	-999	-999	-999	-999	-999	-999	-999	-999	-999	-999	-999	-999	-999	-999	-999	-999	-999	-999	-999	-999	-999	-999	-999	-999	-999	-999	-999	1	20	-999	-999	-999	9	-999	1	-999	20	-999	0
1	2.594520548	0	0	1	130426	2013	8	3	-999	-999	-999	-999	-999	-999	-999	-999	-999	-999	-999	-999	-999	-999	-999	-999	-999	-999	-999	-999	-999	-999	-999	-999	-999	-999	-999	-999	-999	1	7	-999	1700	-999	-999	-999	2	-999	7	-999	7
2	2.235616438	1	0	1	411122	2013	16	3	-999	-999	-999	-999	-999	-999	-999	-999	-999	-999	-999	-999	-999	-999	-999	-999	-999	-999	-999	-999	-999	-999	-999	-999	-999	-999	-999	-999	-999	2	2	14	1000	9600	-999	-999	2	2	2	14	0
1	4.575342466	0	0	1	510112	2013	7	3	-999	-999	-999	-999	-999	-999	-999	-999	-999	-999	-999	-999	-999	-999	-999	-999	-999	-999	-999	-999	-999	-999	-999	-999	-999	-999	-999	-999	-999	1	7	-999	3888	-999	-999	-999	1	-999	7	-999	0
1	1.997260274	0	0	1	522731	2013	2	1	1	380	-999	-999	-999	-999	-999	-999	-999	40	-999	-999	-999	-999	-999	-999	-999	-999	-999	-999	-999	1	-999	-999	-999	0	-999	-999	-999	-999	-999	-999	-999	-999	-999	-999	-999	-999	-999	-999	-999
1	3.884931507	1	0	1	410311	2013	20	3	-999	-999	-999	-999	-999	-999	-999	-999	-999	-999	-999	-999	-999	-999	-999	-999	-999	-999	-999	-999	-999	-999	-999	-999	-999	-999	-999	-999	-999	1	15	-999	22000	-999	-999	-999	2	-999	15	-999	30
1	3.063013699	0	0	1	610924	2013	10	1	2	350	50	-999	-999	-999	-999	-999	-999	50	50	-999	-999	-999	-999	-999	-999	-999	-999	-999	-999	2	2	-999	-999	0	0	-999	-999	-999	-999	-999	-999	-999	-999	-999	-999	-999	-999	-999	-999
1	4.210958904	1	0	1	610104	2013	6	3	-999	-999	-999	-999	-999	-999	-999	-999	-999	-999	-999	-999	-999	-999	-999	-999	-999	-999	-999	-999	-999	-999	-999	-999	-999	-999	-999	-999	-999	1	7	-999	15500	-999	-999	-999	2	-999	7	-999	7
2	3.693150685	1	0	1	610104	2013	15	3	-999	-999	-999	-999	-999	-999	-999	-999	-999	-999	-999	-999	-999	-999	-999	-999	-999	-999	-999	-999	-999	-999	-999	-999	-999	-999	-999	-999	-999	1	12	-999	17800	-999	-999	-999	3	-999	10	-999	8
1	3.328767123	1	0	1	410105	2013	15	2	1	1000	-999	-999	-999	-999	-999	-999	-999	0	-999	-999	-999	-999	-999	-999	-999	-999	-999	-999	-999	1	-999	-999	-999	0	-999	-999	-999	1	9	-999	21000	-999	-999	-999	1	-999	9	-999	0
1	1.18630137	0	0	1	211382	2013	5	3	-999	-999	-999	-999	-999	-999	-999	-999	-999	-999	-999	-999	-999	-999	-999	-999	-999	-999	-999	-999	-999	-999	-999	-999	-999	-999	-999	-999	-999	1	5	-999	-999	-999	3	-999	2	-999	2.5	-999	0
1	2.638356164	0	0	1	130822	2013	7	1	1	250	-999	-999	-999	-999	-999	-999	-999	30	-999	-999	-999	-999	-999	-999	-999	-999	-999	-999	-999	2	-999	-999	-999	8	-999	-999	-999	-999	-999	-999	-999	-999	-999	-999	-999	-999	-999	-999	-999
1	2.046575342	0	0	1	130207	2013	7	3	-999	-999	-999	-999	-999	-999	-999	-999	-999	-999	-999	-999	-999	-999	-999	-999	-999	-999	-999	-999	-999	-999	-999	-999	-999	-999	-999	-999	-999	1	7	-999	3800	-999	-999	-999	2	-999	7	-999	7
1	1.463013699	0	0	1	610924	2013	2	1	2	350	80	-999	-999	-999	-999	-999	-999	40	40	-999	-999	-999	-999	-999	-999	-999	-999	-999	-999	2	2	-999	-999	0	0	-999	-999	-999	-999	-999	-999	-999	-999	-999	-999	-999	-999	-999	-999
2	3	0	0	1	411425	2013	8	3	-999	-999	-999	-999	-999	-999	-999	-999	-999	-999	-999	-999	-999	-999	-999	-999	-999	-999	-999	-999	-999	-999	-999	-999	-999	-999	-999	-999	-999	1	6	-999	-999	-999	6	-999	3	-999	6	-999	6
1	4.082191781	0	0	1	610502	2013	10	1	3	180	136.5	90	-999	-999	-999	-999	-999	20	20	20	-999	-999	-999	-999	-999	-999	-999	-999	-999	2	2	2	-999	0	0	0	-999	-999	-999	-999	-999	-999	-999	-999	-999	-999	-999	-999	-999
1	1.643835616	1	0	1	610116	2013	15	2	2	260	260	-999	-999	-999	-999	-999	-999	1	1	-999	-999	-999	-999	-999	-999	-999	-999	-999	-999	2	2	-999	-999	2	2	-999	-999	1	12	-999	15000	-999	-999	-999	2	-999	12	-999	12
2	1.016438356	0	0	1	610112	2013	8	1	2	200	120	-999	-999	-999	-999	-999	-999	50	50	-999	-999	-999	-999	-999	-999	-999	-999	-999	-999	2	2	-999	-999	1	1	-999	-999	-999	-999	-999	-999	-999	-999	-999	-999	-999	-999	-999	-999
1	3.591780822	1	0	1	522401	2013	10	3	-999	-999	-999	-999	-999	-999	-999	-999	-999	-999	-999	-999	-999	-999	-999	-999	-999	-999	-999	-999	-999	-999	-999	-999	-999	-999	-999	-999	-999	1	5	-999	-999	-999	7	-999	3	-999	5	-999	21
2	4.805479452	0	0	1	510802	2013	5	3	-999	-999	-999	-999	-999	-999	-999	-999	-999	-999	-999	-999	-999	-999	-999	-999	-999	-999	-999	-999	-999	-999	-999	-999	-999	-999	-999	-999	-999	1	5	-999	1000	-999	-999	-999	2	-999	5	-999	5
2	2.432876712	1	0	1	520302	2013	8	3	-999	-999	-999	-999	-999	-999	-999	-999	-999	-999	-999	-999	-999	-999	-999	-999	-999	-999	-999	-999	-999	-999	-999	-999	-999	-999	-999	-999	-999	1	8	-999	8000	-999	-999	-999	1	-999	8	-999	7
2	1.375342466	0	0	1	210103	2013	6	1	1	1200	-999	-999	-999	-999	-999	-999	-999	550	-999	-999	-999	-999	-999	-999	-999	-999	-999	-999	-999	2	-999	-999	-999	4	-999	-999	-999	-999	-999	-999	-999	-999	-999	-999	-999	-999	-999	-999	-999
1	4.98630137	0	0	1	210922	2013	7	1	1	350	-999	-999	-999	-999	-999	-999	-999	37	-999	-999	-999	-999	-999	-999	-999	-999	-999	-999	-999	1	-999	-999	-999	0	-999	-999	-999	-999	-999	-999	-999	-999	-999	-999	-999	-999	-999	-999	-999
2	0.923287671	1	0	1	210203	2013	9	3	-999	-999	-999	-999	-999	-999	-999	-999	-999	-999	-999	-999	-999	-999	-999	-999	-999	-999	-999	-999	-999	-999	-999	-999	-999	-999	-999	-999	-999	1	9	-999	5725	-999	-999	-999	2	-999	9	-999	0
2	2.997260274	0	0	1	130527	2013	7	2	1	40	-999	-999	-999	-999	-999	-999	-999	10	-999	-999	-999	-999	-999	-999	-999	-999	-999	-999	-999	2	-999	-999	-999	0	-999	-999	-999	1	7	-999	1300	-999	-999	-999	2	-999	7	-999	7
2	2.394520548	0	0	1	510122	2013	7	3	-999	-999	-999	-999	-999	-999	-999	-999	-999	-999	-999	-999	-999	-999	-999	-999	-999	-999	-999	-999	-999	-999	-999	-999	-999	-999	-999	-999	-999	1	7	-999	5500	-999	-999	-999	2	-999	7	-999	0
2	1.243835616	1	0	1	520325	2013	7	3	-999	-999	-999	-999	-999	-999	-999	-999	-999	-999	-999	-999	-999	-999	-999	-999	-999	-999	-999	-999	-999	-999	-999	-999	-999	-999	-999	-999	-999	1	5	-999	22500	-999	-999	-999	2	-999	5	-999	0
2	1.643835616	0	0	1	410725	2013	7	1	1	300	-999	-999	-999	-999	-999	-999	-999	75	-999	-999	-999	-999	-999	-999	-999	-999	-999	-999	-999	2	-999	-999	-999	3	-999	-999	-999	-999	-999	-999	-999	-999	-999	-999	-999	-999	-999	-999	-999
1	2.506849315	0	0	1	410311	2013	7	1	1	-999	-999	-999	-999	2	-999	-999	-999	-999	-999	-999	-999	-999	-999	-999	-999	10	-999	-999	-999	2	-999	-999	-999	0	-999	-999	-999	-999	-999	-999	-999	-999	-999	-999	-999	-999	-999	-999	-999
1	2.668493151	1	0	1	522422	2013	7	2	3	130	90	80	-999	-999	-999	-999	-999	-999	-999	-999	-999	-999	-999	-999	-999	200	200	200	-999	2	2	2	-999	0	0	0	-999	1	6	-999	4800	-999	-999	-999	1	-999	6	-999	0
1	1.019178082	0	0	1	610203	2013	7	2	1	55	-999	-999	-999	-999	-999	-999	-999	20	-999	-999	-999	-999	-999	-999	-999	-999	-999	-999	-999	2	-999	-999	-999	0	-999	-999	-999	1	7	-999	5500	-999	-999	-999	2	-999	7	-999	0
1	3.010958904	0	0	1	411502	2013	7	3	-999	-999	-999	-999	-999	-999	-999	-999	-999	-999	-999	-999	-999	-999	-999	-999	-999	-999	-999	-999	-999	-999	-999	-999	-999	-999	-999	-999	-999	1	7	-999	1300	-999	-999	-999	2	-999	7	-999	0
2	3.591780822	1	1	1	220502	2013	25	2	1	100	-999	-999	-999	-999	-999	-999	-999	40	-999	-999	-999	-999	-999	-999	-999	-999	-999	-999	-999	1	-999	-999	-999	1	-999	-999	-999	2	3	7	8000	13000	-999	-999	2	2	6	14	3
1	5	0	0	1	130128	2013	7	3	-999	-999	-999	-999	-999	-999	-999	-999	-999	-999	-999	-999	-999	-999	-999	-999	-999	-999	-999	-999	-999	-999	-999	-999	-999	-999	-999	-999	-999	1	7	-999	1000	-999	-999	-999	3	-999	7	-999	7
2	1.989041096	1	0	1	211103	2013	11	3	-999	-999	-999	-999	-999	-999	-999	-999	-999	-999	-999	-999	-999	-999	-999	-999	-999	-999	-999	-999	-999	-999	-999	-999	-999	-999	-999	-999	-999	1	7	-999	5000	-999	-999	-999	2	-999	7	-999	7
1	2	0	0	1	210103	2013	8	1	1	200	-999	-999	-999	-999	-999	-999	-999	80	-999	-999	-999	-999	-999	-999	-999	-999	-999	-999	-999	2	-999	-999	-999	1	-999	-999	-999	-999	-999	-999	-999	-999	-999	-999	-999	-999	-999	-999	-999
1	4.493150685	0	0	1	210922	2013	1	1	2	136	230	-999	-999	-999	-999	-999	-999	100	0	-999	-999	-999	-999	-999	-999	-999	-999	-999	-999	2	2	-999	-999	3	1	-999	-999	-999	-999	-999	-999	-999	-999	-999	-999	-999	-999	-999	-999
1	2.997260274	1	0	1	131182	2013	7	3	-999	-999	-999	-999	-999	-999	-999	-999	-999	-999	-999	-999	-999	-999	-999	-999	-999	-999	-999	-999	-999	-999	-999	-999	-999	-999	-999	-999	-999	1	7	-999	14800	-999	-999	-999	2	-999	7	-999	0
1	0.909589041	0	0	1	130828	2013	5	3	-999	-999	-999	-999	-999	-999	-999	-999	-999	-999	-999	-999	-999	-999	-999	-999	-999	-999	-999	-999	-999	-999	-999	-999	-999	-999	-999	-999	-999	1	5	-999	-999	-999	6	-999	2	-999	5	-999	0
1	2.024657534	1	0	1	520102	2013	8.5	2	2	-999	-999	-999	-999	2	2	-999	-999	4	30	-999	-999	-999	-999	-999	-999	-999	-999	-999	-999	2	2	-999	-999	10	0	-999	-999	1	7	-999	6000	-999	-999	-999	3	-999	7	-999	0
2	2.336986301	1	0	1	411721	2013	30	3	-999	-999	-999	-999	-999	-999	-999	-999	-999	-999	-999	-999	-999	-999	-999	-999	-999	-999	-999	-999	-999	-999	-999	-999	-999	-999	-999	-999	-999	1	30	-999	71000	-999	-999	-999	2	-999	30	-999	60
1	1.323287671	1	0	1	610427	2013	20	3	-999	-999	-999	-999	-999	-999	-999	-999	-999	-999	-999	-999	-999	-999	-999	-999	-999	-999	-999	-999	-999	-999	-999	-999	-999	-999	-999	-999	-999	1	12	-999	38000	-999	-999	-999	3	-999	12	-999	0
1	3.542465753	0	0	1	130207	2013	7	3	-999	-999	-999	-999	-999	-999	-999	-999	-999	-999	-999	-999	-999	-999	-999	-999	-999	-999	-999	-999	-999	-999	-999	-999	-999	-999	-999	-999	-999	1	5	-999	3000	-999	-999	-999	1	-999	5	-999	5
1	1.980821918	0	0	1	130202	2013	8	3	-999	-999	-999	-999	-999	-999	-999	-999	-999	-999	-999	-999	-999	-999	-999	-999	-999	-999	-999	-999	-999	-999	-999	-999	-999	-999	-999	-999	-999	1	5	-999	-999	-999	3	-999	2	-999	5	-999	5
1	3.002739726	0	0	1	520327	2013	4	3	-999	-999	-999	-999	-999	-999	-999	-999	-999	-999	-999	-999	-999	-999	-999	-999	-999	-999	-999	-999	-999	-999	-999	-999	-999	-999	-999	-999	-999	1	4	-999	-999	-999	1	-999	2	-999	4	-999	4
1	2.315068493	0	0	1	411421	2013	8	3	-999	-999	-999	-999	-999	-999	-999	-999	-999	-999	-999	-999	-999	-999	-999	-999	-999	-999	-999	-999	-999	-999	-999	-999	-999	-999	-999	-999	-999	1	7	-999	-999	-999	3	-999	3	-999	7	-999	10
1	1.578082192	0	0	1	410611	2013	7	3	-999	-999	-999	-999	-999	-999	-999	-999	-999	-999	-999	-999	-999	-999	-999	-999	-999	-999	-999	-999	-999	-999	-999	-999	-999	-999	-999	-999	-999	1	7	-999	5000	-999	-999	-999	3	-999	21	-999	14
2	3	1	0	1	520322	2013	14	3	-999	-999	-999	-999	-999	-999	-999	-999	-999	-999	-999	-999	-999	-999	-999	-999	-999	-999	-999	-999	-999	-999	-999	-999	-999	-999	-999	-999	-999	1	14	-999	-999	-999	7	-999	2	-999	7	-999	0
1	2.994520548	0	0	1	230204	2013	10	1	3	-999	-999	-999	-999	2	2	2	-999	-999	-999	-999	-999	2	2	2	-999	-999	-999	-999	-999	2	3	3	-999	2	3	3	-999	-999	-999	-999	-999	-999	-999	-999	-999	-999	-999	-999	-999
1	1.75890411	1	0	1	520325	2013	11	2	2	-999	680	-999	-999	1	-999	-999	-999	0	0	-999	-999	-999	-999	-999	-999	-999	-999	-999	-999	1	1	-999	-999	0	0	-999	-999	1	7	-999	19250	-999	-999	-999	2	-999	6	-999	5
2	3.454794521	1	0	1	520303	2013	10	3	-999	-999	-999	-999	-999	-999	-999	-999	-999	-999	-999	-999	-999	-999	-999	-999	-999	-999	-999	-999	-999	-999	-999	-999	-999	-999	-999	-999	-999	1	10	-999	11000	-999	-999	-999	2	-999	10	-999	0
2	2.364383562	1	0	1	210211	2013	10	3	-999	-999	-999	-999	-999	-999	-999	-999	-999	-999	-999	-999	-999	-999	-999	-999	-999	-999	-999	-999	-999	-999	-999	-999	-999	-999	-999	-999	-999	1	11	-999	7000	-999	-999	-999	2	-999	11	-999	11
2	3.682191781	1	0	1	410327	2013	20	2	1	100	-999	-999	-999	2	-999	-999	-999	0	-999	-999	-999	-999	-999	-999	-999	-999	-999	-999	-999	2	-999	-999	-999	0	-999	-999	-999	1	19	-999	18000	-999	-999	-999	2	-999	19	-999	19
2	2	0	0	1	410611	2013	7	2	1	-999	-999	-999	-999	2	-999	-999	-999	20	-999	-999	-999	-999	-999	-999	-999	-999	-999	-999	-999	3	-999	-999	-999	7	-999	-999	-999	1	7	-999	1200	-999	-999	-999	2	-999	7	-999	7
1	1.147945205	0	0	1	411402	2013	10	3	-999	-999	-999	-999	-999	-999	-999	-999	-999	-999	-999	-999	-999	-999	-999	-999	-999	-999	-999	-999	-999	-999	-999	-999	-999	-999	-999	-999	-999	1	5	-999	770	-999	-999	-999	2	-999	5	-999	3
1	4.994520548	0	0	1	511028	2013	7	3	-999	-999	-999	-999	-999	-999	-999	-999	-999	-999	-999	-999	-999	-999	-999	-999	-999	-999	-999	-999	-999	-999	-999	-999	-999	-999	-999	-999	-999	1	7	-999	-999	-999	4	-999	1	-999	7	-999	0
1	1.767123288	0	0	1	211422	2013	7	1	2	0	100	-999	-999	-999	-999	-999	-999	5	200	-999	-999	-999	-999	-999	-999	-999	-999	-999	-999	2	3	-999	-999	0	1	-999	-999	-999	-999	-999	-999	-999	-999	-999	-999	-999	-999	-999	-999
2	1.22739726	1	0	1	610113	2013	10	2	3	250	40	355	-999	-999	-999	-999	-999	10	75	155	-999	-999	-999	-999	-999	-999	-999	-999	-999	2	3	2	-999	1	0	0	-999	1	9	-999	12900	-999	-999	-999	3	-999	9	-999	9
1	1.997260274	1	0	1	210106	2013	7	3	-999	-999	-999	-999	-999	-999	-999	-999	-999	-999	-999	-999	-999	-999	-999	-999	-999	-999	-999	-999	-999	-999	-999	-999	-999	-999	-999	-999	-999	1	7	-999	30000	-999	-999	-999	5	-999	5	-999	0
1	1.008219178	1	0	1	520102	2013	14	3	-999	-999	-999	-999	-999	-999	-999	-999	-999	-999	-999	-999	-999	-999	-999	-999	-999	-999	-999	-999	-999	-999	-999	-999	-999	-999	-999	-999	-999	1	7	-999	12000	-999	-999	-999	2	-999	7	-999	14
1	2	0	0	1	210381	2013	14	3	-999	-999	-999	-999	-999	-999	-999	-999	-999	-999	-999	-999	-999	-999	-999	-999	-999	-999	-999	-999	-999	-999	-999	-999	-999	-999	-999	-999	-999	1	7	-999	2000	-999	-999	-999	3	-999	7	-999	7.5
2	1.832876712	0	0	1	130929	2013	7	3	-999	-999	-999	-999	-999	-999	-999	-999	-999	-999	-999	-999	-999	-999	-999	-999	-999	-999	-999	-999	-999	-999	-999	-999	-999	-999	-999	-999	-999	1	6	-999	-999	-999	5	-999	2	-999	6	-999	60
1	2.273972603	1	0	1	620822	2013	13	3	-999	-999	-999	-999	-999	-999	-999	-999	-999	-999	-999	-999	-999	-999	-999	-999	-999	-999	-999	-999	-999	-999	-999	-999	-999	-999	-999	-999	-999	3	4	1	1150	5600	-999	-999	2	2	4	1	4
2	0.98630137	1	0	1	211382	2013	12	3	-999	-999	-999	-999	-999	-999	-999	-999	-999	-999	-999	-999	-999	-999	-999	-999	-999	-999	-999	-999	-999	-999	-999	-999	-999	-999	-999	-999	-999	1	12	-999	20000	-999	-999	-999	3	-999	4	-999	0
1	3	0	0	1	411421	2013	30	3	-999	-999	-999	-999	-999	-999	-999	-999	-999	-999	-999	-999	-999	-999	-999	-999	-999	-999	-999	-999	-999	-999	-999	-999	-999	-999	-999	-999	-999	1	13	-999	16500	-999	-999	-999	2	-999	13	-999	13
2	1.082191781	1	0	1	610116	2013	7	1	1	197	-999	-999	-999	-999	-999	-999	-999	45	-999	-999	-999	-999	-999	-999	-999	-999	-999	-999	-999	3	-999	-999	-999	3	-999	-999	-999	-999	-999	-999	-999	-999	-999	-999	-999	-999	-999	-999	-999
1	5	0	0	1	210103	2013	3	1	1	300	-999	-999	-999	-999	-999	-999	-999	2	-999	-999	-999	-999	-999	-999	-999	-999	-999	-999	-999	1	-999	-999	-999	0	-999	-999	-999	-999	-999	-999	-999	-999	-999	-999	-999	-999	-999	-999	-999
1	2.915068493	1	0	1	411729	2013	13	2	1	0	-999	-999	-999	-999	-999	-999	-999	260	-999	-999	-999	-999	-999	-999	-999	-999	-999	-999	-999	3	-999	-999	-999	0	-999	-999	-999	1	11	-999	21000	-999	-999	-999	3	-999	11	-999	0
1	1.38630137	1	0	1	610581	2013	10	3	-999	-999	-999	-999	-999	-999	-999	-999	-999	-999	-999	-999	-999	-999	-999	-999	-999	-999	-999	-999	-999	-999	-999	-999	-999	-999	-999	-999	-999	1	8	-999	13000	-999	-999	-999	2	-999	8	-999	8
1	2.405479452	1	0	1	611026	2013	10	3	-999	-999	-999	-999	-999	-999	-999	-999	-999	-999	-999	-999	-999	-999	-999	-999	-999	-999	-999	-999	-999	-999	-999	-999	-999	-999	-999	-999	-999	1	7	-999	15500	-999	-999	-999	2	-999	7	-999	0
1	1.561643836	0	0	1	210882	2013	15	3	-999	-999	-999	-999	-999	-999	-999	-999	-999	-999	-999	-999	-999	-999	-999	-999	-999	-999	-999	-999	-999	-999	-999	-999	-999	-999	-999	-999	-999	2	1	11	200	13000	-999	-999	3	3	1	11	1
2	1.712328767	0	0	1	410211	2013	5	2	1	5.5	-999	-999	-999	-999	-999	-999	-999	0	-999	-999	-999	-999	-999	-999	-999	-999	-999	-999	-999	2	-999	-999	-999	22	-999	-999	-999	1	22	-999	60000	-999	-999	-999	2	-999	22	-999	0
1	2.238356164	1	0	1	610426	2013	15	3	-999	-999	-999	-999	-999	-999	-999	-999	-999	-999	-999	-999	-999	-999	-999	-999	-999	-999	-999	-999	-999	-999	-999	-999	-999	-999	-999	-999	-999	2	3	7	2800	10000	-999	-999	2	2	3	7	6
1	2.38630137	1	0	1	522422	2013	3	3	-999	-999	-999	-999	-999	-999	-999	-999	-999	-999	-999	-999	-999	-999	-999	-999	-999	-999	-999	-999	-999	-999	-999	-999	-999	-999	-999	-999	-999	1	10	-999	35000	-999	-999	-999	4	-999	9.25	-999	0
1	1.37260274	0	0	1	610431	2013	7	3	-999	-999	-999	-999	-999	-999	-999	-999	-999	-999	-999	-999	-999	-999	-999	-999	-999	-999	-999	-999	-999	-999	-999	-999	-999	-999	-999	-999	-999	1	7	-999	1200	-999	2	-999	1	-999	7	-999	7
1	4.997260274	0	0	1	210381	2013	5	1	1	70	-999	-999	-999	-999	-999	-999	-999	12	-999	-999	-999	-999	-999	-999	-999	-999	-999	-999	-999	1	-999	-999	-999	0	-999	-999	-999	-999	-999	-999	-999	-999	-999	-999	-999	-999	-999	-999	-999
1	2.15890411	0	0	1	522732	2013	7	2	1	-999	-999	-999	-999	5	-999	-999	-999	-999	-999	-999	-999	6	-999	-999	-999	-999	-999	-999	-999	2	-999	-999	-999	0	-999	-999	-999	1	3	-999	-999	-999	1	-999	2	-999	3	-999	2
1	1.989041096	0	0	1	210811	2013	10	1	1	3500	-999	-999	-999	-999	-999	-999	-999	200	-999	-999	-999	-999	-999	-999	-999	-999	-999	-999	-999	2	-999	-999	-999	1	-999	-999	-999	-999	-999	-999	-999	-999	-999	-999	-999	-999	-999	-999	-999
1	1.994520548	0	0	1	520324	2013	9	2	4	-999	-999	-999	-999	4	3	2	2	120	-999	-999	-999	-999	2	2	2	-999	-999	-999	-999	2	2	2	2	0	0	0	0	1	5	-999	-999	-999	2	-999	2	-999	5	-999	0
1	1.989041096	0	0	1	210811	2013	7	1	1	500	-999	-999	-999	-999	-999	-999	-999	200	-999	-999	-999	-999	-999	-999	-999	-999	-999	-999	-999	2	-999	-999	-999	7	-999	-999	-999	-999	-999	-999	-999	-999	-999	-999	-999	-999	-999	-999	-999
2	2.331506849	1	0	1	610303	2013	9	3	-999	-999	-999	-999	-999	-999	-999	-999	-999	-999	-999	-999	-999	-999	-999	-999	-999	-999	-999	-999	-999	-999	-999	-999	-999	-999	-999	-999	-999	2	2	7	6000	14000	-999	-999	2	2	2	7	0
1	1.534246575	0	0	1	230225	2013	10	3	-999	-999	-999	-999	-999	-999	-999	-999	-999	-999	-999	-999	-999	-999	-999	-999	-999	-999	-999	-999	-999	-999	-999	-999	-999	-999	-999	-999	-999	1	3	-999	-999	-999	2	-999	3	-999	3	-999	0
1	4.471232877	0	0	1	130205	2013	7	2	1	-999	-999	-999	-999	4	-999	-999	-999	100	-999	-999	-999	-999	-999	-999	-999	-999	-999	-999	-999	2	-999	-999	-999	2	-999	-999	-999	1	6	-999	-999	-999	6	-999	2	-999	6	-999	7
1	3.369863014	1	0	1	410327	2013	22	3	-999	-999	-999	-999	-999	-999	-999	-999	-999	-999	-999	-999	-999	-999	-999	-999	-999	-999	-999	-999	-999	-999	-999	-999	-999	-999	-999	-999	-999	2	7	15	2000	23000	-999	-999	2	4	7	11.1	4
1	3.276712329	1	0	1	410381	2013	11	3	-999	-999	-999	-999	-999	-999	-999	-999	-999	-999	-999	-999	-999	-999	-999	-999	-999	-999	-999	-999	-999	-999	-999	-999	-999	-999	-999	-999	-999	1	11	-999	16000	-999	-999	-999	2	-999	11	-999	11
2	1.783561644	0	0	1	130123	2013	4	1	2	250	0	-999	-999	-999	-999	-999	-999	-999	-999	-999	-999	-999	-999	-999	-999	55	55	-999	-999	1	1	-999	-999	1	0.5	-999	-999	-999	-999	-999	-999	-999	-999	-999	-999	-999	-999	-999	-999
2	2.723287671	1	0	1	610523	2013	13	3	-999	-999	-999	-999	-999	-999	-999	-999	-999	-999	-999	-999	-999	-999	-999	-999	-999	-999	-999	-999	-999	-999	-999	-999	-999	-999	-999	-999	-999	1	9	-999	17000	-999	-999	-999	2	-999	9	-999	0
1	2.073972603	1	0	1	610582	2013	10	3	-999	-999	-999	-999	-999	-999	-999	-999	-999	-999	-999	-999	-999	-999	-999	-999	-999	-999	-999	-999	-999	-999	-999	-999	-999	-999	-999	-999	-999	2	2	8	540	13560	-999	-999	2	3	2	8	2
2	3.065753425	1	0	1	410327	2013	15	2	1	-999	-999	-999	-999	4	-999	-999	-999	200	-999	-999	-999	-999	-999	-999	-999	-999	-999	-999	-999	4	-999	-999	-999	1	-999	-999	-999	1	13	-999	20000	-999	-999	-999	3	-999	13	-999	7
1	4.019178082	1	0	1	520103	2013	7	2	1	-999	-999	-999	-999	4	-999	-999	-999	-999	-999	-999	-999	3	-999	-999	-999	-999	-999	-999	-999	2	-999	-999	-999	0	-999	-999	-999	1	7	-999	-999	-999	7	-999	2	-999	7	-999	0
1	1	1	0	1	610502	2013	12	2	1	260	-999	-999	-999	-999	-999	-999	-999	200	-999	-999	-999	-999	-999	-999	-999	-999	-999	-999	-999	2	-999	-999	-999	0	-999	-999	-999	1	7	-999	13000	-999	-999	-999	2	-999	7	-999	0
1	4.378082192	0	0	1	130922	2013	10	1	2	-999	500	-999	-999	2	-999	-999	-999	-999	300	-999	-999	4	-999	-999	-999	-999	-999	-999	-999	2	2	-999	-999	3	3	-999	-999	-999	-999	-999	-999	-999	-999	-999	-999	-999	-999	-999	-999
1	3	0	0	1	210381	2013	3	1	1	5	-999	-999	-999	-999	-999	-999	-999	200	-999	-999	-999	-999	-999	-999	-999	-999	-999	-999	-999	2	-999	-999	-999	1	-999	-999	-999	-999	-999	-999	-999	-999	-999	-999	-999	-999	-999	-999	-999
2	3.904109589	0	0	1	370921	2013	9	3	-999	-999	-999	-999	-999	-999	-999	-999	-999	-999	-999	-999	-999	-999	-999	-999	-999	-999	-999	-999	-999	-999	-999	-999	-999	-999	-999	-999	-999	1	6	-999	1500	-999	-999	-999	2	-999	7	-999	45
1	2.378082192	0	0	1	130129	2013	14.5	1	3	200	200	100	-999	-999	-999	-999	-999	0	0	0	-999	-999	-999	-999	-999	-999	-999	-999	-999	2	2	2	-999	0	6	5	-999	-999	-999	-999	-999	-999	-999	-999	-999	-999	-999	-999	-999
1	2.191780822	1	0	1	610429	2013	13	3	-999	-999	-999	-999	-999	-999	-999	-999	-999	-999	-999	-999	-999	-999	-999	-999	-999	-999	-999	-999	-999	-999	-999	-999	-999	-999	-999	-999	-999	1	13	-999	37000	-999	-999	-999	4	-999	13	-999	26
2	2.263013699	0	0	1	210804	2013	3	3	-999	-999	-999	-999	-999	-999	-999	-999	-999	-999	-999	-999	-999	-999	-999	-999	-999	-999	-999	-999	-999	-999	-999	-999	-999	-999	-999	-999	-999	1	5	-999	1100	-999	-999	-999	1	-999	5	-999	5
1	2.063013699	1	0	1	410327	2013	7	3	-999	-999	-999	-999	-999	-999	-999	-999	-999	-999	-999	-999	-999	-999	-999	-999	-999	-999	-999	-999	-999	-999	-999	-999	-999	-999	-999	-999	-999	1	9	-999	14000	-999	-999	-999	2	-999	9	-999	0
2	4.624657534	1	1	1	-999	2013	11	2	1	-999	-999	-999	-999	1	-999	-999	-999	160	-999	-999	-999	-999	-999	-999	-999	-999	-999	-999	-999	2	-999	-999	-999	1	-999	-999	-999	1	11	-999	13000	-999	-999	-999	2	-999	11	-999	12
1	1.391780822	0	0	1	130129	2013	11	2	1	800	-999	-999	-999	-999	-999	-999	-999	300	-999	-999	-999	-999	-999	-999	-999	-999	-999	-999	-999	2	-999	-999	-999	0	-999	-999	-999	1	9	-999	6200	-999	-999	-999	2	-999	9	-999	0
1	2.134246575	0	0	1	441322	2013	16	3	-999	-999	-999	-999	-999	-999	-999	-999	-999	-999	-999	-999	-999	-999	-999	-999	-999	-999	-999	-999	-999	-999	-999	-999	-999	-999	-999	-999	-999	2	1	15	1200	56000	-999	-999	5	5	1	15	4
1	2.178082192	1	0	1	370211	2013	10	2	4	125	68	300	500	-999	-999	-999	-999	200	110	350	500	-999	-999	-999	-999	-999	-999	-999	-999	1	1	1	3	0	0	0	0	1	6	-999	15860	-999	-999	-999	3	-999	6	-999	17
1	1.052054795	0	0	1	210881	2013	7	1	1	450	-999	-999	-999	-999	-999	-999	-999	20	-999	-999	-999	-999	-999	-999	-999	-999	-999	-999	-999	2	-999	-999	-999	0	-999	-999	-999	-999	-999	-999	-999	-999	-999	-999	-999	-999	-999	-999	-999
1	2.953424658	0	0	1	110104	2013	2	1	1	650	-999	-999	-999	-999	-999	-999	-999	100	-999	-999	-999	-999	-999	-999	-999	-999	-999	-999	-999	2	-999	-999	-999	0	-999	-999	-999	-999	-999	-999	-999	-999	-999	-999	-999	-999	-999	-999	-999
1	4.263013699	1	0	1	350725	2013	14	3	-999	-999	-999	-999	-999	-999	-999	-999	-999	-999	-999	-999	-999	-999	-999	-999	-999	-999	-999	-999	-999	-999	-999	-999	-999	-999	-999	-999	-999	2	2	12	3750	15500	-999	-999	2	3	2	12	2
1	2.75890411	0	0	1	230781	2013	9	3	-999	-999	-999	-999	-999	-999	-999	-999	-999	-999	-999	-999	-999	-999	-999	-999	-999	-999	-999	-999	-999	-999	-999	-999	-999	-999	-999	-999	-999	1	9	-999	1800	-999	-999	-999	2	-999	9	-999	6
1	3.063013699	1	0	1	510781	2013	22.5	2	1	135	-999	-999	-999	-999	-999	-999	-999	0	-999	-999	-999	-999	-999	-999	-999	-999	-999	-999	-999	1	-999	-999	-999	0	-999	-999	-999	2	2.5	20	500	34500	-999	-999	3	3	2.5	20	3
1	1.246575342	1	0	1	610922	2013	23	3	-999	-999	-999	-999	-999	-999	-999	-999	-999	-999	-999	-999	-999	-999	-999	-999	-999	-999	-999	-999	-999	-999	-999	-999	-999	-999	-999	-999	-999	2	3	18	450	13250	-999	-999	2	2	3	19	0
2	1.265753425	0	0	1	230225	2013	9	3	-999	-999	-999	-999	-999	-999	-999	-999	-999	-999	-999	-999	-999	-999	-999	-999	-999	-999	-999	-999	-999	-999	-999	-999	-999	-999	-999	-999	-999	1	6	-999	2200	-999	-999	-999	2	-999	6	-999	0
1	1.720547945	0	0	1	320505	2013	15	1	2	5	300	-999	-999	-999	-999	-999	-999	-999	100	-999	-999	-999	-999	-999	-999	20	-999	-999	-999	2	2	-999	-999	0	0	-999	-999	-999	-999	-999	-999	-999	-999	-999	-999	-999	-999	-999	-999
1	4.506849315	0	0	1	420502	2013	10	2	1	-999	-999	-999	-999	4	-999	-999	-999	70	-999	-999	-999	-999	-999	-999	-999	-999	-999	-999	-999	2	-999	-999	-999	10	-999	-999	-999	1	7	-999	2650	-999	-999	-999	2	-999	7	-999	7
1	1.564383562	0	0	1	220182	2013	4	1	1	3500	-999	-999	-999	-999	-999	-999	-999	1000	-999	-999	-999	-999	-999	-999	-999	-999	-999	-999	-999	4	-999	-999	-999	5	-999	-999	-999	-999	-999	-999	-999	-999	-999	-999	-999	-999	-999	-999	-999
1	1.756164384	0	0	1	340521	2013	5	1	1	900	-999	-999	-999	-999	-999	-999	-999	60	-999	-999	-999	-999	-999	-999	-999	-999	-999	-999	-999	1	-999	-999	-999	0	-999	-999	-999	-999	-999	-999	-999	-999	-999	-999	-999	-999	-999	-999	-999
1	1.621917808	1	0	1	131126	2013	15	2	1	-999	-999	-999	-999	3	-999	-999	-999	-999	-999	-999	-999	6	-999	-999	-999	-999	-999	-999	-999	2	-999	-999	-999	2	-999	-999	-999	2	1	13	1000	-999	-999	7	3	3	1	13	2
1	3.002739726	1	0	1	350322	2013	9	3	-999	-999	-999	-999	-999	-999	-999	-999	-999	-999	-999	-999	-999	-999	-999	-999	-999	-999	-999	-999	-999	-999	-999	-999	-999	-999	-999	-999	-999	1	8	-999	12000	-999	-999	-999	3	-999	8	-999	0
1	4.673972603	1	0	1	511124	2013	13	2	1	160	-999	-999	-999	-999	-999	-999	-999	30	-999	-999	-999	-999	-999	-999	-999	-999	-999	-999	-999	2	-999	-999	-999	0	-999	-999	-999	1	13	-999	11980	-999	-999	-999	4	-999	8.5	-999	20
1	1.484931507	1	0	1	440114	2013	15	2	2	230	4200	-999	-999	-999	-999	-999	-999	100	12	-999	-999	-999	-999	-999	-999	-999	-999	-999	-999	2	2	-999	-999	2	1	-999	-999	1	1	-999	26700	-999	-999	-999	1	-999	1	-999	2
1	3.860273973	1	0	1	440306	2013	45	2	3	750	200	200	-999	-999	-999	-999	-999	50	50	50	-999	-999	-999	-999	-999	-999	-999	-999	-999	1	1	1	-999	0	0	1	-999	1	45	-999	67000	-999	-999	-999	2	-999	45	-999	50
1	2.769863014	0	0	1	610523	2013	13	2	4	75	75	75	120	-999	-999	-999	-999	30	30	30	1000	-999	-999	-999	-999	-999	-999	-999	-999	2	2	2	3	7	7	7	7	1	8	-999	13000	-999	-999	-999	3	-999	8	-999	21
2	4	0	0	1	210603	2013	10	1	1	65	-999	-999	-999	-999	-999	-999	-999	20	-999	-999	-999	-999	-999	-999	-999	-999	-999	-999	-999	1	-999	-999	-999	0	-999	-999	-999	-999	-999	-999	-999	-999	-999	-999	-999	-999	-999	-999	-999
2	0.994520548	0	0	1	210802	2013	12	1	1	130	-999	-999	-999	-999	-999	-999	-999	-999	-999	-999	-999	-999	-999	-999	-999	-999	-999	-999	-999	1	-999	-999	-999	0	-999	-999	-999	-999	-999	-999	-999	-999	-999	-999	-999	-999	-999	-999	-999
1	2.736986301	0	0	1	130822	2013	7	1	1	-999	-999	-999	-999	1	-999	-999	-999	-999	-999	-999	-999	-999	-999	-999	-999	10	-999	-999	-999	2	-999	-999	-999	0	-999	-999	-999	-999	-999	-999	-999	-999	-999	-999	-999	-999	-999	-999	-999
1	4.682191781	1	0	1	210804	2013	5	3	-999	-999	-999	-999	-999	-999	-999	-999	-999	-999	-999	-999	-999	-999	-999	-999	-999	-999	-999	-999	-999	-999	-999	-999	-999	-999	-999	-999	-999	1	5	-999	-999	-999	4	-999	2	-999	5	-999	0
1	1.736986301	1	0	1	341323	2013	17	3	-999	-999	-999	-999	-999	-999	-999	-999	-999	-999	-999	-999	-999	-999	-999	-999	-999	-999	-999	-999	-999	-999	-999	-999	-999	-999	-999	-999	-999	1	17	-999	30000	-999	-999	-999	3	-999	17	-999	50
1	3.704109589	0	0	1	451221	2013	7	1	1	55	-999	-999	-999	-999	-999	-999	-999	-999	-999	-999	-999	-999	-999	-999	-999	10	-999	-999	-999	1	-999	-999	-999	1	-999	-999	-999	-999	-999	-999	-999	-999	-999	-999	-999	-999	-999	-999	-999
1	2.397260274	0	0	1	621126	2013	12	1	2	18	1400	-999	-999	-999	-999	-999	-999	0	280	-999	-999	-999	-999	-999	-999	-999	-999	-999	-999	2	2	-999	-999	0	2	-999	-999	-999	-999	-999	-999	-999	-999	-999	-999	-999	-999	-999	-999
1	0.953424658	0	0	1	370403	2013	7	1	2	50	30	-999	-999	-999	-999	-999	-999	20	20	-999	-999	-999	-999	-999	-999	-999	-999	-999	-999	3	2	-999	-999	1	0	-999	-999	-999	-999	-999	-999	-999	-999	-999	-999	-999	-999	-999	-999
2	2.397260274	0	0	1	230204	2013	7	1	1	-999	-999	-999	-999	2	-999	-999	-999	50	-999	-999	-999	-999	-999	-999	-999	-999	-999	-999	-999	2	-999	-999	-999	0	-999	-999	-999	-999	-999	-999	-999	-999	-999	-999	-999	-999	-999	-999	-999
2	3.816438356	0	0	1	110115	2013	15	1	1	240	-999	-999	-999	-999	-999	-999	-999	-999	-999	-999	-999	-999	-999	-999	-999	80	-999	-999	-999	1	-999	-999	-999	0	-999	-999	-999	-999	-999	-999	-999	-999	-999	-999	-999	-999	-999	-999	-999
1	4.55890411	1	0	1	320506	2013	15	3	-999	-999	-999	-999	-999	-999	-999	-999	-999	-999	-999	-999	-999	-999	-999	-999	-999	-999	-999	-999	-999	-999	-999	-999	-999	-999	-999	-999	-999	1	15	-999	10500	-999	-999	-999	2	-999	9	-999	23
2	3	0	0	1	210112	2013	5	1	5	350	220	220	220	-999	-999	-999	-999	-999	20	20	20	-999	-999	-999	-999	70	-999	-999	-999	2	1	1	1	1	1	1	1	-999	-999	-999	-999	-999	-999	-999	-999	-999	-999	-999	-999
1	1.756164384	1	0	1	360111	2013	10	2	1	750	-999	-999	-999	-999	-999	-999	-999	65	-999	-999	-999	-999	-999	-999	-999	-999	-999	-999	-999	2	-999	-999	-999	2	-999	-999	-999	1	7	-999	15000	-999	-999	-999	2	-999	7	-999	10
1	2.282191781	1	0	1	320411	2013	40	2	4	300	300	300	300	-999	-999	-999	-999	200	200	200	0	-999	-999	-999	-999	-999	-999	-999	-999	2	2	2	2	2	2	2	0	1	20	-999	35000	-999	-999	-999	6	-999	20	-999	30
1	3.693150685	0	0	1	420106	2013	7	1	1	800	-999	-999	-999	-999	-999	-999	-999	100	-999	-999	-999	-999	-999	-999	-999	-999	-999	-999	-999	1	-999	-999	-999	3	-999	-999	-999	-999	-999	-999	-999	-999	-999	-999	-999	-999	-999	-999	-999
1	1.75890411	1	0	1	610582	2013	7	2	2	200	350	-999	-999	-999	-999	-999	-999	0	-999	-999	-999	-999	-999	-999	-999	-999	100	-999	-999	3	5	-999	-999	0	0	-999	-999	1	7	-999	20000	-999	-999	-999	2	-999	7	-999	0
2	2.994520548	1	0	1	371623	2013	17	3	-999	-999	-999	-999	-999	-999	-999	-999	-999	-999	-999	-999	-999	-999	-999	-999	-999	-999	-999	-999	-999	-999	-999	-999	-999	-999	-999	-999	-999	2	3	14	1400	-999	-999	7	2	3	3	14	3
1	2.805479452	0	0	1	120105	2013	10	1	7	300	150	150	150	-999	-999	-999	-999	50	50	50	50	-999	-999	-999	-999	-999	-999	-999	-999	1	1	1	1	0	0	0	0	-999	-999	-999	-999	-999	-999	-999	-999	-999	-999	-999	-999
1	3.15890411	1	0	1	530111	2013	10	2	2	-999	-999	-999	-999	4	8	-999	-999	100	200	-999	-999	-999	-999	-999	-999	-999	-999	-999	-999	2	2	-999	-999	1	25	-999	-999	1	9	-999	15500	-999	-999	-999	2	-999	9	-999	0
1	2.331506849	1	0	1	350425	2013	7	3	-999	-999	-999	-999	-999	-999	-999	-999	-999	-999	-999	-999	-999	-999	-999	-999	-999	-999	-999	-999	-999	-999	-999	-999	-999	-999	-999	-999	-999	1	15	-999	11000	-999	-999	-999	1	-999	15	-999	0
1	3.994520548	1	0	1	350722	2013	13	3	-999	-999	-999	-999	-999	-999	-999	-999	-999	-999	-999	-999	-999	-999	-999	-999	-999	-999	-999	-999	-999	-999	-999	-999	-999	-999	-999	-999	-999	3	1	1	1800	6000	-999	-999	2	3	1	1	1
1	2.430136986	0	0	1	211223	2013	5.5	1	1	-999	-999	-999	-999	2	-999	-999	-999	400	-999	-999	-999	-999	-999	-999	-999	-999	-999	-999	-999	2	-999	-999	-999	0	-999	-999	-999	-999	-999	-999	-999	-999	-999	-999	-999	-999	-999	-999	-999
2	2.997260274	1	0	1	370911	2013	10	2	1	400	-999	-999	-999	-999	-999	-999	-999	0	-999	-999	-999	-999	-999	-999	-999	-999	-999	-999	-999	2	-999	-999	-999	3	-999	-999	-999	1	7	-999	6600	-999	-999	-999	3	-999	7	-999	7
1	1.235616438	1	0	1	610324	2013	7	3	-999	-999	-999	-999	-999	-999	-999	-999	-999	-999	-999	-999	-999	-999	-999	-999	-999	-999	-999	-999	-999	-999	-999	-999	-999	-999	-999	-999	-999	1	7	-999	12000	-999	-999	-999	2	-999	7	-999	0
1	1.764383562	0	0	1	440310	2013	10	1	4	-999	-999	-999	25	4	3	1	-999	110	0	12	12	-999	-999	-999	-999	-999	-999	-999	-999	3	2	2	2	2	0	0	0	-999	-999	-999	-999	-999	-999	-999	-999	-999	-999	-999	-999
1	3.443835616	0	0	1	440307	2013	5	3	-999	-999	-999	-999	-999	-999	-999	-999	-999	-999	-999	-999	-999	-999	-999	-999	-999	-999	-999	-999	-999	-999	-999	-999	-999	-999	-999	-999	-999	1	5	-999	-999	-999	3	-999	2	-999	5	-999	0
1	1.715068493	0	0	1	610327	2013	9	3	-999	-999	-999	-999	-999	-999	-999	-999	-999	-999	-999	-999	-999	-999	-999	-999	-999	-999	-999	-999	-999	-999	-999	-999	-999	-999	-999	-999	-999	1	9	-999	1855	-999	-999	-999	3	-999	7.3	-999	22
1	4.526027397	0	0	1	640381	2013	7	1	1	450	-999	-999	-999	-999	-999	-999	-999	100	-999	-999	-999	-999	-999	-999	-999	-999	-999	-999	-999	2	-999	-999	-999	7	-999	-999	-999	-999	-999	-999	-999	-999	-999	-999	-999	-999	-999	-999	-999
2	1.695890411	1	0	1	370205	2013	9	3	-999	-999	-999	-999	-999	-999	-999	-999	-999	-999	-999	-999	-999	-999	-999	-999	-999	-999	-999	-999	-999	-999	-999	-999	-999	-999	-999	-999	-999	1	9	-999	17000	-999	-999	-999	3	-999	9	-999	0
1	4	0	0	1	370522	2013	8	3	-999	-999	-999	-999	-999	-999	-999	-999	-999	-999	-999	-999	-999	-999	-999	-999	-999	-999	-999	-999	-999	-999	-999	-999	-999	-999	-999	-999	-999	1	7	-999	1400	-999	-999	-999	2	-999	7	-999	0
2	2.991780822	0	0	1	231003	2013	8	3	-999	-999	-999	-999	-999	-999	-999	-999	-999	-999	-999	-999	-999	-999	-999	-999	-999	-999	-999	-999	-999	-999	-999	-999	-999	-999	-999	-999	-999	1	8	-999	2500	-999	-999	-999	1	-999	8	-999	6
1	3.989041096	0	0	1	231004	2013	7	3	-999	-999	-999	-999	-999	-999	-999	-999	-999	-999	-999	-999	-999	-999	-999	-999	-999	-999	-999	-999	-999	-999	-999	-999	-999	-999	-999	-999	-999	1	7	-999	4300	-999	-999	-999	5	-999	4.7	-999	5
2	2.846575342	0	0	1	220621	2013	8	3	-999	-999	-999	-999	-999	-999	-999	-999	-999	-999	-999	-999	-999	-999	-999	-999	-999	-999	-999	-999	-999	-999	-999	-999	-999	-999	-999	-999	-999	1	5	-999	1700	-999	-999	-999	4	-999	5	-999	0
2	3.991780822	0	0	1	210106	2013	15	3	-999	-999	-999	-999	-999	-999	-999	-999	-999	-999	-999	-999	-999	-999	-999	-999	-999	-999	-999	-999	-999	-999	-999	-999	-999	-999	-999	-999	-999	1	10	-999	22000	-999	-999	-999	2	-999	10	-999	45
1	2.490410959	1	0	1	640424	2013	3	3	-999	-999	-999	-999	-999	-999	-999	-999	-999	-999	-999	-999	-999	-999	-999	-999	-999	-999	-999	-999	-999	-999	-999	-999	-999	-999	-999	-999	-999	2	1	2	115	3300	-999	-999	2	10	1	2	0
1	0.997260274	0	0	1	411722	2013	4	1	3	-999	-999	-999	-999	1	1	1	-999	0	0	0	-999	-999	-999	-999	-999	-999	-999	-999	-999	2	2	2	-999	0	0	0	-999	-999	-999	-999	-999	-999	-999	-999	-999	-999	-999	-999	-999
1	2.356164384	0	0	1	610924	2013	7	1	1	450	-999	-999	-999	-999	-999	-999	-999	180	-999	-999	-999	-999	-999	-999	-999	-999	-999	-999	-999	2	-999	-999	-999	0	-999	-999	-999	-999	-999	-999	-999	-999	-999	-999	-999	-999	-999	-999	-999
1	3.383561644	0	0	1	210811	2013	5.5	1	1	-999	-999	-999	-999	2	-999	-999	-999	50	-999	-999	-999	-999	-999	-999	-999	-999	-999	-999	-999	2	-999	-999	-999	0	-999	-999	-999	-999	-999	-999	-999	-999	-999	-999	-999	-999	-999	-999	-999
1	1.991780822	0	0	1	210422	2013	11	3	-999	-999	-999	-999	-999	-999	-999	-999	-999	-999	-999	-999	-999	-999	-999	-999	-999	-999	-999	-999	-999	-999	-999	-999	-999	-999	-999	-999	-999	1	5	-999	-999	-999	6	-999	2	-999	5	-999	5
2	3	1	0	1	370282	2013	7	3	-999	-999	-999	-999	-999	-999	-999	-999	-999	-999	-999	-999	-999	-999	-999	-999	-999	-999	-999	-999	-999	-999	-999	-999	-999	-999	-999	-999	-999	1	7	-999	10000	-999	-999	-999	1	-999	7	-999	15
1	4.873972603	1	0	1	371621	2013	17	2	2	1100	190	-999	-999	-999	-999	-999	-999	10	10	-999	-999	-999	-999	-999	-999	-999	-999	-999	-999	2	2	-999	-999	0	0	-999	-999	1	14	-999	17500	-999	-999	-999	2	-999	14	-999	0
2	4.698630137	0	0	1	130803	2013	10	2	3	80	100	100	-999	-999	-999	-999	-999	20	20	20	-999	-999	-999	-999	-999	-999	-999	-999	-999	2	2	2	-999	0	0	0	-999	1	10	-999	13000	-999	-999	-999	2	-999	10	-999	0
2	1.405479452	0	0	1	230381	2013	4	3	-999	-999	-999	-999	-999	-999	-999	-999	-999	-999	-999	-999	-999	-999	-999	-999	-999	-999	-999	-999	-999	-999	-999	-999	-999	-999	-999	-999	-999	1	4	-999	1200	-999	-999	-999	3	-999	1.3	-999	0
2	2.350684932	1	0	1	530114	2013	10	2	1	890	-999	-999	-999	-999	-999	-999	-999	120	-999	-999	-999	-999	-999	-999	-999	-999	-999	-999	-999	2	-999	-999	-999	25	-999	-999	-999	1	9	-999	12000	-999	-999	-999	2	-999	9	-999	0
1	3.482191781	1	0	1	410103	2013	11	3	-999	-999	-999	-999	-999	-999	-999	-999	-999	-999	-999	-999	-999	-999	-999	-999	-999	-999	-999	-999	-999	-999	-999	-999	-999	-999	-999	-999	-999	1	11	-999	17000	-999	-999	-999	2	-999	11	-999	22
1	0.997260274	1	0	1	370282	2013	10	3	-999	-999	-999	-999	-999	-999	-999	-999	-999	-999	-999	-999	-999	-999	-999	-999	-999	-999	-999	-999	-999	-999	-999	-999	-999	-999	-999	-999	-999	1	6	-999	12000	-999	-999	-999	2	-999	6	-999	12
1	2.654794521	1	0	1	341802	2013	9	2	1	-999	-999	-999	-999	1	-999	-999	-999	25	-999	-999	-999	-999	-999	-999	-999	-999	-999	-999	-999	2	-999	-999	-999	0	-999	-999	-999	1	9	-999	5500	-999	-999	-999	2	-999	9	-999	0
2	3.153424658	0	0	1	210922	2013	7	1	1	585	-999	-999	-999	-999	-999	-999	-999	46	-999	-999	-999	-999	-999	-999	-999	-999	-999	-999	-999	2	-999	-999	-999	1.5	-999	-999	-999	-999	-999	-999	-999	-999	-999	-999	-999	-999	-999	-999	-999
1	3.835616438	1	0	1	410104	2013	12.5	2	3	450	100	100	-999	-999	-999	-999	-999	0	-999	100	-999	-999	-999	-999	-999	-999	1	-999	-999	1	3	3	-999	0	0	0	-999	1	10	-999	17100	-999	-999	-999	1	-999	10	-999	10
2	2.860273973	1	0	1	411122	2013	17	2	1	55	-999	-999	-999	-999	-999	-999	-999	-999	-999	-999	-999	-999	-999	-999	-999	5	-999	-999	-999	2	-999	-999	-999	7	-999	-999	-999	2	1	15	630	12000	-999	-999	4	4	1	15	0
2	1.312328767	0	0	1	210881	2013	7	1	10	-999	-999	-999	-999	3	2	2	1	0	0	0	0	-999	-999	-999	-999	-999	-999	-999	-999	2	2	2	2	3	3	0	1	-999	-999	-999	-999	-999	-999	-999	-999	-999	-999	-999	-999
2	2.997260274	0	0	1	231003	2013	6	3	-999	-999	-999	-999	-999	-999	-999	-999	-999	-999	-999	-999	-999	-999	-999	-999	-999	-999	-999	-999	-999	-999	-999	-999	-999	-999	-999	-999	-999	1	6	-999	2060	-999	-999	-999	2	-999	6	-999	0
1	0.989041096	0	0	1	421127	2013	5	1	2	65	65	-999	-999	-999	-999	-999	-999	30	30	-999	-999	-999	-999	-999	-999	-999	-999	-999	-999	2	2	-999	-999	3	3	-999	-999	-999	-999	-999	-999	-999	-999	-999	-999	-999	-999	-999	-999
1	1.180821918	1	0	1	411525	2013	7	3	-999	-999	-999	-999	-999	-999	-999	-999	-999	-999	-999	-999	-999	-999	-999	-999	-999	-999	-999	-999	-999	-999	-999	-999	-999	-999	-999	-999	-999	1	7	-999	7300	-999	-999	-999	3	-999	7	-999	0
2	4	1	0	1	510722	2013	16	3	-999	-999	-999	-999	-999	-999	-999	-999	-999	-999	-999	-999	-999	-999	-999	-999	-999	-999	-999	-999	-999	-999	-999	-999	-999	-999	-999	-999	-999	1	14	-999	27300	-999	-999	-999	2	-999	10.5	-999	7
1	1.531506849	0	0	1	451324	2013	10	2	1	55	-999	-999	-999	-999	-999	-999	-999	36	-999	-999	-999	-999	-999	-999	-999	-999	-999	-999	-999	2	-999	-999	-999	0	-999	-999	-999	1	6	-999	1200	-999	-999	-999	2	-999	6	-999	0
1	3	1	0	1	370285	2013	15	2	1	-999	-999	-999	-999	3	-999	-999	-999	35	-999	-999	-999	-999	-999	-999	-999	-999	-999	-999	-999	4	-999	-999	-999	3	-999	-999	-999	1	15	-999	27000	-999	-999	-999	3	-999	15	-999	15
2	1.284931507	1	0	1	131102	2013	7	3	-999	-999	-999	-999	-999	-999	-999	-999	-999	-999	-999	-999	-999	-999	-999	-999	-999	-999	-999	-999	-999	-999	-999	-999	-999	-999	-999	-999	-999	1	8	-999	13000	-999	-999	-999	1	-999	8	-999	15
1	1.78630137	0	0	1	640202	2013	7	3	-999	-999	-999	-999	-999	-999	-999	-999	-999	-999	-999	-999	-999	-999	-999	-999	-999	-999	-999	-999	-999	-999	-999	-999	-999	-999	-999	-999	-999	1	7	-999	1000	-999	-999	-999	3	-999	2.3	-999	17
2	1.276712329	1	0	1	410222	2013	17	3	-999	-999	-999	-999	-999	-999	-999	-999	-999	-999	-999	-999	-999	-999	-999	-999	-999	-999	-999	-999	-999	-999	-999	-999	-999	-999	-999	-999	-999	2	2	15	-999	-999	1	9	2	2	2	15	2
1	0.997260274	0	0	1	632126	2013	15	3	-999	-999	-999	-999	-999	-999	-999	-999	-999	-999	-999	-999	-999	-999	-999	-999	-999	-999	-999	-999	-999	-999	-999	-999	-999	-999	-999	-999	-999	1	7	-999	2000	-999	-999	-999	2	-999	3.5	-999	7
1	1.980821918	0	0	1	210804	2013	7	1	2	50	1000	-999	-999	-999	-999	-999	-999	0	-999	-999	-999	-999	-999	-999	-999	-999	100	-999	-999	2	4	-999	-999	2	12	-999	-999	-999	-999	-999	-999	-999	-999	-999	-999	-999	-999	-999	-999
1	2.717808219	0	0	1	441303	2013	7	2	1	-999	-999	-999	-999	5	-999	-999	-999	300	-999	-999	-999	-999	-999	-999	-999	-999	-999	-999	-999	2	-999	-999	-999	6	-999	-999	-999	1	5	-999	7400	-999	-999	-999	2	-999	5	-999	10
1	1.084931507	1	0	1	370205	2013	17	2	1	450	-999	-999	-999	-999	-999	-999	-999	30	-999	-999	-999	-999	-999	-999	-999	-999	-999	-999	-999	2	-999	-999	-999	0	-999	-999	-999	1	6	-999	10500	-999	-999	-999	2	-999	6	-999	3
1	2.682191781	0	0	1	370503	2013	3	1	1	80	-999	-999	-999	-999	-999	-999	-999	400	-999	-999	-999	-999	-999	-999	-999	-999	-999	-999	-999	3	-999	-999	-999	3	-999	-999	-999	-999	-999	-999	-999	-999	-999	-999	-999	-999	-999	-999	-999
2	2.717808219	1	0	1	210211	2013	9	3	-999	-999	-999	-999	-999	-999	-999	-999	-999	-999	-999	-999	-999	-999	-999	-999	-999	-999	-999	-999	-999	-999	-999	-999	-999	-999	-999	-999	-999	1	8	-999	9500	-999	-999	-999	1	-999	4	-999	0
2	4.98630137	0	0	1	210124	2013	7	3	-999	-999	-999	-999	-999	-999	-999	-999	-999	-999	-999	-999	-999	-999	-999	-999	-999	-999	-999	-999	-999	-999	-999	-999	-999	-999	-999	-999	-999	2	2	5	1100	13800	-999	-999	2	4	2	5	2
1	3.164383562	0	0	1	230523	2013	7	3	-999	-999	-999	-999	-999	-999	-999	-999	-999	-999	-999	-999	-999	-999	-999	-999	-999	-999	-999	-999	-999	-999	-999	-999	-999	-999	-999	-999	-999	1	7	-999	4500	-999	-999	-999	2	-999	7	-999	7
1	0.997260274	1	0	1	371622	2013	17	2	2	10	95	-999	-999	-999	-999	-999	-999	80	60	-999	-999	-999	-999	-999	-999	-999	-999	-999	-999	3	3	-999	-999	1	1	-999	-999	1	15	-999	16600	-999	-999	-999	6	-999	10	-999	27
1	2.095890411	0	0	1	230225	2013	14	1	2	85	215	-999	-999	-999	-999	-999	-999	35	30	-999	-999	-999	-999	-999	-999	-999	-999	-999	-999	2	2	-999	-999	0	0	-999	-999	-999	-999	-999	-999	-999	-999	-999	-999	-999	-999	-999	-999
2	4.898630137	0	0	1	210726	2013	7	1	1	-999	-999	-999	-999	4	-999	-999	-999	0	-999	-999	-999	-999	-999	-999	-999	-999	-999	-999	-999	2	-999	-999	-999	0	-999	-999	-999	-999	-999	-999	-999	-999	-999	-999	-999	-999	-999	-999	-999
1	1.969863014	0	0	1	440307	2013	7	1	2	550	-999	-999	-999	-999	2	-999	-999	-999	-999	-999	-999	-999	-999	-999	-999	5	5	-999	-999	2	2	-999	-999	0	0	-999	-999	-999	-999	-999	-999	-999	-999	-999	-999	-999	-999	-999	-999
1	0.989041096	1	0	1	370282	2013	6	3	-999	-999	-999	-999	-999	-999	-999	-999	-999	-999	-999	-999	-999	-999	-999	-999	-999	-999	-999	-999	-999	-999	-999	-999	-999	-999	-999	-999	-999	1	6	-999	10000	-999	-999	-999	3	-999	6	-999	9
1	0.98630137	0	0	1	210114	2013	7	2	1	100	-999	-999	-999	-999	-999	-999	-999	150	-999	-999	-999	-999	-999	-999	-999	-999	-999	-999	-999	2	-999	-999	-999	0	-999	-999	-999	1	7	-999	7600	-999	-999	-999	2	-999	7	-999	0
1	1.208219178	1	0	1	621026	2013	8	3	-999	-999	-999	-999	-999	-999	-999	-999	-999	-999	-999	-999	-999	-999	-999	-999	-999	-999	-999	-999	-999	-999	-999	-999	-999	-999	-999	-999	-999	1	8	-999	16000	-999	-999	-999	3	-999	8	-999	0
2	1.868493151	0	0	1	110108	2013	7	1	1	200	-999	-999	-999	-999	-999	-999	-999	-999	-999	-999	-999	-999	-999	-999	-999	100	-999	-999	-999	3	-999	-999	-999	0	-999	-999	-999	-999	-999	-999	-999	-999	-999	-999	-999	-999	-999	-999	-999
1	1.980821918	1	0	1	370203	2013	7	2	2	500	400	-999	-999	-999	-999	-999	-999	55	55	-999	-999	-999	-999	-999	-999	-999	-999	-999	-999	2	2	-999	-999	1	1	-999	-999	1	4	-999	7000	-999	-999	-999	2	-999	4	-999	4
1	3.934246575	0	0	1	441303	2013	3	1	3	500	225	175	-999	-999	-999	-999	-999	-999	-999	-999	-999	-999	-999	-999	-999	80	80	80	-999	5	2	1	-999	0	0	0	-999	-999	-999	-999	-999	-999	-999	-999	-999	-999	-999	-999	-999
1	2.561643836	0	0	1	652122	2013	3	1	1	-999	-999	-999	-999	2	-999	-999	-999	10	-999	-999	-999	-999	-999	-999	-999	-999	-999	-999	-999	2	-999	-999	-999	1	-999	-999	-999	-999	-999	-999	-999	-999	-999	-999	-999	-999	-999	-999	-999
1	4.394520548	1	0	1	370285	2013	12	2	1	-999	-999	-999	-999	1	-999	-999	-999	300	-999	-999	-999	-999	-999	-999	-999	-999	-999	-999	-999	2	-999	-999	-999	1	-999	-999	-999	1	12	-999	20000	-999	-999	-999	3	-999	9	-999	10
1	2.15890411	0	0	1	231004	2013	7	1	2	-999	-999	-999	-999	3	6	-999	-999	30	120	-999	-999	-999	-999	-999	-999	-999	-999	-999	-999	2	2	-999	-999	0	0	-999	-999	-999	-999	-999	-999	-999	-999	-999	-999	-999	-999	-999	-999
1	4.989041096	0	0	1	231002	2013	7	2	1	-999	-999	-999	-999	2	-999	-999	-999	2	-999	-999	-999	-999	-999	-999	-999	-999	-999	-999	-999	2	-999	-999	-999	0	-999	-999	-999	1	4	-999	1700	-999	-999	-999	2	-999	4	-999	0
2	2.493150685	0	0	1	210422	2013	10	3	-999	-999	-999	-999	-999	-999	-999	-999	-999	-999	-999	-999	-999	-999	-999	-999	-999	-999	-999	-999	-999	-999	-999	-999	-999	-999	-999	-999	-999	1	6	-999	2700	-999	-999	-999	2	-999	6	-999	6
2	0.980821918	0	0	1	130131	2013	10	1	1	60	-999	-999	-999	-999	-999	-999	-999	20	-999	-999	-999	-999	-999	-999	-999	-999	-999	-999	-999	2	-999	-999	-999	0	-999	-999	-999	-999	-999	-999	-999	-999	-999	-999	-999	-999	-999	-999	-999
2	0.597260274	1	0	1	410183	2013	16	2	2	43	65	-999	-999	-999	-999	-999	-999	20	260	-999	-999	-999	-999	-999	-999	-999	-999	-999	-999	2	2	-999	-999	0	0	-999	-999	1	16	-999	47000	-999	-999	-999	2	-999	16	-999	13
1	1.736986301	1	0	1	130324	2013	14	2	3	64	64	64	-999	-999	-999	-999	-999	0	0	0	-999	-999	-999	-999	-999	-999	-999	-999	-999	2	2	2	-999	0	0	1	-999	1	10	-999	21574	-999	-999	-999	4	-999	8	-999	20
1	4.161643836	1	0	1	510122	2013	15	2	1	-999	-999	-999	-999	2	-999	-999	-999	60	-999	-999	-999	-999	-999	-999	-999	-999	-999	-999	-999	1	-999	-999	-999	1	-999	-999	-999	1	10	-999	11250	-999	-999	-999	2	-999	10	-999	20
2	4.838356164	0	0	1	230203	2013	7	3	-999	-999	-999	-999	-999	-999	-999	-999	-999	-999	-999	-999	-999	-999	-999	-999	-999	-999	-999	-999	-999	-999	-999	-999	-999	-999	-999	-999	-999	1	7	-999	2400	-999	-999	-999	1	-999	7	-999	7
2	1.295890411	1	0	1	410105	2013	14	2	2	-999	-999	-999	-999	2	2	-999	-999	40	40	-999	-999	-999	-999	-999	-999	-999	-999	-999	-999	2	2	-999	-999	1	0	-999	-999	1	12	-999	17000	-999	-999	-999	2	-999	12	-999	12
2	0.682191781	1	0	1	520124	2013	7	3	-999	-999	-999	-999	-999	-999	-999	-999	-999	-999	-999	-999	-999	-999	-999	-999	-999	-999	-999	-999	-999	-999	-999	-999	-999	-999	-999	-999	-999	1	7	-999	13000	-999	-999	-999	2	-999	7	-999	3
2	1.065753425	0	0	1	211281	2013	14	3	-999	-999	-999	-999	-999	-999	-999	-999	-999	-999	-999	-999	-999	-999	-999	-999	-999	-999	-999	-999	-999	-999	-999	-999	-999	-999	-999	-999	-999	1	3	-999	3200	-999	-999	-999	2	-999	8	-999	0
2	3.994520548	1	0	1	431126	2013	7	2	1	-999	-999	-999	-999	1	-999	-999	-999	24	-999	-999	-999	-999	-999	-999	-999	-999	-999	-999	-999	1	-999	-999	-999	0	-999	-999	-999	1	7	-999	18000	-999	-999	-999	6	-999	6.3	-999	10
1	1.920547945	1	0	1	371623	2013	9	3	-999	-999	-999	-999	-999	-999	-999	-999	-999	-999	-999	-999	-999	-999	-999	-999	-999	-999	-999	-999	-999	-999	-999	-999	-999	-999	-999	-999	-999	1	9	-999	16000	-999	-999	-999	2	-999	7	-999	0
2	1.849315068	1	0	1	411104	2013	21	3	-999	-999	-999	-999	-999	-999	-999	-999	-999	-999	-999	-999	-999	-999	-999	-999	-999	-999	-999	-999	-999	-999	-999	-999	-999	-999	-999	-999	-999	1	20	-999	-999	-999	9	-999	2	-999	20	-999	0
1	1.210958904	1	0	1	411623	2013	21	3	-999	-999	-999	-999	-999	-999	-999	-999	-999	-999	-999	-999	-999	-999	-999	-999	-999	-999	-999	-999	-999	-999	-999	-999	-999	-999	-999	-999	-999	1	21	-999	55000	-999	-999	-999	2	-999	21	-999	0
2	3.517808219	1	0	1	370282	2013	8	3	-999	-999	-999	-999	-999	-999	-999	-999	-999	-999	-999	-999	-999	-999	-999	-999	-999	-999	-999	-999	-999	-999	-999	-999	-999	-999	-999	-999	-999	1	8	-999	20000	-999	-999	-999	2	-999	8	-999	60
1	2.701369863	1	0	1	350702	2013	11	2	1	65	-999	-999	-999	-999	-999	-999	-999	40	-999	-999	-999	-999	-999	-999	-999	-999	-999	-999	-999	2	-999	-999	-999	0	-999	-999	-999	2	3	7	-999	12000	4	-999	4	3	3	7	6
1	1.57260274	1	0	1	370405	2013	7	2	1	30	-999	-999	-999	-999	-999	-999	-999	50	-999	-999	-999	-999	-999	-999	-999	-999	-999	-999	-999	2	-999	-999	-999	1	-999	-999	-999	1	7	-999	5600	-999	-999	-999	2	-999	7	-999	7
1	4.293150685	1	0	1	370404	2013	7	3	-999	-999	-999	-999	-999	-999	-999	-999	-999	-999	-999	-999	-999	-999	-999	-999	-999	-999	-999	-999	-999	-999	-999	-999	-999	-999	-999	-999	-999	1	7	-999	-999	-999	4	-999	2	-999	7	-999	0
2	4	0	0	1	130431	2013	13	2	2	-999	10	-999	-999	2	-999	-999	-999	40	200	-999	-999	-999	-999	-999	-999	-999	-999	-999	-999	3	4	-999	-999	2	0	-999	-999	1	8	-999	7000	-999	-999	-999	3	-999	8	-999	24
2	1.002739726	1	0	1	310117	2013	4	3	-999	-999	-999	-999	-999	-999	-999	-999	-999	-999	-999	-999	-999	-999	-999	-999	-999	-999	-999	-999	-999	-999	-999	-999	-999	-999	-999	-999	-999	1	4	-999	7000	-999	-999	-999	2	-999	4	-999	6
1	0.704109589	0	0	1	230110	2013	7	1	1	250	-999	-999	-999	-999	-999	-999	-999	-999	-999	-999	-999	-999	-999	-999	-999	15	-999	-999	-999	4	-999	-999	-999	0	-999	-999	-999	-999	-999	-999	-999	-999	-999	-999	-999	-999	-999	-999	-999
1	1.024657534	1	0	1	341124	2013	14	3	-999	-999	-999	-999	-999	-999	-999	-999	-999	-999	-999	-999	-999	-999	-999	-999	-999	-999	-999	-999	-999	-999	-999	-999	-999	-999	-999	-999	-999	1	14	-999	18000	-999	-999	-999	3	-999	14	-999	28
1	1.271232877	0	0	1	231004	2013	11	2	2	500	100	-999	-999	-999	-999	-999	-999	14	28	-999	-999	-999	-999	-999	-999	-999	-999	-999	-999	2	3	-999	-999	4	1	-999	-999	1	7	-999	3000	-999	-999	-999	3	-999	7	-999	14
2	3.079452055	1	0	1	371002	2013	15	2	1	100	-999	-999	-999	-999	-999	-999	-999	-999	-999	-999	-999	-999	-999	-999	-999	50	-999	-999	-999	2	-999	-999	-999	0	-999	-999	-999	1	15	-999	11000	-999	-999	-999	2	-999	15	-999	0
2	2	1	0	1	370105	2013	15	3	-999	-999	-999	-999	-999	-999	-999	-999	-999	-999	-999	-999	-999	-999	-999	-999	-999	-999	-999	-999	-999	-999	-999	-999	-999	-999	-999	-999	-999	1	12	-999	18000	-999	-999	-999	2	-999	12	-999	10
1	1.893150685	1	0	1	610104	2013	7	3	-999	-999	-999	-999	-999	-999	-999	-999	-999	-999	-999	-999	-999	-999	-999	-999	-999	-999	-999	-999	-999	-999	-999	-999	-999	-999	-999	-999	-999	1	7	-999	13900	-999	-999	-999	2	-999	7	-999	5
2	1.38630137	0	0	1	110111	2013	3	1	2	-999	1000	-999	-999	2	-999	-999	-999	-999	-999	-999	-999	-999	-999	-999	-999	100	100	-999	-999	2	2	-999	-999	1	0	-999	-999	-999	-999	-999	-999	-999	-999	-999	-999	-999	-999	-999	-999
2	4.997260274	0	0	1	210681	2013	7	2	1	300	-999	-999	-999	-999	-999	-999	-999	10	-999	-999	-999	-999	-999	-999	-999	-999	-999	-999	-999	1	-999	-999	-999	0	-999	-999	-999	1	6	-999	2000	-999	-999	-999	2	-999	6	-999	6
2	0.536986301	0	0	1	630122	2013	7	1	3	-999	270	270	-999	3	-999	-999	-999	-999	2	2	-999	3	-999	-999	-999	-999	-999	-999	-999	3	2	2	-999	1	0.5	0.5	-999	-999	-999	-999	-999	-999	-999	-999	-999	-999	-999	-999	-999
1	5	0	0	1	210213	2013	20	1	1	-999	-999	-999	-999	8	-999	-999	-999	100	-999	-999	-999	-999	-999	-999	-999	-999	-999	-999	-999	1	-999	-999	-999	20	-999	-999	-999	-999	-999	-999	-999	-999	-999	-999	-999	-999	-999	-999	-999
1	1.235616438	0	0	1	370686	2013	7.5	1	1	-999	-999	-999	-999	2	-999	-999	-999	100	-999	-999	-999	-999	-999	-999	-999	-999	-999	-999	-999	2	-999	-999	-999	0	-999	-999	-999	-999	-999	-999	-999	-999	-999	-999	-999	-999	-999	-999	-999
1	4.161643836	0	0	1	210921	2013	3	1	1	500	-999	-999	-999	-999	-999	-999	-999	50	-999	-999	-999	-999	-999	-999	-999	-999	-999	-999	-999	2	-999	-999	-999	1	-999	-999	-999	-999	-999	-999	-999	-999	-999	-999	-999	-999	-999	-999	-999
1	2.501369863	1	0	1	440306	2013	14	2	2	100	100	-999	-999	-999	-999	-999	-999	20	50	-999	-999	-999	-999	-999	-999	-999	-999	-999	-999	1	1	-999	-999	0	0	-999	-999	1	12	-999	13000	-999	-999	-999	2	-999	10	-999	30
1	3.843835616	1	0	1	411122	2013	18	2	3	33	33	45	-999	-999	-999	-999	-999	0	0	15	-999	-999	-999	-999	-999	-999	-999	-999	-999	2	2	2	-999	0	0	0	-999	2	1	15	330	12300	-999	-999	2	2	1	16	10
2	2.002739726	0	0	1	210111	2013	10	1	1	80	-999	-999	-999	-999	-999	-999	-999	0	-999	-999	-999	-999	-999	-999	-999	-999	-999	-999	-999	2	-999	-999	-999	0	-999	-999	-999	-999	-999	-999	-999	-999	-999	-999	-999	-999	-999	-999	-999
1	2.947945205	1	0	1	330482	2013	11	2	4	350	200	11.5	11.5	-999	-999	-999	-999	60	130	130	13	-999	-999	-999	-999	-999	-999	-999	-999	3	3	3	3	3	0	2	4	1	7	-999	15420	-999	-999	-999	4	-999	7	-999	21
2	3.997260274	0	0	1	231005	2013	5	3	-999	-999	-999	-999	-999	-999	-999	-999	-999	-999	-999	-999	-999	-999	-999	-999	-999	-999	-999	-999	-999	-999	-999	-999	-999	-999	-999	-999	-999	1	7	-999	-999	-999	2	-999	2	-999	7	-999	12
2	3.98630137	0	0	1	231003	2013	14	3	-999	-999	-999	-999	-999	-999	-999	-999	-999	-999	-999	-999	-999	-999	-999	-999	-999	-999	-999	-999	-999	-999	-999	-999	-999	-999	-999	-999	-999	1	6	-999	3000	-999	-999	-999	2	-999	6	-999	9
1	2.493150685	1	0	1	230129	2013	90	2	4	-999	-999	-999	26	8	3	2	-999	335	200	100	300	-999	-999	-999	-999	-999	-999	-999	-999	3	2	2	3	0	0	0	0	2	15	75	19000	22000	-999	-999	3	2	18.5	67.5	7
1	3	0	0	1	210213	2013	4	1	1	250	-999	-999	-999	-999	-999	-999	-999	0	-999	-999	-999	-999	-999	-999	-999	-999	-999	-999	-999	2	-999	-999	-999	0	-999	-999	-999	-999	-999	-999	-999	-999	-999	-999	-999	-999	-999	-999	-999
1	2.909589041	0	0	1	654002	2013	7	1	3	-999	150	0	-999	3	-999	-999	-999	-999	-999	-999	-999	-999	-999	-999	-999	-999	-999	-999	-999	2	2	2	-999	10	5	0	-999	-999	-999	-999	-999	-999	-999	-999	-999	-999	-999	-999	-999
2	1.01369863	0	0	1	632126	2013	10	3	-999	-999	-999	-999	-999	-999	-999	-999	-999	-999	-999	-999	-999	-999	-999	-999	-999	-999	-999	-999	-999	-999	-999	-999	-999	-999	-999	-999	-999	1	6	-999	1200	-999	-999	-999	2	-999	3	-999	6
2	2.02739726	0	0	1	654022	2013	10	1	3	300	550	600	-999	-999	-999	-999	-999	100	300	300	-999	-999	-999	-999	-999	-999	-999	-999	-999	2	2	2	-999	0	0	0	-999	-999	-999	-999	-999	-999	-999	-999	-999	-999	-999	-999	-999
2	3.361643836	0	0	1	661501	2013	3	1	1	450	-999	-999	-999	-999	-999	-999	-999	20	-999	-999	-999	-999	-999	-999	-999	-999	-999	-999	-999	2	-999	-999	-999	3	-999	-999	-999	-999	-999	-999	-999	-999	-999	-999	-999	-999	-999	-999	-999
2	1.632876712	0	0	1	210922	2013	3	1	1	500	-999	-999	-999	-999	-999	-999	-999	20	-999	-999	-999	-999	-999	-999	-999	-999	-999	-999	-999	2	-999	-999	-999	0	-999	-999	-999	-999	-999	-999	-999	-999	-999	-999	-999	-999	-999	-999	-999
2	3.032876712	0	0	1	230703	2013	7	3	-999	-999	-999	-999	-999	-999	-999	-999	-999	-999	-999	-999	-999	-999	-999	-999	-999	-999	-999	-999	-999	-999	-999	-999	-999	-999	-999	-999	-999	1	7	-999	2000	-999	-999	-999	2	-999	3.5	-999	0
2	1.191780822	1	0	1	360321	2013	20	3	-999	-999	-999	-999	-999	-999	-999	-999	-999	-999	-999	-999	-999	-999	-999	-999	-999	-999	-999	-999	-999	-999	-999	-999	-999	-999	-999	-999	-999	1	17	-999	-999	-999	7	-999	4	-999	17	-999	0
2	2.506849315	0	0	1	230206	2013	8	3	-999	-999	-999	-999	-999	-999	-999	-999	-999	-999	-999	-999	-999	-999	-999	-999	-999	-999	-999	-999	-999	-999	-999	-999	-999	-999	-999	-999	-999	1	7	-999	2700	-999	-999	-999	1	-999	7	-999	8
2	3.235616438	0	0	1	211221	2013	7	1	1	100	-999	-999	-999	-999	-999	-999	-999	60	-999	-999	-999	-999	-999	-999	-999	-999	-999	-999	-999	2	-999	-999	-999	0	-999	-999	-999	-999	-999	-999	-999	-999	-999	-999	-999	-999	-999	-999	-999
1	2.578082192	0	0	1	210213	2013	8	3	-999	-999	-999	-999	-999	-999	-999	-999	-999	-999	-999	-999	-999	-999	-999	-999	-999	-999	-999	-999	-999	-999	-999	-999	-999	-999	-999	-999	-999	1	6	-999	2400	-999	-999	-999	2	-999	6	-999	0
2	2	0	0	1	231004	2013	9	2	1	270	-999	-999	-999	-999	-999	-999	-999	-999	-999	-999	-999	-999	-999	-999	-999	30	-999	-999	-999	2	-999	-999	-999	1	-999	-999	-999	1	9	-999	1700	-999	-999	-999	2	-999	9	-999	9
1	3.997260274	0	0	1	230203	2013	5	1	2	-999	-999	-999	-999	2	3	-999	-999	30	50	-999	-999	-999	-999	-999	-999	-999	-999	-999	-999	1	2	-999	-999	0	1	-999	-999	-999	-999	-999	-999	-999	-999	-999	-999	-999	-999	-999	-999
2	1.991780822	1	0	1	371623	2013	15	3	-999	-999	-999	-999	-999	-999	-999	-999	-999	-999	-999	-999	-999	-999	-999	-999	-999	-999	-999	-999	-999	-999	-999	-999	-999	-999	-999	-999	-999	1	8	-999	14500	-999	-999	-999	3	-999	8	-999	8
1	1.495890411	0	0	1	130283	2013	12	3	-999	-999	-999	-999	-999	-999	-999	-999	-999	-999	-999	-999	-999	-999	-999	-999	-999	-999	-999	-999	-999	-999	-999	-999	-999	-999	-999	-999	-999	1	12	-999	24000	-999	-999	-999	3	-999	12	-999	16
2	2.884931507	0	0	1	230521	2013	7.5	3	-999	-999	-999	-999	-999	-999	-999	-999	-999	-999	-999	-999	-999	-999	-999	-999	-999	-999	-999	-999	-999	-999	-999	-999	-999	-999	-999	-999	-999	1	7	-999	5550	-999	-999	-999	2	-999	4.5	-999	5
1	3.673972603	1	0	1	530111	2013	7	2	3	-999	175	-999	-999	6	-999	2	-999	52	-999	6	-999	-999	1	-999	-999	-999	-999	-999	-999	2	1	1	-999	1	0	0	-999	1	5	-999	7600	-999	-999	-999	2	-999	5	-999	4
2	3.109589041	1	0	1	410185	2013	20	3	-999	-999	-999	-999	-999	-999	-999	-999	-999	-999	-999	-999	-999	-999	-999	-999	-999	-999	-999	-999	-999	-999	-999	-999	-999	-999	-999	-999	-999	2	1	15	-999	-999	3	8	3	2	1	15	2
2	0.923287671	0	0	1	230281	2013	7	3	-999	-999	-999	-999	-999	-999	-999	-999	-999	-999	-999	-999	-999	-999	-999	-999	-999	-999	-999	-999	-999	-999	-999	-999	-999	-999	-999	-999	-999	1	7	-999	4800	-999	-999	-999	2	-999	7	-999	0
1	1.657534247	0	0	1	210281	2013	7	1	3	-999	-999	-999	-999	4	2	2	-999	0	3	5	-999	-999	-999	-999	-999	-999	-999	-999	-999	2	2	3	-999	1	0.5	0	-999	-999	-999	-999	-999	-999	-999	-999	-999	-999	-999	-999	-999
1	1.98630137	0	0	1	230281	2013	7	1	1	70	-999	-999	-999	-999	-999	-999	-999	200	-999	-999	-999	-999	-999	-999	-999	-999	-999	-999	-999	4	-999	-999	-999	0	-999	-999	-999	-999	-999	-999	-999	-999	-999	-999	-999	-999	-999	-999	-999
1	4.676712329	1	0	1	370211	2013	9	2	3	100	365	1250	-999	-999	-999	-999	-999	-999	-999	-999	-999	-999	-999	-999	-999	50	65	400	-999	2	2	2	-999	3	0	0	-999	1	7	-999	17000	-999	-999	-999	2	-999	7	-999	14
1	0.808219178	1	0	1	320381	2013	15	2	7	110	155	130	130	-999	-999	-999	-999	-999	-999	-999	-999	-999	-999	-999	-999	20	20	20	20	2	2	2	2	1	1	1	1	1	15	-999	30000	-999	-999	-999	3	-999	15	-999	15
1	2.495890411	0	0	1	610929	2013	4	1	1	-999	-999	-999	-999	2	-999	-999	-999	50	-999	-999	-999	-999	-999	-999	-999	-999	-999	-999	-999	1	-999	-999	-999	0	-999	-999	-999	-999	-999	-999	-999	-999	-999	-999	-999	-999	-999	-999	-999
2	3.780821918	1	0	1	130827	2013	7	3	-999	-999	-999	-999	-999	-999	-999	-999	-999	-999	-999	-999	-999	-999	-999	-999	-999	-999	-999	-999	-999	-999	-999	-999	-999	-999	-999	-999	-999	2	1	7	1500	4800	-999	-999	4	3	1	7	7
1	2.528767123	1	0	1	310117	2013	5	3	-999	-999	-999	-999	-999	-999	-999	-999	-999	-999	-999	-999	-999	-999	-999	-999	-999	-999	-999	-999	-999	-999	-999	-999	-999	-999	-999	-999	-999	1	4	-999	7000	-999	-999	-999	1	-999	4	-999	0
2	4.517808219	0	0	1	210124	2013	7	3	-999	-999	-999	-999	-999	-999	-999	-999	-999	-999	-999	-999	-999	-999	-999	-999	-999	-999	-999	-999	-999	-999	-999	-999	-999	-999	-999	-999	-999	1	7	-999	1000	-999	-999	-999	2	-999	7	-999	5
2	3.435616438	1	0	1	610114	2013	20	3	-999	-999	-999	-999	-999	-999	-999	-999	-999	-999	-999	-999	-999	-999	-999	-999	-999	-999	-999	-999	-999	-999	-999	-999	-999	-999	-999	-999	-999	2	4	9	1200	14000	-999	-999	2	3	4	9	8
2	1.323287671	0	0	1	210921	2013	10	3	-999	-999	-999	-999	-999	-999	-999	-999	-999	-999	-999	-999	-999	-999	-999	-999	-999	-999	-999	-999	-999	-999	-999	-999	-999	-999	-999	-999	-999	3	3	7	2000	10000	-999	-999	3	5	3	7	2
1	0.761643836	1	0	1	530112	2013	7	2	2	-999	-999	-999	-999	7	8	-999	-999	-999	1000	-999	-999	4	-999	-999	-999	-999	-999	-999	-999	3	3	-999	-999	0	2	-999	-999	1	5	-999	-999	-999	8	-999	3	-999	7	-999	7
1	2.98630137	0	0	1	210202	2013	10	2	6	-999	-999	150	150	2	3	-999	-999	10	10	40	40	-999	-999	-999	-999	-999	-999	-999	-999	2	2	1	2	0	0	0	2	1	1	-999	1500	-999	-999	-999	2	-999	1	-999	0
1	1.345205479	0	0	1	440307	2013	7	1	4	650	-999	-999	-999	-999	2	2	2	-999	15	15	15	5	-999	-999	-999	-999	-999	-999	-999	2	2	2	2	5	0	0	0	-999	-999	-999	-999	-999	-999	-999	-999	-999	-999	-999	-999
2	1.594520548	1	0	1	610522	2013	10	3	-999	-999	-999	-999	-999	-999	-999	-999	-999	-999	-999	-999	-999	-999	-999	-999	-999	-999	-999	-999	-999	-999	-999	-999	-999	-999	-999	-999	-999	1	10	-999	-999	-999	7	-999	3	-999	10	-999	10
1	3.446575342	1	0	1	530112	2013	9	2	1	-999	-999	-999	-999	4	-999	-999	-999	20	-999	-999	-999	-999	-999	-999	-999	-999	-999	-999	-999	1	-999	-999	-999	0	-999	-999	-999	1	7	-999	13000	-999	-999	-999	2	-999	7	-999	7
1	1.58630137	0	0	1	370686	2013	7	1	1	100	-999	-999	-999	-999	-999	-999	-999	90	-999	-999	-999	-999	-999	-999	-999	-999	-999	-999	-999	2	-999	-999	-999	4	-999	-999	-999	-999	-999	-999	-999	-999	-999	-999	-999	-999	-999	-999	-999
1	1.293150685	1	0	1	320207	2013	10	3	-999	-999	-999	-999	-999	-999	-999	-999	-999	-999	-999	-999	-999	-999	-999	-999	-999	-999	-999	-999	-999	-999	-999	-999	-999	-999	-999	-999	-999	1	10	-999	18000	-999	-999	-999	4	-999	10	-999	0
1	1.438356164	1	0	1	150103	2013	7	2	1	300	-999	-999	-999	-999	-999	-999	-999	-999	-999	-999	-999	6	-999	-999	-999	-999	-999	-999	-999	5	-999	-999	-999	0	-999	-999	-999	1	7	-999	3998	-999	-999	-999	3	-999	2.3	-999	7
1	0.739726027	0	0	1	210112	2013	6	2	1	-999	-999	-999	-999	3	-999	-999	-999	120	-999	-999	-999	-999	-999	-999	-999	-999	-999	-999	-999	2	-999	-999	-999	2	-999	-999	-999	1	3	-999	-999	-999	6	-999	2	-999	3	-999	3
1	2.208219178	1	0	1	150125	2013	15	2	3	-999	-999	-999	-999	4	2	2	-999	-999	-999	-999	-999	3	4	4	-999	-999	-999	-999	-999	2	2	2	-999	15	15	15	-999	1	9	-999	-999	-999	7	-999	3	-999	9	-999	45
1	2.120547945	0	0	1	440307	2013	7	3	-999	-999	-999	-999	-999	-999	-999	-999	-999	-999	-999	-999	-999	-999	-999	-999	-999	-999	-999	-999	-999	-999	-999	-999	-999	-999	-999	-999	-999	1	7	-999	7800	-999	-999	-999	1	-999	7	-999	7
1	2.802739726	0	0	1	230903	2013	3	1	1	840	-999	-999	-999	-999	-999	-999	-999	100	-999	-999	-999	-999	-999	-999	-999	-999	-999	-999	-999	1	-999	-999	-999	7	-999	-999	-999	-999	-999	-999	-999	-999	-999	-999	-999	-999	-999	-999	-999
1	1.991780822	0	0	1	220524	2013	7	3	-999	-999	-999	-999	-999	-999	-999	-999	-999	-999	-999	-999	-999	-999	-999	-999	-999	-999	-999	-999	-999	-999	-999	-999	-999	-999	-999	-999	-999	1	7	-999	-999	-999	5	-999	2	-999	7	-999	0
1	2.095890411	0	0	1	110103	2013	3	1	2	500	8000	-999	-999	-999	-999	-999	-999	0	160	-999	-999	-999	-999	-999	-999	-999	-999	-999	-999	2	3	-999	-999	0	3	-999	-999	-999	-999	-999	-999	-999	-999	-999	-999	-999	-999	-999	-999
2	0.994520548	1	0	1	341802	2013	7	3	-999	-999	-999	-999	-999	-999	-999	-999	-999	-999	-999	-999	-999	-999	-999	-999	-999	-999	-999	-999	-999	-999	-999	-999	-999	-999	-999	-999	-999	1	7	-999	4500	-999	-999	-999	3	-999	7	-999	2
1	0.991780822	0	0	1	420902	2013	7	2	3	30	30	30	-999	-999	-999	-999	-999	0	0	0	-999	-999	-999	-999	-999	-999	-999	-999	-999	1	1	1	-999	0	0	0	-999	1	7	-999	3200	-999	-999	-999	2	-999	7	-999	0
1	1.843835616	1	0	1	370203	2013	14	3	-999	-999	-999	-999	-999	-999	-999	-999	-999	-999	-999	-999	-999	-999	-999	-999	-999	-999	-999	-999	-999	-999	-999	-999	-999	-999	-999	-999	-999	1	5	-999	11000	-999	-999	-999	2	-999	5	-999	10
1	2.997260274	1	0	1	210123	2013	18	3	-999	-999	-999	-999	-999	-999	-999	-999	-999	-999	-999	-999	-999	-999	-999	-999	-999	-999	-999	-999	-999	-999	-999	-999	-999	-999	-999	-999	-999	1	18	-999	-999	-999	9	-999	4	-999	18	-999	66
1	1.673972603	0	0	1	211404	2013	7	1	1	-999	-999	-999	-999	3	-999	-999	-999	55	-999	-999	-999	-999	-999	-999	-999	-999	-999	-999	-999	2	-999	-999	-999	1	-999	-999	-999	-999	-999	-999	-999	-999	-999	-999	-999	-999	-999	-999	-999
2	4.997260274	0	0	1	210112	2013	3	1	1	456	-999	-999	-999	-999	-999	-999	-999	66	-999	-999	-999	-999	-999	-999	-999	-999	-999	-999	-999	2	-999	-999	-999	2	-999	-999	-999	-999	-999	-999	-999	-999	-999	-999	-999	-999	-999	-999	-999
2	5	0	0	1	230202	2013	7	1	2	175	200	-999	-999	-999	-999	-999	-999	20	20	-999	-999	-999	-999	-999	-999	-999	-999	-999	-999	2	3	-999	-999	1	2	-999	-999	-999	-999	-999	-999	-999	-999	-999	-999	-999	-999	-999	-999
2	2.246575342	0	0	1	340602	2013	15	1	2	360	5	-999	-999	-999	-999	-999	-999	50	50	-999	-999	-999	-999	-999	-999	-999	-999	-999	-999	3	2	-999	-999	6	0	-999	-999	-999	-999	-999	-999	-999	-999	-999	-999	-999	-999	-999	-999
1	0.991780822	0	0	1	420902	2013	6	3	-999	-999	-999	-999	-999	-999	-999	-999	-999	-999	-999	-999	-999	-999	-999	-999	-999	-999	-999	-999	-999	-999	-999	-999	-999	-999	-999	-999	-999	1	7	-999	3000	-999	-999	-999	2	-999	7	-999	7
1	1.520547945	1	0	1	350322	2013	8	3	-999	-999	-999	-999	-999	-999	-999	-999	-999	-999	-999	-999	-999	-999	-999	-999	-999	-999	-999	-999	-999	-999	-999	-999	-999	-999	-999	-999	-999	1	8	-999	13000	-999	-999	-999	2	-999	8	-999	6
2	1.917808219	0	0	1	231004	2013	10	3	-999	-999	-999	-999	-999	-999	-999	-999	-999	-999	-999	-999	-999	-999	-999	-999	-999	-999	-999	-999	-999	-999	-999	-999	-999	-999	-999	-999	-999	1	10	-999	8500	-999	-999	-999	3	-999	8.3	-999	10
1	3.698630137	0	0	1	231005	2013	5	2	1	-999	-999	-999	-999	2	-999	-999	-999	-999	-999	-999	-999	2	-999	-999	-999	-999	-999	-999	-999	2	-999	-999	-999	1	-999	-999	-999	1	5	-999	-999	-999	2	-999	2	-999	5	-999	7
1	3.997260274	0	0	1	210103	2013	7	1	4	-999	-999	-999	-999	4	2	2	3	45	45	45	45	-999	-999	-999	-999	-999	-999	-999	-999	2	2	2	2	2	2	2	2	-999	-999	-999	-999	-999	-999	-999	-999	-999	-999	-999	-999
2	2.84109589	0	0	1	330109	2013	7	2	1	3	-999	-999	-999	-999	-999	-999	-999	30	-999	-999	-999	-999	-999	-999	-999	-999	-999	-999	-999	2	-999	-999	-999	10	-999	-999	-999	1	7	-999	5000	-999	-999	-999	2	-999	10	-999	25
2	0.865753425	0	0	1	370685	2013	7	1	2	350	200	-999	-999	-999	-999	-999	-999	-999	40	-999	-999	-999	-999	-999	-999	45	-999	-999	-999	3	3	-999	-999	2	1	-999	-999	-999	-999	-999	-999	-999	-999	-999	-999	-999	-999	-999	-999
1	3.035616438	1	0	1	341102	2013	20	3	-999	-999	-999	-999	-999	-999	-999	-999	-999	-999	-999	-999	-999	-999	-999	-999	-999	-999	-999	-999	-999	-999	-999	-999	-999	-999	-999	-999	-999	2	6	15	-999	19000	4	-999	1	2	6	15	5
1	2.983561644	0	0	1	220524	2013	7	3	-999	-999	-999	-999	-999	-999	-999	-999	-999	-999	-999	-999	-999	-999	-999	-999	-999	-999	-999	-999	-999	-999	-999	-999	-999	-999	-999	-999	-999	1	7	-999	2400	-999	-999	-999	2	-999	5	-999	3
1	1.736986301	0	0	1	442001	2013	3	1	3	-999	115	120	-999	2	-999	-999	-999	-999	-999	-999	-999	-999	-999	-999	-999	20	15	20	-999	2	2	2	-999	0	0	0	-999	-999	-999	-999	-999	-999	-999	-999	-999	-999	-999	-999	-999
1	1.887671233	1	0	1	340523	2013	15	3	-999	-999	-999	-999	-999	-999	-999	-999	-999	-999	-999	-999	-999	-999	-999	-999	-999	-999	-999	-999	-999	-999	-999	-999	-999	-999	-999	-999	-999	1	15	-999	14530	-999	-999	-999	2	-999	15	-999	15
2	1.994520548	0	0	1	220524	2013	9	3	-999	-999	-999	-999	-999	-999	-999	-999	-999	-999	-999	-999	-999	-999	-999	-999	-999	-999	-999	-999	-999	-999	-999	-999	-999	-999	-999	-999	-999	1	7	-999	2000	-999	-999	-999	2	-999	7	-999	0
1	2.997260274	0	0	1	220524	2013	6	2	1	200	-999	-999	-999	-999	-999	-999	-999	12	-999	-999	-999	-999	-999	-999	-999	-999	-999	-999	-999	2	-999	-999	-999	3	-999	-999	-999	1	7	-999	2300	-999	-999	-999	2	-999	1.4	-999	3
1	2.019178082	0	0	1	440310	2013	7	1	3	500	200	400	-999	-999	-999	-999	-999	8	8	8	-999	-999	-999	-999	-999	-999	-999	-999	-999	2	3	2	-999	0	1	0	-999	-999	-999	-999	-999	-999	-999	-999	-999	-999	-999	-999	-999
1	2.920547945	0	0	1	650203	2013	6	1	1	-999	-999	-999	-999	1	-999	-999	-999	30	-999	-999	-999	-999	-999	-999	-999	-999	-999	-999	-999	2	-999	-999	-999	7	-999	-999	-999	-999	-999	-999	-999	-999	-999	-999	-999	-999	-999	-999	-999
1	0.824657534	0	0	1	371322	2013	7	3	-999	-999	-999	-999	-999	-999	-999	-999	-999	-999	-999	-999	-999	-999	-999	-999	-999	-999	-999	-999	-999	-999	-999	-999	-999	-999	-999	-999	-999	1	4	-999	8000	-999	-999	-999	2	-999	4	-999	4
2	3.920547945	0	0	1	130204	2013	20	2	1	-999	-999	-999	-999	4	-999	-999	-999	100	-999	-999	-999	-999	-999	-999	-999	-999	-999	-999	-999	1	-999	-999	-999	4	-999	-999	-999	1	13	-999	10000	-999	-999	-999	2	-999	25	-999	25
1	2.991780822	1	0	1	341321	2013	20	3	-999	-999	-999	-999	-999	-999	-999	-999	-999	-999	-999	-999	-999	-999	-999	-999	-999	-999	-999	-999	-999	-999	-999	-999	-999	-999	-999	-999	-999	2	3	15	1550	-999	-999	8	1	1	3	15	0
1	2.98630137	1	0	1	371083	2013	16	2	1	10	-999	-999	-999	-999	-999	-999	-999	50	-999	-999	-999	-999	-999	-999	-999	-999	-999	-999	-999	2	-999	-999	-999	1	-999	-999	-999	2	5	20	3000	16000	-999	-999	2	3	5	20	5
1	4.534246575	1	0	1	310114	2013	14	3	-999	-999	-999	-999	-999	-999	-999	-999	-999	-999	-999	-999	-999	-999	-999	-999	-999	-999	-999	-999	-999	-999	-999	-999	-999	-999	-999	-999	-999	1	7	-999	12500	-999	-999	-999	2	-999	7	-999	7
1	1.994520548	1	0	1	371623	2013	12	3	-999	-999	-999	-999	-999	-999	-999	-999	-999	-999	-999	-999	-999	-999	-999	-999	-999	-999	-999	-999	-999	-999	-999	-999	-999	-999	-999	-999	-999	1	12	-999	13500	-999	-999	-999	2	-999	12	-999	24
1	2.98630137	0	0	1	230203	2013	7	1	1	10	-999	-999	-999	-999	-999	-999	-999	50	-999	-999	-999	-999	-999	-999	-999	-999	-999	-999	-999	2	-999	-999	-999	1	-999	-999	-999	-999	-999	-999	-999	-999	-999	-999	-999	-999	-999	-999	-999
1	1.715068493	1	0	1	150104	2013	10	3	-999	-999	-999	-999	-999	-999	-999	-999	-999	-999	-999	-999	-999	-999	-999	-999	-999	-999	-999	-999	-999	-999	-999	-999	-999	-999	-999	-999	-999	1	7	-999	9500	-999	-999	-999	2	-999	7	-999	1
1	1.57260274	1	0	1	370211	2013	10	2	6	-999	180	140	350	3	-999	-999	-999	30	30	30	120	-999	-999	-999	-999	-999	-999	-999	-999	2	2	2	2	0	0	0	0	1	5	-999	10300	-999	-999	-999	2	-999	5	-999	0
1	4.835616438	1	0	1	310120	2013	10	2	1	300	-999	-999	-999	-999	-999	-999	-999	400	-999	-999	-999	-999	-999	-999	-999	-999	-999	-999	-999	2	-999	-999	-999	0	-999	-999	-999	1	4	-999	-999	-999	5	-999	2	-999	4	-999	11
1	1.745205479	0	0	1	320321	2013	8	1	2	100	500	-999	-999	-999	-999	-999	-999	20	0	-999	-999	-999	-999	-999	-999	-999	-999	-999	-999	1	2	-999	-999	0	0	-999	-999	-999	-999	-999	-999	-999	-999	-999	-999	-999	-999	-999	-999
2	3.476712329	1	0	1	411103	2013	15	3	-999	-999	-999	-999	-999	-999	-999	-999	-999	-999	-999	-999	-999	-999	-999	-999	-999	-999	-999	-999	-999	-999	-999	-999	-999	-999	-999	-999	-999	1	14	-999	11000	-999	-999	-999	2	-999	14	-999	20
1	1.161643836	1	0	1	610116	2013	8	3	-999	-999	-999	-999	-999	-999	-999	-999	-999	-999	-999	-999	-999	-999	-999	-999	-999	-999	-999	-999	-999	-999	-999	-999	-999	-999	-999	-999	-999	1	8	-999	12800	-999	-999	-999	2	-999	8	-999	8
2	3.989041096	0	0	1	210123	2013	7	2	1	550	-999	-999	-999	-999	-999	-999	-999	300	-999	-999	-999	-999	-999	-999	-999	-999	-999	-999	-999	2	-999	-999	-999	2	-999	-999	-999	1	7	-999	8000	-999	-999	-999	2	-999	7	-999	0
2	2.389041096	0	0	1	110104	2013	4	1	3	-999	-999	-999	-999	4	2	2	-999	-999	-999	-999	-999	4	4	4	-999	-999	-999	-999	-999	2	2	2	-999	0	0	0	-999	-999	-999	-999	-999	-999	-999	-999	-999	-999	-999	-999	-999
2	2.164383562	1	0	1	511025	2013	9	3	-999	-999	-999	-999	-999	-999	-999	-999	-999	-999	-999	-999	-999	-999	-999	-999	-999	-999	-999	-999	-999	-999	-999	-999	-999	-999	-999	-999	-999	1	9	-999	-999	-999	6	-999	3	-999	9	-999	0
2	0.98630137	1	0	1	320982	2013	7	3	-999	-999	-999	-999	-999	-999	-999	-999	-999	-999	-999	-999	-999	-999	-999	-999	-999	-999	-999	-999	-999	-999	-999	-999	-999	-999	-999	-999	-999	1	7	-999	9000	-999	-999	-999	2	-999	5	-999	5
1	2.997260274	0	0	1	630103	2013	2	1	1	300	-999	-999	-999	-999	-999	-999	-999	70	-999	-999	-999	-999	-999	-999	-999	-999	-999	-999	-999	1	-999	-999	-999	2	-999	-999	-999	-999	-999	-999	-999	-999	-999	-999	-999	-999	-999	-999	-999
1	2.684931507	0	0	1	440902	2013	5	1	1	128	-999	-999	-999	-999	-999	-999	-999	10	-999	-999	-999	-999	-999	-999	-999	-999	-999	-999	-999	2	-999	-999	-999	1	-999	-999	-999	-999	-999	-999	-999	-999	-999	-999	-999	-999	-999	-999	-999
2	3.635616438	0	0	1	210102	2013	4	1	3	200	3	160	-999	-999	-999	-999	-999	30	30	30	-999	-999	-999	-999	-999	-999	-999	-999	-999	2	1	1	-999	1	0	0	-999	-999	-999	-999	-999	-999	-999	-999	-999	-999	-999	-999	-999
2	3.783561644	1	0	1	441323	2013	10	3	-999	-999	-999	-999	-999	-999	-999	-999	-999	-999	-999	-999	-999	-999	-999	-999	-999	-999	-999	-999	-999	-999	-999	-999	-999	-999	-999	-999	-999	2	4	7	1500	25000	-999	-999	4	2	3	4.3	4
2	2.805479452	0	0	1	120111	2013	7	1	1	150	-999	-999	-999	-999	-999	-999	-999	100	-999	-999	-999	-999	-999	-999	-999	-999	-999	-999	-999	2	-999	-999	-999	1	-999	-999	-999	-999	-999	-999	-999	-999	-999	-999	-999	-999	-999	-999	-999
1	1.117808219	1	0	1	370402	2013	5	3	-999	-999	-999	-999	-999	-999	-999	-999	-999	-999	-999	-999	-999	-999	-999	-999	-999	-999	-999	-999	-999	-999	-999	-999	-999	-999	-999	-999	-999	1	5	-999	3500	-999	-999	-999	2	-999	5	-999	5
1	0.991780822	0	0	1	211224	2013	5	2	1	400	-999	-999	-999	-999	-999	-999	-999	-999	-999	-999	-999	-999	-999	-999	-999	300	-999	-999	-999	2	-999	-999	-999	1	-999	-999	-999	1	6	-999	8000	-999	-999	-999	2	-999	6	-999	6
2	3.002739726	1	0	1	341204	2013	10	3	-999	-999	-999	-999	-999	-999	-999	-999	-999	-999	-999	-999	-999	-999	-999	-999	-999	-999	-999	-999	-999	-999	-999	-999	-999	-999	-999	-999	-999	1	8	-999	12300	-999	-999	-999	2	-999	8	-999	15
2	2.419178082	0	0	1	231005	2013	8	3	-999	-999	-999	-999	-999	-999	-999	-999	-999	-999	-999	-999	-999	-999	-999	-999	-999	-999	-999	-999	-999	-999	-999	-999	-999	-999	-999	-999	-999	1	8	-999	2500	-999	-999	-999	1	-999	8	-999	0
1	2.219178082	0	0	1	220104	2013	7	3	-999	-999	-999	-999	-999	-999	-999	-999	-999	-999	-999	-999	-999	-999	-999	-999	-999	-999	-999	-999	-999	-999	-999	-999	-999	-999	-999	-999	-999	1	3	-999	-999	-999	1	-999	2	-999	3	-999	3
2	1.334246575	1	0	1	361128	2013	10	2	1	1400	-999	-999	-999	-999	-999	-999	-999	1590	-999	-999	-999	-999	-999	-999	-999	-999	-999	-999	-999	2	-999	-999	-999	0	-999	-999	-999	1	7	-999	10200	-999	-999	-999	3	-999	6	-999	7
1	1.295890411	1	0	1	411721	2013	7	3	-999	-999	-999	-999	-999	-999	-999	-999	-999	-999	-999	-999	-999	-999	-999	-999	-999	-999	-999	-999	-999	-999	-999	-999	-999	-999	-999	-999	-999	2	3	13	2000	8800	-999	-999	2	2	3	13	3
2	2.690410959	1	0	1	530381	2013	22	2	1	400	-999	-999	-999	-999	-999	-999	-999	0	-999	-999	-999	-999	-999	-999	-999	-999	-999	-999	-999	3	-999	-999	-999	0	-999	-999	-999	2	2	7	5222	20000	-999	-999	2	4	2	6	2
1	1.095890411	0	0	1	330681	2013	7	3	-999	-999	-999	-999	-999	-999	-999	-999	-999	-999	-999	-999	-999	-999	-999	-999	-999	-999	-999	-999	-999	-999	-999	-999	-999	-999	-999	-999	-999	1	7	-999	-999	-999	4	-999	1	-999	7	-999	0
2	1.057534247	0	0	1	640502	2013	7	1	1	1000	-999	-999	-999	-999	-999	-999	-999	100	-999	-999	-999	-999	-999	-999	-999	-999	-999	-999	-999	2	-999	-999	-999	0	-999	-999	-999	-999	-999	-999	-999	-999	-999	-999	-999	-999	-999	-999	-999
1	2.687671233	1	0	1	621027	2013	16	3	-999	-999	-999	-999	-999	-999	-999	-999	-999	-999	-999	-999	-999	-999	-999	-999	-999	-999	-999	-999	-999	-999	-999	-999	-999	-999	-999	-999	-999	1	10	-999	18000	-999	-999	-999	2	-999	10	-999	12
1	2.632876712	0	0	1	120102	2013	7	1	1	300	-999	-999	-999	-999	-999	-999	-999	-999	-999	-999	-999	-999	-999	-999	-999	30	-999	-999	-999	3	-999	-999	-999	0	-999	-999	-999	-999	-999	-999	-999	-999	-999	-999	-999	-999	-999	-999	-999
2	1.210958904	1	0	1	610323	2013	10	3	-999	-999	-999	-999	-999	-999	-999	-999	-999	-999	-999	-999	-999	-999	-999	-999	-999	-999	-999	-999	-999	-999	-999	-999	-999	-999	-999	-999	-999	1	10	-999	13000	-999	-999	-999	2	-999	10	-999	15
1	0.931506849	0	0	1	231081	2013	7	3	-999	-999	-999	-999	-999	-999	-999	-999	-999	-999	-999	-999	-999	-999	-999	-999	-999	-999	-999	-999	-999	-999	-999	-999	-999	-999	-999	-999	-999	1	5	-999	1500	-999	-999	-999	2	-999	5	-999	10
1	3.052054795	1	0	1	150102	2013	10	3	-999	-999	-999	-999	-999	-999	-999	-999	-999	-999	-999	-999	-999	-999	-999	-999	-999	-999	-999	-999	-999	-999	-999	-999	-999	-999	-999	-999	-999	1	10	-999	-999	-999	9	-999	2	-999	10	-999	0
1	2.556164384	1	0	1	371623	2013	20	3	-999	-999	-999	-999	-999	-999	-999	-999	-999	-999	-999	-999	-999	-999	-999	-999	-999	-999	-999	-999	-999	-999	-999	-999	-999	-999	-999	-999	-999	1	15	-999	11000	-999	-999	-999	2	-999	15	-999	0
1	3.298630137	0	0	1	110103	2013	4	1	2	-999	50	-999	-999	2	-999	-999	-999	0	0	-999	-999	-999	-999	-999	-999	-999	-999	-999	-999	2	2	-999	-999	0	0	-999	-999	-999	-999	-999	-999	-999	-999	-999	-999	-999	-999	-999	-999
1	4.191780822	1	0	1	370982	2013	8	2	1	450	-999	-999	-999	-999	-999	-999	-999	-999	-999	-999	-999	-999	-999	-999	-999	45	-999	-999	-999	2	-999	-999	-999	3	-999	-999	-999	1	8	-999	5000	-999	-999	-999	3	-999	8	-999	30
1	1.720547945	0	0	1	120116	2013	7	1	3	20	20	20	-999	-999	-999	-999	-999	-999	-999	-999	-999	6	6	6	-999	-999	-999	-999	-999	3	3	3	-999	3	3	3	-999	-999	-999	-999	-999	-999	-999	-999	-999	-999	-999	-999	-999
1	2	1	0	1	341222	2013	10	3	-999	-999	-999	-999	-999	-999	-999	-999	-999	-999	-999	-999	-999	-999	-999	-999	-999	-999	-999	-999	-999	-999	-999	-999	-999	-999	-999	-999	-999	2	2	8	2000	5000	-999	-999	2	2	2	8	0
2	3.035616438	1	0	1	150502	2013	5	3	-999	-999	-999	-999	-999	-999	-999	-999	-999	-999	-999	-999	-999	-999	-999	-999	-999	-999	-999	-999	-999	-999	-999	-999	-999	-999	-999	-999	-999	1	5	-999	-999	-999	6	-999	3	-999	2	-999	1
1	1.402739726	1	0	1	450721	2013	14	3	-999	-999	-999	-999	-999	-999	-999	-999	-999	-999	-999	-999	-999	-999	-999	-999	-999	-999	-999	-999	-999	-999	-999	-999	-999	-999	-999	-999	-999	1	12	-999	-999	-999	7	-999	2	-999	7	-999	15
1	1.232876712	1	0	1	370503	2013	7	3	-999	-999	-999	-999	-999	-999	-999	-999	-999	-999	-999	-999	-999	-999	-999	-999	-999	-999	-999	-999	-999	-999	-999	-999	-999	-999	-999	-999	-999	1	7	-999	-999	-999	6	-999	2	-999	7	-999	7
2	1.169863014	0	0	1	231005	2013	7	1	1	-999	-999	-999	-999	1	-999	-999	-999	-999	-999	-999	-999	-999	-999	-999	-999	35	-999	-999	-999	2	-999	-999	-999	0	-999	-999	-999	-999	-999	-999	-999	-999	-999	-999	-999	-999	-999	-999	-999
1	1.882191781	1	0	1	360102	2013	9	2	1	300	-999	-999	-999	-999	-999	-999	-999	-999	-999	-999	-999	-999	-999	-999	-999	20	-999	-999	-999	2	-999	-999	-999	1	-999	-999	-999	1	7	-999	12000	-999	-999	-999	2	-999	7	-999	60
1	1.224657534	0	0	1	110108	2013	11	1	2	-999	-999	-999	-999	2	6	-999	-999	-999	-999	-999	-999	4	5	-999	-999	-999	-999	-999	-999	2	2	-999	-999	0	0	-999	-999	-999	-999	-999	-999	-999	-999	-999	-999	-999	-999	-999	-999
2	3.994520548	0	0	1	210603	2013	6	3	-999	-999	-999	-999	-999	-999	-999	-999	-999	-999	-999	-999	-999	-999	-999	-999	-999	-999	-999	-999	-999	-999	-999	-999	-999	-999	-999	-999	-999	1	6	-999	-999	-999	2	-999	3	-999	6	-999	4
2	1.506849315	1	0	1	131025	2013	17	3	-999	-999	-999	-999	-999	-999	-999	-999	-999	-999	-999	-999	-999	-999	-999	-999	-999	-999	-999	-999	-999	-999	-999	-999	-999	-999	-999	-999	-999	1	17	-999	31000	-999	-999	-999	5	-999	10	-999	0
1	1.293150685	0	0	1	610924	2013	6	1	2	275	195	-999	-999	-999	-999	-999	-999	200	25	-999	-999	-999	-999	-999	-999	-999	-999	-999	-999	2	2	-999	-999	0	0	-999	-999	-999	-999	-999	-999	-999	-999	-999	-999	-999	-999	-999	-999
2	3.230136986	0	0	1	152527	2013	6	1	1	400	-999	-999	-999	-999	-999	-999	-999	24	-999	-999	-999	-999	-999	-999	-999	-999	-999	-999	-999	1	-999	-999	-999	0	-999	-999	-999	-999	-999	-999	-999	-999	-999	-999	-999	-999	-999	-999	-999
1	3.863013699	0	0	1	440114	2013	7	2	2	-999	-999	-999	-999	2	2	-999	-999	250	16	-999	-999	-999	-999	-999	-999	-999	-999	-999	-999	1	1	-999	-999	0	0	-999	-999	1	2	-999	5000	-999	-999	-999	1	-999	2	-999	0
1	1.75890411	0	0	1	110106	2013	7	1	6	850	300	300	300	-999	-999	-999	-999	-999	-999	-999	-999	-999	-999	-999	-999	20	20	20	20	2	2	2	2	2	6	0	0	-999	-999	-999	-999	-999	-999	-999	-999	-999	-999	-999	-999
1	1.298630137	1	0	1	411621	2013	15	2	1	0	-999	-999	-999	-999	-999	-999	-999	800	-999	-999	-999	-999	-999	-999	-999	-999	-999	-999	-999	3	-999	-999	-999	2	-999	-999	-999	1	15	-999	41000	-999	-999	-999	2	-999	15	-999	0
1	1.331506849	1	0	1	410189	2013	7	3	-999	-999	-999	-999	-999	-999	-999	-999	-999	-999	-999	-999	-999	-999	-999	-999	-999	-999	-999	-999	-999	-999	-999	-999	-999	-999	-999	-999	-999	1	7	-999	17500	-999	-999	-999	2	-999	6	-999	0
1	3.890410959	1	0	1	350481	2013	21	3	-999	-999	-999	-999	-999	-999	-999	-999	-999	-999	-999	-999	-999	-999	-999	-999	-999	-999	-999	-999	-999	-999	-999	-999	-999	-999	-999	-999	-999	1	21	-999	15000	-999	-999	-999	4	-999	18	-999	0
1	2.252054795	0	0	1	370614	2013	10	1	2	150	5	-999	-999	-999	-999	-999	-999	-999	-999	-999	-999	-999	-999	-999	-999	65	65	-999	-999	2	2	-999	-999	1	1	-999	-999	-999	-999	-999	-999	-999	-999	-999	-999	-999	-999	-999	-999
1	2.808219178	1	0	1	411002	2013	9	2	2	-999	-999	-999	-999	1	1	-999	-999	0	0	-999	-999	-999	-999	-999	-999	-999	-999	-999	-999	2	2	-999	-999	0.5	0.5	-999	-999	1	8	-999	18000	-999	-999	-999	2	-999	8	-999	8
1	3.635616438	0	0	1	440307	2013	4	1	2	350	120	-999	-999	-999	-999	-999	-999	-999	30	-999	-999	-999	-999	-999	-999	10	-999	-999	-999	1	1	-999	-999	1	1	-999	-999	-999	-999	-999	-999	-999	-999	-999	-999	-999	-999	-999	-999
1	3.252054795	1	0	1	130828	2013	13	2	1	-999	-999	-999	-999	2	-999	-999	-999	-999	-999	-999	-999	-999	-999	-999	-999	0	-999	-999	-999	1	-999	-999	-999	0	-999	-999	-999	2	1	9	2000	11300	-999	-999	2	2	1	9	0
2	1.646575342	1	0	1	441521	2013	15	2	1	1200	-999	-999	-999	-999	-999	-999	-999	-999	-999	-999	-999	-999	-999	-999	-999	10	-999	-999	-999	3	-999	-999	-999	0	-999	-999	-999	1	7	-999	-999	-999	8	-999	3	-999	10	-999	7
2	2.997260274	0	0	1	210804	2013	10	3	-999	-999	-999	-999	-999	-999	-999	-999	-999	-999	-999	-999	-999	-999	-999	-999	-999	-999	-999	-999	-999	-999	-999	-999	-999	-999	-999	-999	-999	1	9	-999	16000	-999	-999	-999	2	-999	9	-999	0
2	5	0	0	1	310117	2013	15	1	2	120	10	-999	-999	-999	-999	-999	-999	50	0	-999	-999	-999	-999	-999	-999	-999	-999	-999	-999	1	1	-999	-999	0	0	-999	-999	-999	-999	-999	-999	-999	-999	-999	-999	-999	-999	-999	-999
2	1.109589041	0	0	1	230225	2013	7	3	-999	-999	-999	-999	-999	-999	-999	-999	-999	-999	-999	-999	-999	-999	-999	-999	-999	-999	-999	-999	-999	-999	-999	-999	-999	-999	-999	-999	-999	1	7	-999	-999	-999	5	-999	2	-999	7	-999	0
2	1.41369863	0	0	1	152502	2013	4	1	2	-999	0	-999	-999	1	-999	-999	-999	20	20	-999	-999	-999	-999	-999	-999	-999	-999	-999	-999	2	2	-999	-999	0	0.5	-999	-999	-999	-999	-999	-999	-999	-999	-999	-999	-999	-999	-999	-999
1	3.202739726	1	0	1	520221	2013	15	3	-999	-999	-999	-999	-999	-999	-999	-999	-999	-999	-999	-999	-999	-999	-999	-999	-999	-999	-999	-999	-999	-999	-999	-999	-999	-999	-999	-999	-999	1	15	-999	12300	-999	-999	-999	2	-999	15	-999	20
1	1.578082192	0	0	1	469030	2013	7	1	1	-999	-999	-999	-999	2	-999	-999	-999	45	-999	-999	-999	-999	-999	-999	-999	-999	-999	-999	-999	1	-999	-999	-999	1	-999	-999	-999	-999	-999	-999	-999	-999	-999	-999	-999	-999	-999	-999	-999
2	0.991780822	1	0	1	450108	2013	10	2	1	-999	-999	-999	-999	8	-999	-999	-999	400	-999	-999	-999	-999	-999	-999	-999	-999	-999	-999	-999	4	-999	-999	-999	12	-999	-999	-999	2	3	7	-999	22000	4	-999	4	4	3	7	12
1	1.35890411	0	0	1	110115	2013	3	1	3	-999	-999	180	-999	4	2	-999	-999	150	240	240	-999	-999	-999	-999	-999	-999	-999	-999	-999	2	2	2	-999	1	1	1	-999	-999	-999	-999	-999	-999	-999	-999	-999	-999	-999	-999	-999
1	1.701369863	1	0	1	610526	2013	15	3	-999	-999	-999	-999	-999	-999	-999	-999	-999	-999	-999	-999	-999	-999	-999	-999	-999	-999	-999	-999	-999	-999	-999	-999	-999	-999	-999	-999	-999	1	12	-999	-999	-999	7	-999	2	-999	12	-999	0
1	1.257534247	0	0	1	429021	2013	3	1	2	-999	-999	-999	-999	1	1	-999	-999	0	30	-999	-999	-999	-999	-999	-999	-999	-999	-999	-999	2	2	-999	-999	0	0	-999	-999	-999	-999	-999	-999	-999	-999	-999	-999	-999	-999	-999	-999
2	0.868493151	0	0	1	320721	2013	7	3	-999	-999	-999	-999	-999	-999	-999	-999	-999	-999	-999	-999	-999	-999	-999	-999	-999	-999	-999	-999	-999	-999	-999	-999	-999	-999	-999	-999	-999	1	7	-999	6500	-999	-999	-999	6	-999	2.3	-999	7
1	2.046575342	1	0	1	340321	2013	18	2	1	125	-999	-999	-999	-999	-999	-999	-999	100	-999	-999	-999	-999	-999	-999	-999	-999	-999	-999	-999	3	-999	-999	-999	0	-999	-999	-999	3	1	3	300	8000	-999	-999	3	7	1	3	0
1	2.139726027	0	0	1	110106	2013	5	1	2	650	300	-999	-999	-999	-999	-999	-999	0	0	-999	-999	-999	-999	-999	-999	-999	-999	-999	-999	2	2	-999	-999	2	1	-999	-999	-999	-999	-999	-999	-999	-999	-999	-999	-999	-999	-999	-999
2	3.101369863	0	0	1	130502	2013	8	1	1	350	-999	-999	-999	-999	-999	-999	-999	0	-999	-999	-999	-999	-999	-999	-999	-999	-999	-999	-999	3	-999	-999	-999	0	-999	-999	-999	-999	-999	-999	-999	-999	-999	-999	-999	-999	-999	-999	-999
2	4.161643836	0	0	1	330104	2013	10	3	-999	-999	-999	-999	-999	-999	-999	-999	-999	-999	-999	-999	-999	-999	-999	-999	-999	-999	-999	-999	-999	-999	-999	-999	-999	-999	-999	-999	-999	1	6	-999	6000	-999	-999	-999	1	-999	7	-999	0
1	1.942465753	1	0	1	411025	2013	7	3	-999	-999	-999	-999	-999	-999	-999	-999	-999	-999	-999	-999	-999	-999	-999	-999	-999	-999	-999	-999	-999	-999	-999	-999	-999	-999	-999	-999	-999	2	1	7	800	13000	-999	-999	2	2	1	7	0
2	2.994520548	0	0	1	220622	2013	30	1	5	2300	450	1500	100	-999	-999	-999	-999	-999	-999	-999	-999	-999	-999	-999	-999	25	25	25	25	4	4	2	3	0	0	0	0	-999	-999	-999	-999	-999	-999	-999	-999	-999	-999	-999	-999
2	1	0	0	1	431221	2013	4	3	-999	-999	-999	-999	-999	-999	-999	-999	-999	-999	-999	-999	-999	-999	-999	-999	-999	-999	-999	-999	-999	-999	-999	-999	-999	-999	-999	-999	-999	1	4	-999	2500	-999	-999	-999	2	-999	4	-999	4
1	2.082191781	1	0	1	410303	2013	14	3	-999	-999	-999	-999	-999	-999	-999	-999	-999	-999	-999	-999	-999	-999	-999	-999	-999	-999	-999	-999	-999	-999	-999	-999	-999	-999	-999	-999	-999	1	14	-999	14000	-999	-999	-999	2	-999	14	-999	0
1	2.512328767	1	0	1	310112	2013	9	2	2	850	500	-999	-999	-999	-999	-999	-999	200	20	-999	-999	-999	-999	-999	-999	-999	-999	-999	-999	2	2	-999	-999	2	2	-999	-999	1	7	-999	10500	-999	-999	-999	1	-999	7	-999	7
1	2.98630137	0	0	1	231081	2013	12	2	1	300	-999	-999	-999	-999	-999	-999	-999	30	-999	-999	-999	-999	-999	-999	-999	-999	-999	-999	-999	2	-999	-999	-999	2	-999	-999	-999	1	8	-999	4300	-999	-999	-999	2	-999	8	-999	8
1	1.512328767	0	0	1	610104	2013	6	1	5	380	160	160	160	-999	-999	-999	-999	0	0	0	0	-999	-999	-999	-999	-999	-999	-999	-999	2	2	2	2	0	0	2	2	-999	-999	-999	-999	-999	-999	-999	-999	-999	-999	-999	-999
1	3.482191781	0	0	1	620423	2013	7	1	1	3.5	-999	-999	-999	-999	-999	-999	-999	50	-999	-999	-999	-999	-999	-999	-999	-999	-999	-999	-999	2	-999	-999	-999	0	-999	-999	-999	-999	-999	-999	-999	-999	-999	-999	-999	-999	-999	-999	-999
2	3.671232877	0	0	1	321183	2013	10	1	2	500	660	-999	-999	-999	-999	-999	-999	-999	-999	-999	-999	-999	-999	-999	-999	40	120	-999	-999	2	3	-999	-999	1	1	-999	-999	-999	-999	-999	-999	-999	-999	-999	-999	-999	-999	-999	-999
2	3.106849315	0	0	1	650202	2013	15	1	2	-999	100	-999	-999	2	-999	-999	-999	0	0	-999	-999	-999	-999	-999	-999	-999	-999	-999	-999	1	2	-999	-999	1	0	-999	-999	-999	-999	-999	-999	-999	-999	-999	-999	-999	-999	-999	-999
1	1.997260274	0	0	1	370682	2013	3	1	3	275	150	150	-999	-999	-999	-999	-999	14	14	14	-999	-999	-999	-999	-999	-999	-999	-999	-999	2	2	2	-999	0	0	0	-999	-999	-999	-999	-999	-999	-999	-999	-999	-999	-999	-999	-999
2	1.030136986	0	0	1	230382	2013	7	3	-999	-999	-999	-999	-999	-999	-999	-999	-999	-999	-999	-999	-999	-999	-999	-999	-999	-999	-999	-999	-999	-999	-999	-999	-999	-999	-999	-999	-999	1	7	-999	5500	-999	-999	-999	2	-999	7	-999	10
2	3.010958904	0	0	1	220104	2013	12	1	2	260	500	-999	-999	-999	-999	-999	-999	20	20	-999	-999	-999	-999	-999	-999	-999	-999	-999	-999	3	4	-999	-999	2	2	-999	-999	-999	-999	-999	-999	-999	-999	-999	-999	-999	-999	-999	-999
1	3.315068493	1	0	1	520221	2013	15	2	1	250	-999	-999	-999	-999	-999	-999	-999	-999	-999	-999	-999	-999	-999	-999	-999	45	-999	-999	-999	2	-999	-999	-999	0	-999	-999	-999	1	7	-999	-999	-999	7	-999	3	-999	7	-999	0
1	1.126027397	0	0	1	441303	2013	4	1	1	500	-999	-999	-999	-999	-999	-999	-999	40	-999	-999	-999	-999	-999	-999	-999	-999	-999	-999	-999	2	-999	-999	-999	1	-999	-999	-999	-999	-999	-999	-999	-999	-999	-999	-999	-999	-999	-999	-999
2	4.04109589	0	0	1	610925	2013	5	1	1	150	-999	-999	-999	-999	-999	-999	-999	45	-999	-999	-999	-999	-999	-999	-999	-999	-999	-999	-999	1	-999	-999	-999	0	-999	-999	-999	-999	-999	-999	-999	-999	-999	-999	-999	-999	-999	-999	-999
1	3.394520548	1	0	1	511129	2013	8	3	-999	-999	-999	-999	-999	-999	-999	-999	-999	-999	-999	-999	-999	-999	-999	-999	-999	-999	-999	-999	-999	-999	-999	-999	-999	-999	-999	-999	-999	1	8	-999	7000	-999	-999	-999	2	-999	8	-999	16
2	1.991780822	0	0	1	370125	2013	13	1	9	800	200	200	200	-999	-999	-999	-999	-999	-999	-999	-999	-999	-999	-999	-999	80	80	80	80	2	2	2	2	1	1	1	1	-999	-999	-999	-999	-999	-999	-999	-999	-999	-999	-999	-999
1	1.879452055	1	0	1	410102	2013	15	2	2	-999	-999	-999	-999	3	2	-999	-999	250	250	-999	-999	-999	-999	-999	-999	-999	-999	-999	-999	2	2	-999	-999	2	2	-999	-999	1	15	-999	-999	-999	9	-999	4	-999	15	-999	60
1	2.64109589	0	0	1	440104	2013	6	1	2	800	50	-999	-999	-999	-999	-999	-999	0	0	-999	-999	-999	-999	-999	-999	-999	-999	-999	-999	2	1	-999	-999	0.5	0	-999	-999	-999	-999	-999	-999	-999	-999	-999	-999	-999	-999	-999	-999
1	1.164383562	1	0	1	320205	2013	15	3	-999	-999	-999	-999	-999	-999	-999	-999	-999	-999	-999	-999	-999	-999	-999	-999	-999	-999	-999	-999	-999	-999	-999	-999	-999	-999	-999	-999	-999	1	15	-999	19000	-999	-999	-999	2	-999	15	-999	15
1	2.106849315	1	0	1	610116	2013	10	2	3	350	200	3	-999	-999	-999	-999	-999	100	20	20	-999	-999	-999	-999	-999	-999	-999	-999	-999	2	2	2	-999	1	1	1	-999	1	10	-999	12700	-999	-999	-999	2	-999	10	-999	10
2	2.060273973	1	0	1	610521	2013	15	3	-999	-999	-999	-999	-999	-999	-999	-999	-999	-999	-999	-999	-999	-999	-999	-999	-999	-999	-999	-999	-999	-999	-999	-999	-999	-999	-999	-999	-999	1	15	-999	18000	-999	-999	-999	2	-999	15	-999	0
1	1.860273973	1	0	1	310118	2013	7	3	-999	-999	-999	-999	-999	-999	-999	-999	-999	-999	-999	-999	-999	-999	-999	-999	-999	-999	-999	-999	-999	-999	-999	-999	-999	-999	-999	-999	-999	1	5	-999	6200	-999	-999	-999	1	-999	5	-999	3
2	1.054794521	1	0	1	410222	2013	20	3	-999	-999	-999	-999	-999	-999	-999	-999	-999	-999	-999	-999	-999	-999	-999	-999	-999	-999	-999	-999	-999	-999	-999	-999	-999	-999	-999	-999	-999	1	20	-999	30000	-999	-999	-999	2	-999	20	-999	20
1	1.120547945	1	0	1	451402	2013	10	3	-999	-999	-999	-999	-999	-999	-999	-999	-999	-999	-999	-999	-999	-999	-999	-999	-999	-999	-999	-999	-999	-999	-999	-999	-999	-999	-999	-999	-999	2	10	3	10000	5200	-999	-999	2	2	10	3	0
2	1.334246575	1	0	1	360121	2013	7	3	-999	-999	-999	-999	-999	-999	-999	-999	-999	-999	-999	-999	-999	-999	-999	-999	-999	-999	-999	-999	-999	-999	-999	-999	-999	-999	-999	-999	-999	1	10	-999	20000	-999	-999	-999	2	-999	10	-999	0
1	1.739726027	0	0	1	610116	2013	3	1	3	-999	130	3	-999	2	-999	-999	-999	-999	-999	-999	-999	-999	-999	-999	-999	-999	-999	-999	-999	2	2	2	-999	0	0	0	-999	-999	-999	-999	-999	-999	-999	-999	-999	-999	-999	-999	-999
1	1.810958904	1	0	1	620802	2013	10	3	-999	-999	-999	-999	-999	-999	-999	-999	-999	-999	-999	-999	-999	-999	-999	-999	-999	-999	-999	-999	-999	-999	-999	-999	-999	-999	-999	-999	-999	2	3	7	7200	8600	-999	-999	3	2	3	7	5
1	0.997260274	1	0	1	350104	2013	7	3	-999	-999	-999	-999	-999	-999	-999	-999	-999	-999	-999	-999	-999	-999	-999	-999	-999	-999	-999	-999	-999	-999	-999	-999	-999	-999	-999	-999	-999	1	7	-999	9700	-999	-999	-999	3	-999	7	-999	14
2	1.731506849	1	0	1	610524	2013	12	2	1	800	-999	-999	-999	-999	-999	-999	-999	200	-999	-999	-999	-999	-999	-999	-999	-999	-999	-999	-999	1	-999	-999	-999	0	-999	-999	-999	1	10	-999	17000	-999	-999	-999	3	-999	10	-999	25
1	1.468493151	1	0	1	150602	2013	14	2	2	220	700	-999	-999	-999	-999	-999	-999	400	200	-999	-999	-999	-999	-999	-999	-999	-999	-999	-999	3	3	-999	-999	0	0	-999	-999	1	8	-999	14000	-999	-999	-999	4	-999	7.5	-999	7
2	1.997260274	1	0	1	420104	2013	7	3	-999	-999	-999	-999	-999	-999	-999	-999	-999	-999	-999	-999	-999	-999	-999	-999	-999	-999	-999	-999	-999	-999	-999	-999	-999	-999	-999	-999	-999	1	7	-999	16000	-999	-999	-999	4	-999	7	-999	9
1	1.98630137	1	0	1	350182	2013	7	3	-999	-999	-999	-999	-999	-999	-999	-999	-999	-999	-999	-999	-999	-999	-999	-999	-999	-999	-999	-999	-999	-999	-999	-999	-999	-999	-999	-999	-999	1	7	-999	13000	-999	-999	-999	4	-999	5.5	-999	36
1	1.353424658	1	0	1	320116	2013	15	3	-999	-999	-999	-999	-999	-999	-999	-999	-999	-999	-999	-999	-999	-999	-999	-999	-999	-999	-999	-999	-999	-999	-999	-999	-999	-999	-999	-999	-999	1	15	-999	21500	-999	-999	-999	4	-999	11	-999	37
1	3.761643836	0	0	1	152502	2013	7	1	2	-999	-999	-999	-999	1	1	-999	-999	20	20	-999	-999	-999	-999	-999	-999	-999	-999	-999	-999	2	2	-999	-999	6	7	-999	-999	-999	-999	-999	-999	-999	-999	-999	-999	-999	-999	-999	-999
2	4	0	0	1	421102	2013	7	1	1	-999	-999	-999	-999	5	-999	-999	-999	0	-999	-999	-999	-999	-999	-999	-999	-999	-999	-999	-999	1	-999	-999	-999	1	-999	-999	-999	-999	-999	-999	-999	-999	-999	-999	-999	-999	-999	-999	-999
1	1.994520548	0	0	1	220524	2013	4	1	2	250	-999	-999	-999	-999	1	-999	-999	140	40	-999	-999	-999	-999	-999	-999	-999	-999	-999	-999	1	1	-999	-999	0	0	-999	-999	-999	-999	-999	-999	-999	-999	-999	-999	-999	-999	-999	-999
1	1.728767123	0	0	1	610125	2013	7	1	1	75	-999	-999	-999	-999	-999	-999	-999	-999	-999	-999	-999	-999	-999	-999	-999	-999	-999	-999	-999	1	-999	-999	-999	0	-999	-999	-999	-999	-999	-999	-999	-999	-999	-999	-999	-999	-999	-999	-999
2	3.408219178	0	0	1	440307	2013	7	1	1	550	-999	-999	-999	-999	-999	-999	-999	100	-999	-999	-999	-999	-999	-999	-999	-999	-999	-999	-999	2	-999	-999	-999	7	-999	-999	-999	-999	-999	-999	-999	-999	-999	-999	-999	-999	-999	-999	-999
1	2	0	0	1	220524	2013	7	3	-999	-999	-999	-999	-999	-999	-999	-999	-999	-999	-999	-999	-999	-999	-999	-999	-999	-999	-999	-999	-999	-999	-999	-999	-999	-999	-999	-999	-999	1	7	-999	3500	-999	-999	-999	2	-999	7	-999	0
2	1.989041096	1	0	1	410303	2013	30	3	-999	-999	-999	-999	-999	-999	-999	-999	-999	-999	-999	-999	-999	-999	-999	-999	-999	-999	-999	-999	-999	-999	-999	-999	-999	-999	-999	-999	-999	1	30	-999	25000	-999	-999	-999	2	-999	30	-999	75
1	3.693150685	0	0	1	440111	2013	3	1	2	-999	20	-999	-999	4	-999	-999	-999	50	50	-999	-999	-999	-999	-999	-999	-999	-999	-999	-999	2	2	-999	-999	0.5	0	-999	-999	-999	-999	-999	-999	-999	-999	-999	-999	-999	-999	-999	-999
1	1.619178082	1	0	1	310117	2013	5	2	2	-999	-999	-999	-999	2	2	-999	-999	30	30	-999	-999	-999	-999	-999	-999	-999	-999	-999	-999	2	2	-999	-999	1	1	-999	-999	1	4	-999	-999	-999	4	-999	2	-999	4	-999	1
1	2.093150685	1	0	1	610112	2013	15	3	-999	-999	-999	-999	-999	-999	-999	-999	-999	-999	-999	-999	-999	-999	-999	-999	-999	-999	-999	-999	-999	-999	-999	-999	-999	-999	-999	-999	-999	1	11	-999	18000	-999	-999	-999	2	-999	11	-999	22
1	2.383561644	0	0	1	650202	2013	5	1	1	115	-999	-999	-999	-999	-999	-999	-999	15	-999	-999	-999	-999	-999	-999	-999	-999	-999	-999	-999	1	-999	-999	-999	0	-999	-999	-999	-999	-999	-999	-999	-999	-999	-999	-999	-999	-999	-999	-999
2	2.197260274	0	0	1	610124	2013	11	1	3	700	350	500	-999	-999	-999	-999	-999	70	140	0	-999	-999	-999	-999	-999	-999	-999	-999	-999	2	2	1	-999	3	3	0	-999	-999	-999	-999	-999	-999	-999	-999	-999	-999	-999	-999	-999
2	3.194520548	0	0	1	140802	2013	7	3	-999	-999	-999	-999	-999	-999	-999	-999	-999	-999	-999	-999	-999	-999	-999	-999	-999	-999	-999	-999	-999	-999	-999	-999	-999	-999	-999	-999	-999	1	7	-999	-999	-999	4	-999	2	-999	7	-999	20
1	3.734246575	1	0	1	610323	2013	9	3	-999	-999	-999	-999	-999	-999	-999	-999	-999	-999	-999	-999	-999	-999	-999	-999	-999	-999	-999	-999	-999	-999	-999	-999	-999	-999	-999	-999	-999	1	10	-999	18000	-999	-999	-999	4	-999	10	-999	25
2	3	0	0	1	621124	2013	10	1	1	200	-999	-999	-999	-999	-999	-999	-999	0	-999	-999	-999	-999	-999	-999	-999	-999	-999	-999	-999	2	-999	-999	-999	0	-999	-999	-999	-999	-999	-999	-999	-999	-999	-999	-999	-999	-999	-999	-999
1	3.934246575	0	0	1	222426	2013	7	1	2	100	500	-999	-999	-999	-999	-999	-999	-999	94	-999	-999	-999	-999	-999	-999	5	-999	-999	-999	2	2	-999	-999	1	1	-999	-999	-999	-999	-999	-999	-999	-999	-999	-999	-999	-999	-999	-999
1	2.232876712	1	0	1	371623	2013	13	2	1	600	-999	-999	-999	-999	-999	-999	-999	30	-999	-999	-999	-999	-999	-999	-999	-999	-999	-999	-999	2	-999	-999	-999	0	-999	-999	-999	1	11	-999	23200	-999	-999	-999	2	-999	11	-999	0
2	3.126027397	1	0	1	371623	2013	12	2	2	-999	-999	-999	-999	2	2	-999	-999	100	20	-999	-999	-999	-999	-999	-999	-999	-999	-999	-999	2	2	-999	-999	1	1	-999	-999	1	12	-999	13000	-999	-999	-999	2	-999	12	-999	12
1	2.991780822	0	0	1	230208	2013	9	1	1	100	-999	-999	-999	-999	-999	-999	-999	59	-999	-999	-999	-999	-999	-999	-999	-999	-999	-999	-999	2	-999	-999	-999	1	-999	-999	-999	-999	-999	-999	-999	-999	-999	-999	-999	-999	-999	-999	-999
2	2.309589041	0	0	1	330104	2013	11	3	-999	-999	-999	-999	-999	-999	-999	-999	-999	-999	-999	-999	-999	-999	-999	-999	-999	-999	-999	-999	-999	-999	-999	-999	-999	-999	-999	-999	-999	1	11	-999	6000	-999	-999	-999	2	-999	11	-999	0
1	2.095890411	1	0	1	131102	2013	12	3	-999	-999	-999	-999	-999	-999	-999	-999	-999	-999	-999	-999	-999	-999	-999	-999	-999	-999	-999	-999	-999	-999	-999	-999	-999	-999	-999	-999	-999	1	12	-999	-999	-999	8	-999	5	-999	12	-999	14
1	2.64109589	1	0	1	610103	2013	12	3	-999	-999	-999	-999	-999	-999	-999	-999	-999	-999	-999	-999	-999	-999	-999	-999	-999	-999	-999	-999	-999	-999	-999	-999	-999	-999	-999	-999	-999	2	2	10	490	15700	-999	-999	2	2	2	10	1
1	4.123287671	1	0	1	320207	2013	30	2	4	800	200	600	1200	-999	-999	-999	-999	35	600	600	0	-999	-999	-999	-999	-999	-999	-999	-999	2	2	2	2	1	1	1	1	1	20	-999	20000	-999	-999	-999	2	-999	20	-999	20
2	2.997260274	0	0	1	220524	2013	7	1	2	565	100	-999	-999	-999	-999	-999	-999	100	100	-999	-999	-999	-999	-999	-999	-999	-999	-999	-999	2	2	-999	-999	4	3	-999	-999	-999	-999	-999	-999	-999	-999	-999	-999	-999	-999	-999	-999
2	2.569863014	0	0	1	610116	2013	26	1	1	350	-999	-999	-999	-999	-999	-999	-999	95	-999	-999	-999	-999	-999	-999	-999	-999	-999	-999	-999	2	-999	-999	-999	2	-999	-999	-999	-999	-999	-999	-999	-999	-999	-999	-999	-999	-999	-999	-999
1	4.95890411	0	0	1	130503	2013	7	3	-999	-999	-999	-999	-999	-999	-999	-999	-999	-999	-999	-999	-999	-999	-999	-999	-999	-999	-999	-999	-999	-999	-999	-999	-999	-999	-999	-999	-999	1	7	-999	-999	-999	3	-999	1	-999	7	-999	0
2	2.610958904	1	0	1	451425	2013	30	3	-999	-999	-999	-999	-999	-999	-999	-999	-999	-999	-999	-999	-999	-999	-999	-999	-999	-999	-999	-999	-999	-999	-999	-999	-999	-999	-999	-999	-999	1	7	-999	12000	-999	-999	-999	3	-999	3	-999	24
1	3.939726027	1	0	1	310118	2013	7	2	2	650	300	-999	-999	-999	-999	-999	-999	160	160	-999	-999	-999	-999	-999	-999	-999	-999	-999	-999	2	2	-999	-999	2	2	-999	-999	1	4.5	-999	4484	-999	-999	-999	1	-999	5	-999	10
1	4.054794521	0	0	1	110115	2013	10	1	1	-999	-999	-999	-999	1	-999	-999	-999	100	-999	-999	-999	-999	-999	-999	-999	-999	-999	-999	-999	2	-999	-999	-999	0	-999	-999	-999	-999	-999	-999	-999	-999	-999	-999	-999	-999	-999	-999	-999
1	0.991780822	0	0	1	421023	2013	7	3	-999	-999	-999	-999	-999	-999	-999	-999	-999	-999	-999	-999	-999	-999	-999	-999	-999	-999	-999	-999	-999	-999	-999	-999	-999	-999	-999	-999	-999	1	5	-999	1500	-999	-999	-999	1	-999	5	-999	0
2	1.010958904	0	0	1	341802	2013	7	1	1	50	-999	-999	-999	-999	-999	-999	-999	-999	-999	-999	-999	-999	-999	-999	-999	35	-999	-999	-999	2	-999	-999	-999	0	-999	-999	-999	-999	-999	-999	-999	-999	-999	-999	-999	-999	-999	-999	-999
1	2.02739726	1	0	1	450331	2013	8	2	2	170	-999	-999	-999	-999	2	-999	-999	10	10	-999	-999	-999	-999	-999	-999	-999	-999	-999	-999	2	2	-999	-999	1	1	-999	-999	1	6	-999	4200	-999	-999	-999	2	-999	3	-999	6
1	3.043835616	1	0	1	510122	2013	9	2	1	100	-999	-999	-999	-999	-999	-999	-999	-999	-999	-999	-999	-999	-999	-999	-999	150	-999	-999	-999	2	-999	-999	-999	0	-999	-999	-999	1	7	-999	4900	-999	-999	-999	2	-999	7	-999	0
1	3.819178082	1	0	1	310114	2013	7	3	-999	-999	-999	-999	-999	-999	-999	-999	-999	-999	-999	-999	-999	-999	-999	-999	-999	-999	-999	-999	-999	-999	-999	-999	-999	-999	-999	-999	-999	1	6	-999	5300	-999	-999	-999	1	-999	6	-999	7
1	4.071232877	0	0	1	610522	2013	7	3	-999	-999	-999	-999	-999	-999	-999	-999	-999	-999	-999	-999	-999	-999	-999	-999	-999	-999	-999	-999	-999	-999	-999	-999	-999	-999	-999	-999	-999	1	7	-999	1000	-999	-999	-999	2	-999	3.5	-999	12
1	4.265753425	0	0	1	610522	2013	14	1	1	195	-999	-999	-999	-999	-999	-999	-999	-999	-999	-999	-999	-999	-999	-999	-999	-999	-999	-999	-999	1	-999	-999	-999	7	-999	-999	-999	-999	-999	-999	-999	-999	-999	-999	-999	-999	-999	-999	-999
1	2.821917808	0	0	1	110228	2013	12	1	1	230	-999	-999	-999	-999	-999	-999	-999	-999	-999	-999	-999	-999	-999	-999	-999	20	-999	-999	-999	2	-999	-999	-999	0	-999	-999	-999	-999	-999	-999	-999	-999	-999	-999	-999	-999	-999	-999	-999
1	4.997260274	0	0	1	440305	2013	5	1	1	-999	-999	-999	-999	1	-999	-999	-999	-999	-999	-999	-999	-999	-999	-999	-999	10	-999	-999	-999	2	-999	-999	-999	0	-999	-999	-999	-999	-999	-999	-999	-999	-999	-999	-999	-999	-999	-999	-999
2	3.035616438	1	0	1	310104	2013	3	3	-999	-999	-999	-999	-999	-999	-999	-999	-999	-999	-999	-999	-999	-999	-999	-999	-999	-999	-999	-999	-999	-999	-999	-999	-999	-999	-999	-999	-999	1	3	-999	4000	-999	-999	-999	1	-999	3	-999	3
1	4.619178082	1	0	1	410303	2013	14	3	-999	-999	-999	-999	-999	-999	-999	-999	-999	-999	-999	-999	-999	-999	-999	-999	-999	-999	-999	-999	-999	-999	-999	-999	-999	-999	-999	-999	-999	1	12	-999	14800	-999	-999	-999	2	-999	12	-999	6
2	3.493150685	1	0	1	510681	2013	12	2	4	160	160	160	160	-999	-999	-999	-999	10	10	10	10	-999	-999	-999	-999	-999	-999	-999	-999	1	1	1	1	1	1	1	1	1	10	-999	2880	-999	-999	-999	2	-999	10	-999	20
1	3.049315068	1	0	1	410305	2013	12	3	-999	-999	-999	-999	-999	-999	-999	-999	-999	-999	-999	-999	-999	-999	-999	-999	-999	-999	-999	-999	-999	-999	-999	-999	-999	-999	-999	-999	-999	1	12	-999	7000	-999	-999	-999	2	-999	12	-999	12
2	1.967123288	1	0	1	441521	2013	9	3	-999	-999	-999	-999	-999	-999	-999	-999	-999	-999	-999	-999	-999	-999	-999	-999	-999	-999	-999	-999	-999	-999	-999	-999	-999	-999	-999	-999	-999	2	3	6	10000	14000	-999	-999	2	2	1.5	3	3
2	3.419178082	1	0	1	441521	2013	20	2	1	-999	-999	-999	-999	5	-999	-999	-999	-999	-999	-999	-999	-999	-999	-999	-999	-999	-999	-999	-999	2	-999	-999	-999	11	-999	-999	-999	2	1	14	5500	-999	-999	9	2	3	1	14	1
1	2.978082192	0	0	1	440184	2013	5	1	5	600	100	100	100	-999	-999	-999	-999	-999	-999	-999	-999	-999	-999	-999	-999	-999	-999	-999	-999	1	1	1	1	0	0	0	0	-999	-999	-999	-999	-999	-999	-999	-999	-999	-999	-999	-999
1	3.515068493	0	0	1	110113	2013	3	1	2	245	5	-999	-999	-999	-999	-999	-999	8	4	-999	-999	-999	-999	-999	-999	-999	-999	-999	-999	2	1	-999	-999	2	1	-999	-999	-999	-999	-999	-999	-999	-999	-999	-999	-999	-999	-999	-999
2	2.002739726	0	0	1	320703	2013	7	1	4	200	200	200	100	-999	-999	-999	-999	20	20	20	20	-999	-999	-999	-999	-999	-999	-999	-999	3	2	2	2	1	0	0	0	-999	-999	-999	-999	-999	-999	-999	-999	-999	-999	-999	-999
2	2.624657534	1	0	1	510703	2013	15	3	-999	-999	-999	-999	-999	-999	-999	-999	-999	-999	-999	-999	-999	-999	-999	-999	-999	-999	-999	-999	-999	-999	-999	-999	-999	-999	-999	-999	-999	1	15	-999	27550	-999	-999	-999	3	-999	15	-999	30
1	1.57260274	1	0	1	350182	2013	9	3	-999	-999	-999	-999	-999	-999	-999	-999	-999	-999	-999	-999	-999	-999	-999	-999	-999	-999	-999	-999	-999	-999	-999	-999	-999	-999	-999	-999	-999	1	8	-999	11000	-999	-999	-999	2	-999	8	-999	9
1	1.695890411	1	0	1	450107	2013	7	2	2	100	300	-999	-999	-999	-999	-999	-999	15	10	-999	-999	-999	-999	-999	-999	-999	-999	-999	-999	4	2	-999	-999	0	4	-999	-999	1	4	-999	1200	-999	-999	-999	4	-999	1	-999	14
2	3.904109589	0	0	1	130503	2013	7	1	1	68	-999	-999	-999	-999	-999	-999	-999	10	-999	-999	-999	-999	-999	-999	-999	-999	-999	-999	-999	2	-999	-999	-999	0	-999	-999	-999	-999	-999	-999	-999	-999	-999	-999	-999	-999	-999	-999	-999
1	1.619178082	0	0	1	440184	2013	7	1	5	659	67	85	101	-999	-999	-999	-999	-999	-999	-999	-999	-999	-999	-999	-999	10	10	10	10	1	1	1	1	0	0	0	0	-999	-999	-999	-999	-999	-999	-999	-999	-999	-999	-999	-999
2	1.950684932	1	0	1	610116	2013	17	2	2	-999	-999	-999	-999	3	4	-999	-999	100	-999	-999	-999	-999	5	-999	-999	-999	-999	-999	-999	1	2	-999	-999	0	0	-999	-999	1	10	-999	18000	-999	-999	-999	3	-999	10	-999	23
1	4.460273973	1	0	1	150902	2013	16	2	1	-999	-999	-999	-999	2	-999	-999	-999	45	-999	-999	-999	-999	-999	-999	-999	-999	-999	-999	-999	1	-999	-999	-999	2	-999	-999	-999	2	2	12	1800	13500	-999	-999	2	2	2	12	4
1	1.531506849	0	0	1	320281	2013	5	1	4	-999	70	30	-999	2	-999	-999	4	-999	30	30	320	2	-999	-999	-999	-999	-999	-999	-999	4	5	5	4	0	0	0	0	-999	-999	-999	-999	-999	-999	-999	-999	-999	-999	-999	-999
1	1.926027397	0	0	1	130105	2013	6	1	1	400	-999	-999	-999	-999	-999	-999	-999	-999	-999	-999	-999	-999	-999	-999	-999	30	-999	-999	-999	2	-999	-999	-999	1	-999	-999	-999	-999	-999	-999	-999	-999	-999	-999	-999	-999	-999	-999	-999
1	2.063013699	1	0	1	110108	2013	7.5	2	1	-999	-999	-999	-999	2	-999	-999	-999	-999	-999	-999	-999	-999	-999	-999	-999	30	-999	-999	-999	3	-999	-999	-999	1	-999	-999	-999	1	5	-999	-999	-999	6	-999	2	-999	5	-999	5
1	3.394520548	0	0	1	331021	2013	4	1	3	155	135	-999	-999	-999	-999	1	-999	20	20	20	-999	-999	-999	-999	-999	-999	-999	-999	-999	2	2	2	-999	0	0	0	-999	-999	-999	-999	-999	-999	-999	-999	-999	-999	-999	-999	-999
2	3.904109589	1	0	1	520302	2013	9	3	-999	-999	-999	-999	-999	-999	-999	-999	-999	-999	-999	-999	-999	-999	-999	-999	-999	-999	-999	-999	-999	-999	-999	-999	-999	-999	-999	-999	-999	1	9	-999	5370	-999	-999	-999	2	-999	9	-999	0
1	2.189041096	1	0	1	130825	2013	17	2	2	46	16	-999	-999	-999	-999	-999	-999	200	10	-999	-999	-999	-999	-999	-999	-999	-999	-999	-999	2	2	-999	-999	0	0	-999	-999	1	14	-999	18000	-999	-999	-999	3	-999	14	-999	0
2	1.205479452	1	0	1	410811	2013	22	3	-999	-999	-999	-999	-999	-999	-999	-999	-999	-999	-999	-999	-999	-999	-999	-999	-999	-999	-999	-999	-999	-999	-999	-999	-999	-999	-999	-999	-999	1	10	-999	20000	-999	-999	-999	2	-999	10	-999	0
1	3.405479452	0	0	1	610925	2013	12	1	3	355	65	275	-999	-999	-999	-999	-999	0	0	0	-999	-999	-999	-999	-999	-999	-999	-999	-999	1	1	1	-999	0	0	1	-999	-999	-999	-999	-999	-999	-999	-999	-999	-999	-999	-999	-999
2	4.336986301	0	0	1	429021	2013	7	1	1	-999	-999	-999	-999	1	-999	-999	-999	60	-999	-999	-999	-999	-999	-999	-999	-999	-999	-999	-999	2	-999	-999	-999	0	-999	-999	-999	-999	-999	-999	-999	-999	-999	-999	-999	-999	-999	-999	-999
2	3.169863014	1	0	1	441323	2013	14	3	-999	-999	-999	-999	-999	-999	-999	-999	-999	-999	-999	-999	-999	-999	-999	-999	-999	-999	-999	-999	-999	-999	-999	-999	-999	-999	-999	-999	-999	1	14	-999	23658.8	-999	-999	-999	2	-999	14	-999	15
1	2.78630137	0	0	1	350981	2013	6	1	2	85.36	52.97	-999	-999	-999	-999	-999	-999	0	0	-999	-999	-999	-999	-999	-999	-999	-999	-999	-999	2	1	-999	-999	0	0	-999	-999	-999	-999	-999	-999	-999	-999	-999	-999	-999	-999	-999	-999
1	1.55890411	1	0	1	310114	2013	7	2	2	350	15	-999	-999	-999	-999	-999	-999	250	150	-999	-999	-999	-999	-999	-999	-999	-999	-999	-999	2	2	-999	-999	11	0	-999	-999	1	5	-999	11000	-999	-999	-999	1	-999	5	-999	5
1	1.668493151	0	0	1	350981	2013	4	1	4	83	100	100	138	-999	-999	-999	-999	26	26	26	26	-999	-999	-999	-999	-999	-999	-999	-999	1	3	3	1	0	1	1	0	-999	-999	-999	-999	-999	-999	-999	-999	-999	-999	-999	-999
1	2.301369863	0	0	1	340104	2013	2	2	1	400	-999	-999	-999	-999	-999	-999	-999	100	-999	-999	-999	-999	-999	-999	-999	-999	-999	-999	-999	2	-999	-999	-999	0	-999	-999	-999	1	4	-999	3530	-999	-999	-999	2	-999	4	-999	0
2	3.934246575	0	0	1	652301	2013	3	1	1	70	-999	-999	-999	-999	-999	-999	-999	-999	-999	-999	-999	-999	-999	-999	-999	-999	-999	-999	-999	1	-999	-999	-999	1	-999	-999	-999	-999	-999	-999	-999	-999	-999	-999	-999	-999	-999	-999	-999
1	3	0	0	1	420902	2013	7	1	2	450	200	-999	-999	-999	-999	-999	-999	20	20	-999	-999	-999	-999	-999	-999	-999	-999	-999	-999	2	2	-999	-999	1	1	-999	-999	-999	-999	-999	-999	-999	-999	-999	-999	-999	-999	-999	-999
1	1.306849315	1	0	1	350305	2013	10	2	2	150	150	-999	-999	-999	-999	-999	-999	20	20	-999	-999	-999	-999	-999	-999	-999	-999	-999	-999	2	2	-999	-999	2	1	-999	-999	1	7	-999	5000	-999	-999	-999	2	-999	7	-999	4
[truncated: 28 more columns]
